# Supplementary material for: The bottleneck for maternal transmission of mtDNA is linked to purifying selection by autophagy
Source: Sci Adv. 2025 Nov 12;11(46):eaea4660. doi: 10.1126/sciadv.aea4660 (PMC12609065; doi:10.1126/sciadv.aea4660)
Supplement: Supplementary file 2 — Table S1 [file sciadv.aea4660_table_s1.zip]

Archive with 1 entries (1 files):
- aea4660_table_s1.xlsx
