# Supplementary material for: The bottleneck for maternal transmission of mtDNA is linked to purifying selection by autophagy
Source: Sci Adv. 2025 Nov 12;11(46):eaea4660. doi: 10.1126/sciadv.aea4660 (PMC12609065; doi:10.1126/sciadv.aea4660)
Supplement: Supplementary file 2 — Table S1 [file sciadv.aea4660_table_s1.zip › aea4660_table_s1.xlsx]

## Sheet: Sheet1
Allele	Sample_ID	Group_internal_ID	Mouse_ID	Sequencing_ID	Sequencing_Batch	Group_genotype	Group_short_ID	Variant_Position	Reference_Allele	Alternative_Allele	Coverage	Heteroplasmic_Fraction	CHROM	SnpEff_Complete_Annotation	SnpEff_Variant_Annotation	SnpEff_Variant_Impact	SnpEff_Gene_Name	SnpEff_cDNA.Position/cDNA.Length	SnpEff_Aminoacid.Position/Aminoacid.Length	SnpEff_Region
A10023G	1070-754_S66	1070	754	S66	3	Polg+/+ Ulk2-/-	Ped5	10023	A	G	1629	0.092	MT	G|synonymous_variant|LOW|mt-Nd4l|ENSMUSG00000065947|transcript|ENSMUST00000084013.1|protein_coding|1/1|c.147A>G|p.Leu49Leu|147/297|147/297|49/98|	synonymous_variant	LOW	mt-Nd4l	147/297	49/98	protein coding
A10023G	1070-753_S65	1070	753	S65	3	Polg+/+ Ulk2-/-	Ped5	10023	A	G	2682	0.055	MT	G|synonymous_variant|LOW|mt-Nd4l|ENSMUSG00000065947|transcript|ENSMUST00000084013.1|protein_coding|1/1|c.147A>G|p.Leu49Leu|147/297|147/297|49/98|	synonymous_variant	LOW	mt-Nd4l	147/297	49/98	protein coding
A10031AT	33-749_S26	33	749	S26	2	Polg+/+	Ped1	10031	A	AT	4515	0.044	MT	AT|frameshift_variant|HIGH|mt-Nd4l|ENSMUSG00000065947|transcript|ENSMUST00000084013.1|protein_coding|1/1|c.155_156insT|p.Ser53fs|156/297|156/297|52/98|	frameshift_variant	HIGH	mt-Nd4l	156/297	52/98	protein coding
A10031G	1070-851_S73	1070	851	S73	3	Polg+/+ Ulk2-/-	Ped5	10031	A	G	2376	0.104	MT	G|missense_variant|MODERATE|mt-Nd4l|ENSMUSG00000065947|transcript|ENSMUST00000084013.1|protein_coding|1/1|c.155A>G|p.Asn52Ser|155/297|155/297|52/98|	missense_variant	MODERATE	mt-Nd4l	155/297	52/98	protein coding
A10031G	1070-850_S123	1070	850	S123	3	Polg+/+ Ulk2-/-	Ped5	10031	A	G	2475	0.081	MT	G|missense_variant|MODERATE|mt-Nd4l|ENSMUSG00000065947|transcript|ENSMUST00000084013.1|protein_coding|1/1|c.155A>G|p.Asn52Ser|155/297|155/297|52/98|	missense_variant	MODERATE	mt-Nd4l	155/297	52/98	protein coding
A10036G	486-2127_S51	486	2127	S51	2	Polg+/+ Tfam+/OE	Ped3	10036	A	G	3387	0.025	MT	G|missense_variant|MODERATE|mt-Nd4l|ENSMUSG00000065947|transcript|ENSMUST00000084013.1|protein_coding|1/1|c.160A>G|p.Met54Val|160/297|160/297|54/98|	missense_variant	MODERATE	mt-Nd4l	160/297	54/98	protein coding
A10050T	33-887_S10	33	887	S10	3	Polg+/+	Ped1	10050	A	T	3646	0.14	MT	T|synonymous_variant|LOW|mt-Nd4l|ENSMUSG00000065947|transcript|ENSMUST00000084013.1|protein_coding|1/1|c.174A>T|p.Pro58Pro|174/297|174/297|58/98|	synonymous_variant	LOW	mt-Nd4l	174/297	58/98	protein coding
A10050T	33-749_S26	33	749	S26	2	Polg+/+	Ped1	10050	A	T	4498	0.273	MT	T|synonymous_variant|LOW|mt-Nd4l|ENSMUSG00000065947|transcript|ENSMUST00000084013.1|protein_coding|1/1|c.174A>T|p.Pro58Pro|174/297|174/297|58/98|	synonymous_variant	LOW	mt-Nd4l	174/297	58/98	protein coding
A10085G	1070-754_S66	1070	754	S66	3	Polg+/+ Ulk2-/-	Ped5	10085	A	G	1667	0.02	MT	G|missense_variant|MODERATE|mt-Nd4l|ENSMUSG00000065947|transcript|ENSMUST00000084013.1|protein_coding|1/1|c.209A>G|p.Glu70Gly|209/297|209/297|70/98|	missense_variant	MODERATE	mt-Nd4l	209/297	70/98	protein coding
A10098T	1070-637_S83	1070	637	S83	1	Polg+/+ Ulk2-/-	Ped5	10098	A	T	5287	0.09	MT	T|synonymous_variant|LOW|mt-Nd4l|ENSMUSG00000065947|transcript|ENSMUST00000084013.1|protein_coding|1/1|c.222A>T|p.Gly74Gly|222/297|222/297|74/98|	synonymous_variant	LOW	mt-Nd4l	222/297	74/98	protein coding
A10098T	1070-788_S76	1070	788	S76	3	Polg+/+ Ulk2-/-	Ped5	10098	A	T	11901	0.116	MT	T|synonymous_variant|LOW|mt-Nd4l|ENSMUSG00000065947|transcript|ENSMUST00000084013.1|protein_coding|1/1|c.222A>T|p.Gly74Gly|222/297|222/297|74/98|	synonymous_variant	LOW	mt-Nd4l	222/297	74/98	protein coding
A10101T	207-1659_S20	207	1659	S20	3	Polg+/+ Tfam+/-	Ped2	10101	A	T	2487	0.358	MT	T|synonymous_variant|LOW|mt-Nd4l|ENSMUSG00000065947|transcript|ENSMUST00000084013.1|protein_coding|1/1|c.225A>T|p.Leu75Leu|225/297|225/297|75/98|	synonymous_variant	LOW	mt-Nd4l	225/297	75/98	protein coding
A10101T	33-978_S13	33	978	S13	3	Polg+/+	Ped1	10101	A	T	2724	0.35	MT	T|synonymous_variant|LOW|mt-Nd4l|ENSMUSG00000065947|transcript|ENSMUST00000084013.1|protein_coding|1/1|c.225A>T|p.Leu75Leu|225/297|225/297|75/98|	synonymous_variant	LOW	mt-Nd4l	225/297	75/98	protein coding
A10101T	207-1583_S32	207	1583	S32	2	Polg+/+ Tfam+/-	Ped2	10101	A	T	3493	0.414	MT	T|synonymous_variant|LOW|mt-Nd4l|ENSMUSG00000065947|transcript|ENSMUST00000084013.1|protein_coding|1/1|c.225A>T|p.Leu75Leu|225/297|225/297|75/98|	synonymous_variant	LOW	mt-Nd4l	225/297	75/98	protein coding
A10107G	1070-758_S77	1070	758	S77	3	Polg+/+ Ulk2-/-	Ped5	10107	A	G	4889	0.24	MT	G|synonymous_variant|LOW|mt-Nd4l|ENSMUSG00000065947|transcript|ENSMUST00000084013.1|protein_coding|1/1|c.231A>G|p.Leu77Leu|231/297|231/297|77/98|	synonymous_variant	LOW	mt-Nd4l	231/297	77/98	protein coding
A10107G	1070-626_S72	1070	626	S72	2	Polg+/+ Ulk2-/-	Ped5	10107	A	G	3731	0.041	MT	G|synonymous_variant|LOW|mt-Nd4l|ENSMUSG00000065947|transcript|ENSMUST00000084013.1|protein_coding|1/1|c.231A>G|p.Leu77Leu|231/297|231/297|77/98|	synonymous_variant	LOW	mt-Nd4l	231/297	77/98	protein coding
A10107T	1036-967_S64	1036	967	S64	3	Polg+/+ Bcl2l13-/-	Ped4	10107	A	T	2177	0.098	MT	T|synonymous_variant|LOW|mt-Nd4l|ENSMUSG00000065947|transcript|ENSMUST00000084013.1|protein_coding|1/1|c.231A>T|p.Leu77Leu|231/297|231/297|77/98|	synonymous_variant	LOW	mt-Nd4l	231/297	77/98	protein coding
A10107T	1036-972_S63	1036	972	S63	3	Polg+/+ Bcl2l13-/-	Ped4	10107	A	T	5638	0.183	MT	T|synonymous_variant|LOW|mt-Nd4l|ENSMUSG00000065947|transcript|ENSMUST00000084013.1|protein_coding|1/1|c.231A>T|p.Leu77Leu|231/297|231/297|77/98|	synonymous_variant	LOW	mt-Nd4l	231/297	77/98	protein coding
A10107T	1036-973_S79	1036	973	S79	1	Polg+/+ Bcl2l13-/-	Ped4	10107	A	T	7283	0.031	MT	T|synonymous_variant|LOW|mt-Nd4l|ENSMUSG00000065947|transcript|ENSMUST00000084013.1|protein_coding|1/1|c.231A>T|p.Leu77Leu|231/297|231/297|77/98|	synonymous_variant	LOW	mt-Nd4l	231/297	77/98	protein coding
A10107T	1036-1049_S62	1036	1049	S62	3	Polg+/+ Bcl2l13-/-	Ped4	10107	A	T	3448	0.016	MT	T|synonymous_variant|LOW|mt-Nd4l|ENSMUSG00000065947|transcript|ENSMUST00000084013.1|protein_coding|1/1|c.231A>T|p.Leu77Leu|231/297|231/297|77/98|	synonymous_variant	LOW	mt-Nd4l	231/297	77/98	protein coding
A10113T	207-1622_S30	207	1622	S30	3	Polg+/+ Tfam+/-	Ped2	10113	A	T	6210	0.167	MT	T|synonymous_variant|LOW|mt-Nd4l|ENSMUSG00000065947|transcript|ENSMUST00000084013.1|protein_coding|1/1|c.237A>T|p.Val79Val|237/297|237/297|79/98|	synonymous_variant	LOW	mt-Nd4l	237/297	79/98	protein coding
A10113T	1070-733_S86	1070	733	S86	1	Polg+/+ Ulk2-/-	Ped5	10113	A	T	6523	0.028	MT	T|synonymous_variant|LOW|mt-Nd4l|ENSMUSG00000065947|transcript|ENSMUST00000084013.1|protein_coding|1/1|c.237A>T|p.Val79Val|237/297|237/297|79/98|	synonymous_variant	LOW	mt-Nd4l	237/297	79/98	protein coding
A10113T	207-1511_S61	207	1511	S61	1	Polg+/+ Tfam+/-	Ped2	10113	A	T	6861	0.04	MT	T|synonymous_variant|LOW|mt-Nd4l|ENSMUSG00000065947|transcript|ENSMUST00000084013.1|protein_coding|1/1|c.237A>T|p.Val79Val|237/297|237/297|79/98|	synonymous_variant	LOW	mt-Nd4l	237/297	79/98	protein coding
A10113T	1070-734_S68	1070	734	S68	3	Polg+/+ Ulk2-/-	Ped5	10113	A	T	2876	0.049	MT	T|synonymous_variant|LOW|mt-Nd4l|ENSMUSG00000065947|transcript|ENSMUST00000084013.1|protein_coding|1/1|c.237A>T|p.Val79Val|237/297|237/297|79/98|	synonymous_variant	LOW	mt-Nd4l	237/297	79/98	protein coding
A10116T	1070-665_S121	1070	665	S121	3	Polg+/+ Ulk2-/-	Ped5	10116	A	T	2827	0.316	MT	T|missense_variant|MODERATE|mt-Nd4l|ENSMUSG00000065947|transcript|ENSMUST00000084013.1|protein_coding|1/1|c.240A>T|p.Lys80Asn|240/297|240/297|80/98|	missense_variant	MODERATE	mt-Nd4l	240/297	80/98	protein coding
A10116T	1070-865_S80	1070	865	S80	3	Polg+/+ Ulk2-/-	Ped5	10116	A	T	16597	0.108	MT	T|missense_variant|MODERATE|mt-Nd4l|ENSMUSG00000065947|transcript|ENSMUST00000084013.1|protein_coding|1/1|c.240A>T|p.Lys80Asn|240/297|240/297|80/98|	missense_variant	MODERATE	mt-Nd4l	240/297	80/98	protein coding
A10116T	1070-666_S79	1070	666	S79	3	Polg+/+ Ulk2-/-	Ped5	10116	A	T	14940	0.41	MT	T|missense_variant|MODERATE|mt-Nd4l|ENSMUSG00000065947|transcript|ENSMUST00000084013.1|protein_coding|1/1|c.240A>T|p.Lys80Asn|240/297|240/297|80/98|	missense_variant	MODERATE	mt-Nd4l	240/297	80/98	protein coding
A10116T	1070-864_S74	1070	864	S74	2	Polg+/+ Ulk2-/-	Ped5	10116	A	T	2543	0.043	MT	T|missense_variant|MODERATE|mt-Nd4l|ENSMUSG00000065947|transcript|ENSMUST00000084013.1|protein_coding|1/1|c.240A>T|p.Lys80Asn|240/297|240/297|80/98|	missense_variant	MODERATE	mt-Nd4l	240/297	80/98	protein coding
A10151G	33-727_S56	33	727	S56	1	Polg+/+	Ped1	10151	A	G	4966	0.344	MT	G|missense_variant|MODERATE|mt-Nd4l|ENSMUSG00000065947|transcript|ENSMUST00000084013.1|protein_coding|1/1|c.275A>G|p.Asn92Ser|275/297|275/297|92/98|	missense_variant	MODERATE	mt-Nd4l	275/297	92/98	protein coding
A10151G	33-810_S12	33	810	S12	3	Polg+/+	Ped1	10151	A	G	3285	0.467	MT	G|missense_variant|MODERATE|mt-Nd4l|ENSMUSG00000065947|transcript|ENSMUST00000084013.1|protein_coding|1/1|c.275A>G|p.Asn92Ser|275/297|275/297|92/98|	missense_variant	MODERATE	mt-Nd4l	275/297	92/98	protein coding
A10161T	1036-916_S49	1036	916	S49	3	Polg+/+ Bcl2l13-/-	Ped4	10161	A	T	3744	0.057	MT	T|synonymous_variant|LOW|mt-Nd4l|ENSMUSG00000065947|transcript|ENSMUST00000084013.1|protein_coding|1/1|c.285A>T|p.Leu95Leu|285/297|285/297|95/98|	synonymous_variant	LOW	mt-Nd4l	285/297	95/98	protein coding
A10161T	486-1876_S43	486	1876	S43	2	Polg+/+ Tfam+/OE	Ped3	10161	A	T	3041	0.011	MT	T|synonymous_variant|LOW|mt-Nd4l|ENSMUSG00000065947|transcript|ENSMUST00000084013.1|protein_coding|1/1|c.285A>T|p.Leu95Leu|285/297|285/297|95/98|	synonymous_variant	LOW	mt-Nd4l	285/297	95/98	protein coding
A10161T	1036-914_S69	1036	914	S69	2	Polg+/+ Bcl2l13-/-	Ped4	10161	A	T	2530	0.015	MT	T|synonymous_variant|LOW|mt-Nd4l|ENSMUSG00000065947|transcript|ENSMUST00000084013.1|protein_coding|1/1|c.285A>T|p.Leu95Leu|285/297|285/297|95/98|	synonymous_variant	LOW	mt-Nd4l	285/297	95/98	protein coding
A10161T	33-761_S28	33	761	S28	2	Polg+/+	Ped1	10161	A	T	5982	0.06	MT	T|synonymous_variant|LOW|mt-Nd4l|ENSMUSG00000065947|transcript|ENSMUST00000084013.1|protein_coding|1/1|c.285A>T|p.Leu95Leu|285/297|285/297|95/98|	synonymous_variant	LOW	mt-Nd4l	285/297	95/98	protein coding
A10164G	1070-851_S73	1070	851	S73	3	Polg+/+ Ulk2-/-	Ped5	10164	A	G	2568	0.028	MT	G|synonymous_variant|LOW|mt-Nd4l|ENSMUSG00000065947|transcript|ENSMUST00000084013.1|protein_coding|1/1|c.288A>G|p.Leu96Leu|288/297|288/297|96/98|	synonymous_variant	LOW	mt-Nd4l	288/297	96/98	protein coding
A10164T	486-1660_S47	486	1660	S47	2	Polg+/+ Tfam+/OE	Ped3	10164	A	T	2825	0.021	MT	T|synonymous_variant|LOW|mt-Nd4l|ENSMUSG00000065947|transcript|ENSMUST00000084013.1|protein_coding|1/1|c.288A>T|p.Leu96Leu|288/297|288/297|96/98|	synonymous_variant	LOW	mt-Nd4l	288/297	96/98	protein coding
A10199T	33-761_S28	33	761	S28	2	Polg+/+	Ped1	10199	A	T	5928	0.031	MT	T|synonymous_variant|LOW|mt-Nd4|ENSMUSG00000064363|transcript|ENSMUST00000082414.1|protein_coding|1/1|c.33A>T|p.Leu11Leu|33/1378|33/1378|11/458||WARNING_TRANSCRIPT_INCOMPLETE	synonymous_variant	LOW	mt-Nd4	33/1378	11/458	protein coding
A10199T	486-2674_S34	486	2674	S34	3	Polg+/+ Tfam+/OE	Ped3	10199	A	T	3533	0.078	MT	T|synonymous_variant|LOW|mt-Nd4|ENSMUSG00000064363|transcript|ENSMUST00000082414.1|protein_coding|1/1|c.33A>T|p.Leu11Leu|33/1378|33/1378|11/458||WARNING_TRANSCRIPT_INCOMPLETE	synonymous_variant	LOW	mt-Nd4	33/1378	11/458	protein coding
A10199T	33-552_S5	33	552	S5	3	Polg+/+	Ped1	10199	A	T	6160	0.104	MT	T|synonymous_variant|LOW|mt-Nd4|ENSMUSG00000064363|transcript|ENSMUST00000082414.1|protein_coding|1/1|c.33A>T|p.Leu11Leu|33/1378|33/1378|11/458||WARNING_TRANSCRIPT_INCOMPLETE	synonymous_variant	LOW	mt-Nd4	33/1378	11/458	protein coding
A10202T	1036-1016_S53	1036	1016	S53	3	Polg+/+ Bcl2l13-/-	Ped4	10202	A	T	2018	0.391	MT	T|synonymous_variant|LOW|mt-Nd4|ENSMUSG00000064363|transcript|ENSMUST00000082414.1|protein_coding|1/1|c.36A>T|p.Leu12Leu|36/1378|36/1378|12/458||WARNING_TRANSCRIPT_INCOMPLETE	synonymous_variant	LOW	mt-Nd4	36/1378	12/458	protein coding
A10202T	1036-1017_S55	1036	1017	S55	3	Polg+/+ Bcl2l13-/-	Ped4	10202	A	T	3114	0.484	MT	T|synonymous_variant|LOW|mt-Nd4|ENSMUSG00000064363|transcript|ENSMUST00000082414.1|protein_coding|1/1|c.36A>T|p.Leu12Leu|36/1378|36/1378|12/458||WARNING_TRANSCRIPT_INCOMPLETE	synonymous_variant	LOW	mt-Nd4	36/1378	12/458	protein coding
A10202T	1036-923_S54	1036	923	S54	3	Polg+/+ Bcl2l13-/-	Ped4	10202	A	T	5647	0.493	MT	T|synonymous_variant|LOW|mt-Nd4|ENSMUSG00000064363|transcript|ENSMUST00000082414.1|protein_coding|1/1|c.36A>T|p.Leu12Leu|36/1378|36/1378|12/458||WARNING_TRANSCRIPT_INCOMPLETE	synonymous_variant	LOW	mt-Nd4	36/1378	12/458	protein coding
A10202T	1036-1013_S70	1036	1013	S70	2	Polg+/+ Bcl2l13-/-	Ped4	10202	A	T	1260	0.356	MT	T|synonymous_variant|LOW|mt-Nd4|ENSMUSG00000064363|transcript|ENSMUST00000082414.1|protein_coding|1/1|c.36A>T|p.Leu12Leu|36/1378|36/1378|12/458||WARNING_TRANSCRIPT_INCOMPLETE	synonymous_variant	LOW	mt-Nd4	36/1378	12/458	protein coding
A1020C	1036-918_S50	1036	918	S50	3	Polg+/+ Bcl2l13-/-	Ped4	1020	A	C	3588	0.077	MT	C|upstream_gene_variant|MODIFIER|mt-Tv|ENSMUSG00000064338|transcript|ENSMUST00000082389.1|Mt_tRNA||n.-5A>C|||||5	upstream_gene_variant	MODIFIER	mt-Tv			rRNA
A1020C	1036-919_S74	1036	919	S74	1	Polg+/+ Bcl2l13-/-	Ped4	1020	A	C	5573	0.011	MT	C|upstream_gene_variant|MODIFIER|mt-Tv|ENSMUSG00000064338|transcript|ENSMUST00000082389.1|Mt_tRNA||n.-5A>C|||||5	upstream_gene_variant	MODIFIER	mt-Tv			rRNA
A10229T	1070-641_S71	1070	641	S71	3	Polg+/+ Ulk2-/-	Ped5	10229	A	T	15694	0.414	MT	T|missense_variant|MODERATE|mt-Nd4|ENSMUSG00000064363|transcript|ENSMUST00000082414.1|protein_coding|1/1|c.63A>T|p.Lys21Asn|63/1378|63/1378|21/458||WARNING_TRANSCRIPT_INCOMPLETE	missense_variant	MODERATE	mt-Nd4	63/1378	21/458	protein coding
A10229T	1070-640_S70	1070	640	S70	3	Polg+/+ Ulk2-/-	Ped5	10229	A	T	2126	0.226	MT	T|missense_variant|MODERATE|mt-Nd4|ENSMUSG00000064363|transcript|ENSMUST00000082414.1|protein_coding|1/1|c.63A>T|p.Lys21Asn|63/1378|63/1378|21/458||WARNING_TRANSCRIPT_INCOMPLETE	missense_variant	MODERATE	mt-Nd4	63/1378	21/458	protein coding
A10229T	1070-642_S84	1070	642	S84	1	Polg+/+ Ulk2-/-	Ped5	10229	A	T	5340	0.322	MT	T|missense_variant|MODERATE|mt-Nd4|ENSMUSG00000064363|transcript|ENSMUST00000082414.1|protein_coding|1/1|c.63A>T|p.Lys21Asn|63/1378|63/1378|21/458||WARNING_TRANSCRIPT_INCOMPLETE	missense_variant	MODERATE	mt-Nd4	63/1378	21/458	protein coding
A1023G	486-1660_S47	486	1660	S47	2	Polg+/+ Tfam+/OE	Ped3	1023	A	G	4323	0.022	MT	G|splice_region_variant&non_coding_transcript_exon_variant|LOW|mt-Rnr1|ENSMUSG00000064337|transcript|ENSMUST00000082388.1|Mt_rRNA|1/1|n.954A>G|||||	splice_region_variant&non_coding_transcript_exon_variant	LOW	mt-Rnr1			rRNA
A10274G	1070-637_S83	1070	637	S83	1	Polg+/+ Ulk2-/-	Ped5	10274	A	G	5291	0.108	MT	G|synonymous_variant|LOW|mt-Nd4|ENSMUSG00000064363|transcript|ENSMUST00000082414.1|protein_coding|1/1|c.108A>G|p.Leu36Leu|108/1378|108/1378|36/458||WARNING_TRANSCRIPT_INCOMPLETE	synonymous_variant	LOW	mt-Nd4	108/1378	36/458	protein coding
A10274G	486-2970_S39	486	2970	S39	3	Polg+/+ Tfam+/OE	Ped3	10274	A	G	3534	0.171	MT	G|synonymous_variant|LOW|mt-Nd4|ENSMUSG00000064363|transcript|ENSMUST00000082414.1|protein_coding|1/1|c.108A>G|p.Leu36Leu|108/1378|108/1378|36/458||WARNING_TRANSCRIPT_INCOMPLETE	synonymous_variant	LOW	mt-Nd4	108/1378	36/458	protein coding
A10274G	486-2968_S45	486	2968	S45	2	Polg+/+ Tfam+/OE	Ped3	10274	A	G	4093	0.128	MT	G|synonymous_variant|LOW|mt-Nd4|ENSMUSG00000064363|transcript|ENSMUST00000082414.1|protein_coding|1/1|c.108A>G|p.Leu36Leu|108/1378|108/1378|36/458||WARNING_TRANSCRIPT_INCOMPLETE	synonymous_variant	LOW	mt-Nd4	108/1378	36/458	protein coding
A10275T	486-1589_S67	486	1589	S67	1	Polg+/+ Tfam+/OE	Ped3	10275	A	T	3303	0.025	MT	T|missense_variant|MODERATE|mt-Nd4|ENSMUSG00000064363|transcript|ENSMUST00000082414.1|protein_coding|1/1|c.109A>T|p.Thr37Ser|109/1378|109/1378|37/458||WARNING_TRANSCRIPT_INCOMPLETE	missense_variant	MODERATE	mt-Nd4	109/1378	37/458	protein coding
A10275T	486-1587_S42	486	1587	S42	2	Polg+/+ Tfam+/OE	Ped3	10275	A	T	3017	0.014	MT	T|missense_variant|MODERATE|mt-Nd4|ENSMUSG00000064363|transcript|ENSMUST00000082414.1|protein_coding|1/1|c.109A>T|p.Thr37Ser|109/1378|109/1378|37/458||WARNING_TRANSCRIPT_INCOMPLETE	missense_variant	MODERATE	mt-Nd4	109/1378	37/458	protein coding
A10275T	1036-923_S54	1036	923	S54	3	Polg+/+ Bcl2l13-/-	Ped4	10275	A	T	6222	0.015	MT	T|missense_variant|MODERATE|mt-Nd4|ENSMUSG00000064363|transcript|ENSMUST00000082414.1|protein_coding|1/1|c.109A>T|p.Thr37Ser|109/1378|109/1378|37/458||WARNING_TRANSCRIPT_INCOMPLETE	missense_variant	MODERATE	mt-Nd4	109/1378	37/458	protein coding
A10283G	1070-726_S69	1070	726	S69	3	Polg+/+ Ulk2-/-	Ped5	10283	A	G	4346	0.115	MT	G|synonymous_variant|LOW|mt-Nd4|ENSMUSG00000064363|transcript|ENSMUST00000082414.1|protein_coding|1/1|c.117A>G|p.Leu39Leu|117/1378|117/1378|39/458||WARNING_TRANSCRIPT_INCOMPLETE	synonymous_variant	LOW	mt-Nd4	117/1378	39/458	protein coding
A10283G	486-1529_S40	486	1529	S40	2	Polg+/+ Tfam+/OE	Ped3	10283	A	G	3947	0.033	MT	G|synonymous_variant|LOW|mt-Nd4|ENSMUSG00000064363|transcript|ENSMUST00000082414.1|protein_coding|1/1|c.117A>G|p.Leu39Leu|117/1378|117/1378|39/458||WARNING_TRANSCRIPT_INCOMPLETE	synonymous_variant	LOW	mt-Nd4	117/1378	39/458	protein coding
A10283G	486-1929_S33	486	1929	S33	3	Polg+/+ Tfam+/OE	Ped3	10283	A	G	5915	0.032	MT	G|synonymous_variant|LOW|mt-Nd4|ENSMUSG00000064363|transcript|ENSMUST00000082414.1|protein_coding|1/1|c.117A>G|p.Leu39Leu|117/1378|117/1378|39/458||WARNING_TRANSCRIPT_INCOMPLETE	synonymous_variant	LOW	mt-Nd4	117/1378	39/458	protein coding
A10283G	486-1530_S49	486	1530	S49	2	Polg+/+ Tfam+/OE	Ped3	10283	A	G	1894	0.013	MT	G|synonymous_variant|LOW|mt-Nd4|ENSMUSG00000064363|transcript|ENSMUST00000082414.1|protein_coding|1/1|c.117A>G|p.Leu39Leu|117/1378|117/1378|39/458||WARNING_TRANSCRIPT_INCOMPLETE	synonymous_variant	LOW	mt-Nd4	117/1378	39/458	protein coding
A10283G	1070-609_S82	1070	609	S82	1	Polg+/+ Ulk2-/-	Ped5	10283	A	G	4295	0.085	MT	G|synonymous_variant|LOW|mt-Nd4|ENSMUSG00000064363|transcript|ENSMUST00000082414.1|protein_coding|1/1|c.117A>G|p.Leu39Leu|117/1378|117/1378|39/458||WARNING_TRANSCRIPT_INCOMPLETE	synonymous_variant	LOW	mt-Nd4	117/1378	39/458	protein coding
A10283T	1070-640_S70	1070	640	S70	3	Polg+/+ Ulk2-/-	Ped5	10283	A	T	2126	0.02	MT	T|synonymous_variant|LOW|mt-Nd4|ENSMUSG00000064363|transcript|ENSMUST00000082414.1|protein_coding|1/1|c.117A>T|p.Leu39Leu|117/1378|117/1378|39/458||WARNING_TRANSCRIPT_INCOMPLETE	synonymous_variant	LOW	mt-Nd4	117/1378	39/458	protein coding
A10284T	486-1659_S68	486	1659	S68	1	Polg+/+ Tfam+/OE	Ped3	10284	A	T	2401	0.022	MT	T|missense_variant|MODERATE|mt-Nd4|ENSMUSG00000064363|transcript|ENSMUST00000082414.1|protein_coding|1/1|c.118A>T|p.Thr40Ser|118/1378|118/1378|40/458||WARNING_TRANSCRIPT_INCOMPLETE	missense_variant	MODERATE	mt-Nd4	118/1378	40/458	protein coding
A10284T	486-1660_S47	486	1660	S47	2	Polg+/+ Tfam+/OE	Ped3	10284	A	T	2879	0.035	MT	T|missense_variant|MODERATE|mt-Nd4|ENSMUSG00000064363|transcript|ENSMUST00000082414.1|protein_coding|1/1|c.118A>T|p.Thr40Ser|118/1378|118/1378|40/458||WARNING_TRANSCRIPT_INCOMPLETE	missense_variant	MODERATE	mt-Nd4	118/1378	40/458	protein coding
A10292AT	1070-851_S73	1070	851	S73	3	Polg+/+ Ulk2-/-	Ped5	10292	A	AT	2621	0.024	MT	AT|frameshift_variant|HIGH|mt-Nd4|ENSMUSG00000064363|transcript|ENSMUST00000082414.1|protein_coding|1/1|c.127dupT|p.Trp43fs|128/1378|128/1378|43/458||WARNING_TRANSCRIPT_INCOMPLETE&INFO_REALIGN_3_PRIME	frameshift_variant	HIGH	mt-Nd4	128/1378	43/458	protein coding
A10307G	486-1889_S48	486	1889	S48	3	Polg+/+ Tfam+/OE	Ped3	10307	A	G	3054	0.042	MT	G|synonymous_variant|LOW|mt-Nd4|ENSMUSG00000064363|transcript|ENSMUST00000082414.1|protein_coding|1/1|c.141A>G|p.Glu47Glu|141/1378|141/1378|47/458||WARNING_TRANSCRIPT_INCOMPLETE	synonymous_variant	LOW	mt-Nd4	141/1378	47/458	protein coding
A10307G	486-2255_S117	486	2255	S117	3	Polg+/+ Tfam+/OE	Ped3	10307	A	G	4080	0.021	MT	G|synonymous_variant|LOW|mt-Nd4|ENSMUSG00000064363|transcript|ENSMUST00000082414.1|protein_coding|1/1|c.141A>G|p.Glu47Glu|141/1378|141/1378|47/458||WARNING_TRANSCRIPT_INCOMPLETE	synonymous_variant	LOW	mt-Nd4	141/1378	47/458	protein coding
A10307G	486-2021_S50	486	2021	S50	2	Polg+/+ Tfam+/OE	Ped3	10307	A	G	1974	0.044	MT	G|synonymous_variant|LOW|mt-Nd4|ENSMUSG00000064363|transcript|ENSMUST00000082414.1|protein_coding|1/1|c.141A>G|p.Glu47Glu|141/1378|141/1378|47/458||WARNING_TRANSCRIPT_INCOMPLETE	synonymous_variant	LOW	mt-Nd4	141/1378	47/458	protein coding
A10307G	486-2641_S47	486	2641	S47	3	Polg+/+ Tfam+/OE	Ped3	10307	A	G	3905	0.021	MT	G|synonymous_variant|LOW|mt-Nd4|ENSMUSG00000064363|transcript|ENSMUST00000082414.1|protein_coding|1/1|c.141A>G|p.Glu47Glu|141/1378|141/1378|47/458||WARNING_TRANSCRIPT_INCOMPLETE	synonymous_variant	LOW	mt-Nd4	141/1378	47/458	protein coding
A10315T	1036-943_S75	1036	943	S75	1	Polg+/+ Bcl2l13-/-	Ped4	10315	A	T	3973	0.167	MT	T|missense_variant|MODERATE|mt-Nd4|ENSMUSG00000064363|transcript|ENSMUST00000082414.1|protein_coding|1/1|c.149A>T|p.Lys50Met|149/1378|149/1378|50/458||WARNING_TRANSCRIPT_INCOMPLETE	missense_variant	MODERATE	mt-Nd4	149/1378	50/458	protein coding
A10315T	1036-940_S51	1036	940	S51	3	Polg+/+ Bcl2l13-/-	Ped4	10315	A	T	2217	0.315	MT	T|missense_variant|MODERATE|mt-Nd4|ENSMUSG00000064363|transcript|ENSMUST00000082414.1|protein_coding|1/1|c.149A>T|p.Lys50Met|149/1378|149/1378|50/458||WARNING_TRANSCRIPT_INCOMPLETE	missense_variant	MODERATE	mt-Nd4	149/1378	50/458	protein coding
A10353G	1070-609_S82	1070	609	S82	1	Polg+/+ Ulk2-/-	Ped5	10353	A	G	4124	0.124	MT	G|missense_variant|MODERATE|mt-Nd4|ENSMUSG00000064363|transcript|ENSMUST00000082414.1|protein_coding|1/1|c.187A>G|p.Thr63Ala|187/1378|187/1378|63/458||WARNING_TRANSCRIPT_INCOMPLETE	missense_variant	MODERATE	mt-Nd4	187/1378	63/458	protein coding
A10353G	486-1589_S67	486	1589	S67	1	Polg+/+ Tfam+/OE	Ped3	10353	A	G	3199	0.018	MT	G|missense_variant|MODERATE|mt-Nd4|ENSMUSG00000064363|transcript|ENSMUST00000082414.1|protein_coding|1/1|c.187A>G|p.Thr63Ala|187/1378|187/1378|63/458||WARNING_TRANSCRIPT_INCOMPLETE	missense_variant	MODERATE	mt-Nd4	187/1378	63/458	protein coding
A10355G	1070-758_S77	1070	758	S77	3	Polg+/+ Ulk2-/-	Ped5	10355	A	G	4779	0.027	MT	G|synonymous_variant|LOW|mt-Nd4|ENSMUSG00000064363|transcript|ENSMUST00000082414.1|protein_coding|1/1|c.189A>G|p.Thr63Thr|189/1378|189/1378|63/458||WARNING_TRANSCRIPT_INCOMPLETE	synonymous_variant	LOW	mt-Nd4	189/1378	63/458	protein coding
A10355G	1070-626_S72	1070	626	S72	2	Polg+/+ Ulk2-/-	Ped5	10355	A	G	3487	0.032	MT	G|synonymous_variant|LOW|mt-Nd4|ENSMUSG00000064363|transcript|ENSMUST00000082414.1|protein_coding|1/1|c.189A>G|p.Thr63Thr|189/1378|189/1378|63/458||WARNING_TRANSCRIPT_INCOMPLETE	synonymous_variant	LOW	mt-Nd4	189/1378	63/458	protein coding
A10355T	486-2127_S51	486	2127	S51	2	Polg+/+ Tfam+/OE	Ped3	10355	A	T	3360	0.11	MT	T|synonymous_variant|LOW|mt-Nd4|ENSMUSG00000064363|transcript|ENSMUST00000082414.1|protein_coding|1/1|c.189A>T|p.Thr63Thr|189/1378|189/1378|63/458||WARNING_TRANSCRIPT_INCOMPLETE	synonymous_variant	LOW	mt-Nd4	189/1378	63/458	protein coding
A10358G	207-1650_S18	207	1650	S18	3	Polg+/+ Tfam+/-	Ped2	10358	A	G	3010	0.228	MT	G|synonymous_variant|LOW|mt-Nd4|ENSMUSG00000064363|transcript|ENSMUST00000082414.1|protein_coding|1/1|c.192A>G|p.Pro64Pro|192/1378|192/1378|64/458||WARNING_TRANSCRIPT_INCOMPLETE	synonymous_variant	LOW	mt-Nd4	192/1378	64/458	protein coding
A10358G	207-2079_S17	207	2079	S17	3	Polg+/+ Tfam+/-	Ped2	10358	A	G	12058	0.361	MT	G|synonymous_variant|LOW|mt-Nd4|ENSMUSG00000064363|transcript|ENSMUST00000082414.1|protein_coding|1/1|c.192A>G|p.Pro64Pro|192/1378|192/1378|64/458||WARNING_TRANSCRIPT_INCOMPLETE	synonymous_variant	LOW	mt-Nd4	192/1378	64/458	protein coding
A10358G	207-1489_S116	207	1489	S116	3	Polg+/+ Tfam+/-	Ped2	10358	A	G	5271	0.531	MT	G|synonymous_variant|LOW|mt-Nd4|ENSMUSG00000064363|transcript|ENSMUST00000082414.1|protein_coding|1/1|c.192A>G|p.Pro64Pro|192/1378|192/1378|64/458||WARNING_TRANSCRIPT_INCOMPLETE	synonymous_variant	LOW	mt-Nd4	192/1378	64/458	protein coding
A10358G	207-1481_S59	207	1481	S59	1	Polg+/+ Tfam+/-	Ped2	10358	A	G	6371	0.016	MT	G|synonymous_variant|LOW|mt-Nd4|ENSMUSG00000064363|transcript|ENSMUST00000082414.1|protein_coding|1/1|c.192A>G|p.Pro64Pro|192/1378|192/1378|64/458||WARNING_TRANSCRIPT_INCOMPLETE	synonymous_variant	LOW	mt-Nd4	192/1378	64/458	protein coding
A10370G	1070-691_S75	1070	691	S75	3	Polg+/+ Ulk2-/-	Ped5	10370	A	G	4152	0.016	MT	G|synonymous_variant|LOW|mt-Nd4|ENSMUSG00000064363|transcript|ENSMUST00000082414.1|protein_coding|1/1|c.204A>G|p.Leu68Leu|204/1378|204/1378|68/458||WARNING_TRANSCRIPT_INCOMPLETE	synonymous_variant	LOW	mt-Nd4	204/1378	68/458	protein coding
A10382T	1070-665_S121	1070	665	S121	3	Polg+/+ Ulk2-/-	Ped5	10382	A	T	3017	0.05	MT	T|missense_variant|MODERATE|mt-Nd4|ENSMUSG00000064363|transcript|ENSMUST00000082414.1|protein_coding|1/1|c.216A>T|p.Leu72Phe|216/1378|216/1378|72/458||WARNING_TRANSCRIPT_INCOMPLETE	missense_variant	MODERATE	mt-Nd4	216/1378	72/458	protein coding
A10382T	1070-637_S83	1070	637	S83	1	Polg+/+ Ulk2-/-	Ped5	10382	A	T	5207	0.015	MT	T|missense_variant|MODERATE|mt-Nd4|ENSMUSG00000064363|transcript|ENSMUST00000082414.1|protein_coding|1/1|c.216A>T|p.Leu72Phe|216/1378|216/1378|72/458||WARNING_TRANSCRIPT_INCOMPLETE	missense_variant	MODERATE	mt-Nd4	216/1378	72/458	protein coding
A10382T	1070-788_S76	1070	788	S76	3	Polg+/+ Ulk2-/-	Ped5	10382	A	T	12105	0.131	MT	T|missense_variant|MODERATE|mt-Nd4|ENSMUSG00000064363|transcript|ENSMUST00000082414.1|protein_coding|1/1|c.216A>T|p.Leu72Phe|216/1378|216/1378|72/458||WARNING_TRANSCRIPT_INCOMPLETE	missense_variant	MODERATE	mt-Nd4	216/1378	72/458	protein coding
A10382T	1070-666_S79	1070	666	S79	3	Polg+/+ Ulk2-/-	Ped5	10382	A	T	14944	0.11	MT	T|missense_variant|MODERATE|mt-Nd4|ENSMUSG00000064363|transcript|ENSMUST00000082414.1|protein_coding|1/1|c.216A>T|p.Leu72Phe|216/1378|216/1378|72/458||WARNING_TRANSCRIPT_INCOMPLETE	missense_variant	MODERATE	mt-Nd4	216/1378	72/458	protein coding
A10392G	33-664_S16	33	664	S16	3	Polg+/+	Ped1	10392	A	G	21013	0.34	MT	G|missense_variant|MODERATE|mt-Nd4|ENSMUSG00000064363|transcript|ENSMUST00000082414.1|protein_coding|1/1|c.226A>G|p.Met76Val|226/1378|226/1378|76/458||WARNING_TRANSCRIPT_INCOMPLETE	missense_variant	MODERATE	mt-Nd4	226/1378	76/458	protein coding
A10392G	33-510_S29	33	510	S29	2	Polg+/+	Ped1	10392	A	G	2703	0.175	MT	G|missense_variant|MODERATE|mt-Nd4|ENSMUSG00000064363|transcript|ENSMUST00000082414.1|protein_coding|1/1|c.226A>G|p.Met76Val|226/1378|226/1378|76/458||WARNING_TRANSCRIPT_INCOMPLETE	missense_variant	MODERATE	mt-Nd4	226/1378	76/458	protein coding
A10392G	33-452_S31	33	452	S31	2	Polg+/+	Ped1	10392	A	G	1776	0.037	MT	G|missense_variant|MODERATE|mt-Nd4|ENSMUSG00000064363|transcript|ENSMUST00000082414.1|protein_coding|1/1|c.226A>G|p.Met76Val|226/1378|226/1378|76/458||WARNING_TRANSCRIPT_INCOMPLETE	missense_variant	MODERATE	mt-Nd4	226/1378	76/458	protein coding
A10392G	33-328_S15	33	328	S15	3	Polg+/+	Ped1	10392	A	G	12118	0.292	MT	G|missense_variant|MODERATE|mt-Nd4|ENSMUSG00000064363|transcript|ENSMUST00000082414.1|protein_coding|1/1|c.226A>G|p.Met76Val|226/1378|226/1378|76/458||WARNING_TRANSCRIPT_INCOMPLETE	missense_variant	MODERATE	mt-Nd4	226/1378	76/458	protein coding
A10397G	1070-744_S67	1070	744	S67	3	Polg+/+ Ulk2-/-	Ped5	10397	A	G	4135	0.096	MT	G|synonymous_variant|LOW|mt-Nd4|ENSMUSG00000064363|transcript|ENSMUST00000082414.1|protein_coding|1/1|c.231A>G|p.Leu77Leu|231/1378|231/1378|77/458||WARNING_TRANSCRIPT_INCOMPLETE	synonymous_variant	LOW	mt-Nd4	231/1378	77/458	protein coding
A10397G	1070-733_S86	1070	733	S86	1	Polg+/+ Ulk2-/-	Ped5	10397	A	G	6682	0.104	MT	G|synonymous_variant|LOW|mt-Nd4|ENSMUSG00000064363|transcript|ENSMUST00000082414.1|protein_coding|1/1|c.231A>G|p.Leu77Leu|231/1378|231/1378|77/458||WARNING_TRANSCRIPT_INCOMPLETE	synonymous_variant	LOW	mt-Nd4	231/1378	77/458	protein coding
A10397G	1070-743_S87	1070	743	S87	1	Polg+/+ Ulk2-/-	Ped5	10397	A	G	10519	0.05	MT	G|synonymous_variant|LOW|mt-Nd4|ENSMUSG00000064363|transcript|ENSMUST00000082414.1|protein_coding|1/1|c.231A>G|p.Leu77Leu|231/1378|231/1378|77/458||WARNING_TRANSCRIPT_INCOMPLETE	synonymous_variant	LOW	mt-Nd4	231/1378	77/458	protein coding
A10411G	486-2108_S44	486	2108	S44	2	Polg+/+ Tfam+/OE	Ped3	10411	A	G	2081	0.024	MT	G|missense_variant|MODERATE|mt-Nd4|ENSMUSG00000064363|transcript|ENSMUST00000082414.1|protein_coding|1/1|c.245A>G|p.Asn82Ser|245/1378|245/1378|82/458||WARNING_TRANSCRIPT_INCOMPLETE	missense_variant	MODERATE	mt-Nd4	245/1378	82/458	protein coding
A10411G	486-2325_S35	486	2325	S35	3	Polg+/+ Tfam+/OE	Ped3	10411	A	G	3699	0.052	MT	G|missense_variant|MODERATE|mt-Nd4|ENSMUSG00000064363|transcript|ENSMUST00000082414.1|protein_coding|1/1|c.245A>G|p.Asn82Ser|245/1378|245/1378|82/458||WARNING_TRANSCRIPT_INCOMPLETE	missense_variant	MODERATE	mt-Nd4	245/1378	82/458	protein coding
A10411G	486-2127_S51	486	2127	S51	2	Polg+/+ Tfam+/OE	Ped3	10411	A	G	3493	0.175	MT	G|missense_variant|MODERATE|mt-Nd4|ENSMUSG00000064363|transcript|ENSMUST00000082414.1|protein_coding|1/1|c.245A>G|p.Asn82Ser|245/1378|245/1378|82/458||WARNING_TRANSCRIPT_INCOMPLETE	missense_variant	MODERATE	mt-Nd4	245/1378	82/458	protein coding
A10436T	1036-1016_S53	1036	1016	S53	3	Polg+/+ Bcl2l13-/-	Ped4	10436	A	T	2182	0.387	MT	T|synonymous_variant|LOW|mt-Nd4|ENSMUSG00000064363|transcript|ENSMUST00000082414.1|protein_coding|1/1|c.270A>T|p.Val90Val|270/1378|270/1378|90/458||WARNING_TRANSCRIPT_INCOMPLETE	synonymous_variant	LOW	mt-Nd4	270/1378	90/458	protein coding
A10436T	1036-1013_S70	1036	1013	S70	2	Polg+/+ Bcl2l13-/-	Ped4	10436	A	T	1364	0.388	MT	T|synonymous_variant|LOW|mt-Nd4|ENSMUSG00000064363|transcript|ENSMUST00000082414.1|protein_coding|1/1|c.270A>T|p.Val90Val|270/1378|270/1378|90/458||WARNING_TRANSCRIPT_INCOMPLETE	synonymous_variant	LOW	mt-Nd4	270/1378	90/458	protein coding
A10436T	1036-1017_S55	1036	1017	S55	3	Polg+/+ Bcl2l13-/-	Ped4	10436	A	T	3287	0.469	MT	T|synonymous_variant|LOW|mt-Nd4|ENSMUSG00000064363|transcript|ENSMUST00000082414.1|protein_coding|1/1|c.270A>T|p.Val90Val|270/1378|270/1378|90/458||WARNING_TRANSCRIPT_INCOMPLETE	synonymous_variant	LOW	mt-Nd4	270/1378	90/458	protein coding
A10436T	1036-923_S54	1036	923	S54	3	Polg+/+ Bcl2l13-/-	Ped4	10436	A	T	6216	0.488	MT	T|synonymous_variant|LOW|mt-Nd4|ENSMUSG00000064363|transcript|ENSMUST00000082414.1|protein_coding|1/1|c.270A>T|p.Val90Val|270/1378|270/1378|90/458||WARNING_TRANSCRIPT_INCOMPLETE	synonymous_variant	LOW	mt-Nd4	270/1378	90/458	protein coding
A10439G	486-2108_S44	486	2108	S44	2	Polg+/+ Tfam+/OE	Ped3	10439	A	G	2216	0.037	MT	G|synonymous_variant|LOW|mt-Nd4|ENSMUSG00000064363|transcript|ENSMUST00000082414.1|protein_coding|1/1|c.273A>G|p.Leu91Leu|273/1378|273/1378|91/458||WARNING_TRANSCRIPT_INCOMPLETE	synonymous_variant	LOW	mt-Nd4	273/1378	91/458	protein coding
A10439G	486-2325_S35	486	2325	S35	3	Polg+/+ Tfam+/OE	Ped3	10439	A	G	3878	0.191	MT	G|synonymous_variant|LOW|mt-Nd4|ENSMUSG00000064363|transcript|ENSMUST00000082414.1|protein_coding|1/1|c.273A>G|p.Leu91Leu|273/1378|273/1378|91/458||WARNING_TRANSCRIPT_INCOMPLETE	synonymous_variant	LOW	mt-Nd4	273/1378	91/458	protein coding
A10439T	486-1811_S43	486	1811	S43	3	Polg+/+ Tfam+/OE	Ped3	10439	A	T	4507	0.013	MT	T|synonymous_variant|LOW|mt-Nd4|ENSMUSG00000064363|transcript|ENSMUST00000082414.1|protein_coding|1/1|c.273A>T|p.Leu91Leu|273/1378|273/1378|91/458||WARNING_TRANSCRIPT_INCOMPLETE	synonymous_variant	LOW	mt-Nd4	273/1378	91/458	protein coding
A10445T	1070-594_S75	1070	594	S75	2	Polg+/+ Ulk2-/-	Ped5	10445	A	T	4280	0.027	MT	T|missense_variant|MODERATE|mt-Nd4|ENSMUSG00000064363|transcript|ENSMUST00000082414.1|protein_coding|1/1|c.279A>T|p.Lys93Asn|279/1378|279/1378|93/458||WARNING_TRANSCRIPT_INCOMPLETE	missense_variant	MODERATE	mt-Nd4	279/1378	93/458	protein coding
A10450T	33-887_S10	33	887	S10	3	Polg+/+	Ped1	10450	A	T	4082	0.013	MT	T|missense_variant|MODERATE|mt-Nd4|ENSMUSG00000064363|transcript|ENSMUST00000082414.1|protein_coding|1/1|c.284A>T|p.Tyr95Phe|284/1378|284/1378|95/458||WARNING_TRANSCRIPT_INCOMPLETE	missense_variant	MODERATE	mt-Nd4	284/1378	95/458	protein coding
A10450T	1070-850_S123	1070	850	S123	3	Polg+/+ Ulk2-/-	Ped5	10450	A	T	2929	0.012	MT	T|missense_variant|MODERATE|mt-Nd4|ENSMUSG00000064363|transcript|ENSMUST00000082414.1|protein_coding|1/1|c.284A>T|p.Tyr95Phe|284/1378|284/1378|95/458||WARNING_TRANSCRIPT_INCOMPLETE	missense_variant	MODERATE	mt-Nd4	284/1378	95/458	protein coding
A10450T	33-749_S26	33	749	S26	2	Polg+/+	Ped1	10450	A	T	4924	0.025	MT	T|missense_variant|MODERATE|mt-Nd4|ENSMUSG00000064363|transcript|ENSMUST00000082414.1|protein_coding|1/1|c.284A>T|p.Tyr95Phe|284/1378|284/1378|95/458||WARNING_TRANSCRIPT_INCOMPLETE	missense_variant	MODERATE	mt-Nd4	284/1378	95/458	protein coding
A10457T	1036-923_S54	1036	923	S54	3	Polg+/+ Bcl2l13-/-	Ped4	10457	A	T	6391	0.013	MT	T|synonymous_variant|LOW|mt-Nd4|ENSMUSG00000064363|transcript|ENSMUST00000082414.1|protein_coding|1/1|c.291A>T|p.Ser97Ser|291/1378|291/1378|97/458||WARNING_TRANSCRIPT_INCOMPLETE	synonymous_variant	LOW	mt-Nd4	291/1378	97/458	protein coding
A10457T	1036-978_S80	1036	978	S80	1	Polg+/+ Bcl2l13-/-	Ped4	10457	A	T	4849	0.014	MT	T|synonymous_variant|LOW|mt-Nd4|ENSMUSG00000064363|transcript|ENSMUST00000082414.1|protein_coding|1/1|c.291A>T|p.Ser97Ser|291/1378|291/1378|97/458||WARNING_TRANSCRIPT_INCOMPLETE	synonymous_variant	LOW	mt-Nd4	291/1378	97/458	protein coding
A10457T	1036-977_S57	1036	977	S57	3	Polg+/+ Bcl2l13-/-	Ped4	10457	A	T	3507	0.104	MT	T|synonymous_variant|LOW|mt-Nd4|ENSMUSG00000064363|transcript|ENSMUST00000082414.1|protein_coding|1/1|c.291A>T|p.Ser97Ser|291/1378|291/1378|97/458||WARNING_TRANSCRIPT_INCOMPLETE	synonymous_variant	LOW	mt-Nd4	291/1378	97/458	protein coding
A10460T	486-2108_S44	486	2108	S44	2	Polg+/+ Tfam+/OE	Ped3	10460	A	T	2182	0.027	MT	T|missense_variant|MODERATE|mt-Nd4|ENSMUSG00000064363|transcript|ENSMUST00000082414.1|protein_coding|1/1|c.294A>T|p.Met98Ile|294/1378|294/1378|98/458||WARNING_TRANSCRIPT_INCOMPLETE	missense_variant	MODERATE	mt-Nd4	294/1378	98/458	protein coding
A10460T	1070-626_S72	1070	626	S72	2	Polg+/+ Ulk2-/-	Ped5	10460	A	T	3934	0.019	MT	T|missense_variant|MODERATE|mt-Nd4|ENSMUSG00000064363|transcript|ENSMUST00000082414.1|protein_coding|1/1|c.294A>T|p.Met98Ile|294/1378|294/1378|98/458||WARNING_TRANSCRIPT_INCOMPLETE	missense_variant	MODERATE	mt-Nd4	294/1378	98/458	protein coding
A10491G	33-481_S51	33	481	S51	1	Polg+/+	Ped1	10491	A	G	4734	0.083	MT	G|missense_variant|MODERATE|mt-Nd4|ENSMUSG00000064363|transcript|ENSMUST00000082414.1|protein_coding|1/1|c.325A>G|p.Thr109Ala|325/1378|325/1378|109/458||WARNING_TRANSCRIPT_INCOMPLETE	missense_variant	MODERATE	mt-Nd4	325/1378	109/458	protein coding
A10491G	33-600_S6	33	600	S6	3	Polg+/+	Ped1	10491	A	G	2688	0.226	MT	G|missense_variant|MODERATE|mt-Nd4|ENSMUSG00000064363|transcript|ENSMUST00000082414.1|protein_coding|1/1|c.325A>G|p.Thr109Ala|325/1378|325/1378|109/458||WARNING_TRANSCRIPT_INCOMPLETE	missense_variant	MODERATE	mt-Nd4	325/1378	109/458	protein coding
A10508G	33-711_S25	33	711	S25	2	Polg+/+	Ped1	10508	A	G	6897	0.059	MT	G|synonymous_variant|LOW|mt-Nd4|ENSMUSG00000064363|transcript|ENSMUST00000082414.1|protein_coding|1/1|c.342A>G|p.Glu114Glu|342/1378|342/1378|114/458||WARNING_TRANSCRIPT_INCOMPLETE	synonymous_variant	LOW	mt-Nd4	342/1378	114/458	protein coding
A10544G	486-1659_S68	486	1659	S68	1	Polg+/+ Tfam+/OE	Ped3	10544	A	G	2144	0.011	MT	G|synonymous_variant|LOW|mt-Nd4|ENSMUSG00000064363|transcript|ENSMUST00000082414.1|protein_coding|1/1|c.378A>G|p.Leu126Leu|378/1378|378/1378|126/458||WARNING_TRANSCRIPT_INCOMPLETE	synonymous_variant	LOW	mt-Nd4	378/1378	126/458	protein coding
A10551T	1070-691_S75	1070	691	S75	3	Polg+/+ Ulk2-/-	Ped5	10551	A	T	4140	0.016	MT	T|missense_variant|MODERATE|mt-Nd4|ENSMUSG00000064363|transcript|ENSMUST00000082414.1|protein_coding|1/1|c.385A>T|p.Thr129Ser|385/1378|385/1378|129/458||WARNING_TRANSCRIPT_INCOMPLETE	missense_variant	MODERATE	mt-Nd4	385/1378	129/458	protein coding
A10560G	486-2255_S117	486	2255	S117	3	Polg+/+ Tfam+/OE	Ped3	10560	A	G	3932	0.15	MT	G|missense_variant|MODERATE|mt-Nd4|ENSMUSG00000064363|transcript|ENSMUST00000082414.1|protein_coding|1/1|c.394A>G|p.Ile132Val|394/1378|394/1378|132/458||WARNING_TRANSCRIPT_INCOMPLETE	missense_variant	MODERATE	mt-Nd4	394/1378	132/458	protein coding
A10563T	1070-626_S72	1070	626	S72	2	Polg+/+ Ulk2-/-	Ped5	10563	A	T	3918	0.134	MT	T|missense_variant|MODERATE|mt-Nd4|ENSMUSG00000064363|transcript|ENSMUST00000082414.1|protein_coding|1/1|c.397A>T|p.Ile133Phe|397/1378|397/1378|133/458||WARNING_TRANSCRIPT_INCOMPLETE	missense_variant	MODERATE	mt-Nd4	397/1378	133/458	protein coding
A10563T	1070-653_S78	1070	653	S78	3	Polg+/+ Ulk2-/-	Ped5	10563	A	T	12473	0.433	MT	T|missense_variant|MODERATE|mt-Nd4|ENSMUSG00000064363|transcript|ENSMUST00000082414.1|protein_coding|1/1|c.397A>T|p.Ile133Phe|397/1378|397/1378|133/458||WARNING_TRANSCRIPT_INCOMPLETE	missense_variant	MODERATE	mt-Nd4	397/1378	133/458	protein coding
A10563T	1070-652_S73	1070	652	S73	2	Polg+/+ Ulk2-/-	Ped5	10563	A	T	2922	0.378	MT	T|missense_variant|MODERATE|mt-Nd4|ENSMUSG00000064363|transcript|ENSMUST00000082414.1|protein_coding|1/1|c.397A>T|p.Ile133Phe|397/1378|397/1378|133/458||WARNING_TRANSCRIPT_INCOMPLETE	missense_variant	MODERATE	mt-Nd4	397/1378	133/458	protein coding
A10563T	1070-758_S77	1070	758	S77	3	Polg+/+ Ulk2-/-	Ped5	10563	A	T	4894	0.085	MT	T|missense_variant|MODERATE|mt-Nd4|ENSMUSG00000064363|transcript|ENSMUST00000082414.1|protein_coding|1/1|c.397A>T|p.Ile133Phe|397/1378|397/1378|133/458||WARNING_TRANSCRIPT_INCOMPLETE	missense_variant	MODERATE	mt-Nd4	397/1378	133/458	protein coding
A10574G	486-2970_S39	486	2970	S39	3	Polg+/+ Tfam+/OE	Ped3	10574	A	G	3532	0.063	MT	G|synonymous_variant|LOW|mt-Nd4|ENSMUSG00000064363|transcript|ENSMUST00000082414.1|protein_coding|1/1|c.408A>G|p.Trp136Trp|408/1378|408/1378|136/458||WARNING_TRANSCRIPT_INCOMPLETE	synonymous_variant	LOW	mt-Nd4	408/1378	136/458	protein coding
A10574G	486-2968_S45	486	2968	S45	2	Polg+/+ Tfam+/OE	Ped3	10574	A	G	3895	0.14	MT	G|synonymous_variant|LOW|mt-Nd4|ENSMUSG00000064363|transcript|ENSMUST00000082414.1|protein_coding|1/1|c.408A>G|p.Trp136Trp|408/1378|408/1378|136/458||WARNING_TRANSCRIPT_INCOMPLETE	synonymous_variant	LOW	mt-Nd4	408/1378	136/458	protein coding
A10579G	207-2138_S28	207	2138	S28	3	Polg+/+ Tfam+/-	Ped2	10579	A	G	3820	0.081	MT	G|missense_variant|MODERATE|mt-Nd4|ENSMUSG00000064363|transcript|ENSMUST00000082414.1|protein_coding|1/1|c.413A>G|p.Asn138Ser|413/1378|413/1378|138/458||WARNING_TRANSCRIPT_INCOMPLETE	missense_variant	MODERATE	mt-Nd4	413/1378	138/458	protein coding
A10579G	207-1556_S35	207	1556	S35	2	Polg+/+ Tfam+/-	Ped2	10579	A	G	4147	0.311	MT	G|missense_variant|MODERATE|mt-Nd4|ENSMUSG00000064363|transcript|ENSMUST00000082414.1|protein_coding|1/1|c.413A>G|p.Asn138Ser|413/1378|413/1378|138/458||WARNING_TRANSCRIPT_INCOMPLETE	missense_variant	MODERATE	mt-Nd4	413/1378	138/458	protein coding
A10579G	207-1586_S21	207	1586	S21	3	Polg+/+ Tfam+/-	Ped2	10579	A	G	17636	0.219	MT	G|missense_variant|MODERATE|mt-Nd4|ENSMUSG00000064363|transcript|ENSMUST00000082414.1|protein_coding|1/1|c.413A>G|p.Asn138Ser|413/1378|413/1378|138/458||WARNING_TRANSCRIPT_INCOMPLETE	missense_variant	MODERATE	mt-Nd4	413/1378	138/458	protein coding
A10579G	207-1367_S57	207	1367	S57	1	Polg+/+ Tfam+/-	Ped2	10579	A	G	4681	0.289	MT	G|missense_variant|MODERATE|mt-Nd4|ENSMUSG00000064363|transcript|ENSMUST00000082414.1|protein_coding|1/1|c.413A>G|p.Asn138Ser|413/1378|413/1378|138/458||WARNING_TRANSCRIPT_INCOMPLETE	missense_variant	MODERATE	mt-Nd4	413/1378	138/458	protein coding
A10579G	207-2066_S32	207	2066	S32	3	Polg+/+ Tfam+/-	Ped2	10579	A	G	12610	0.074	MT	G|missense_variant|MODERATE|mt-Nd4|ENSMUSG00000064363|transcript|ENSMUST00000082414.1|protein_coding|1/1|c.413A>G|p.Asn138Ser|413/1378|413/1378|138/458||WARNING_TRANSCRIPT_INCOMPLETE	missense_variant	MODERATE	mt-Nd4	413/1378	138/458	protein coding
A10582G	207-1622_S30	207	1622	S30	3	Polg+/+ Tfam+/-	Ped2	10582	A	G	5829	0.121	MT	G|missense_variant|MODERATE|mt-Nd4|ENSMUSG00000064363|transcript|ENSMUST00000082414.1|protein_coding|1/1|c.416A>G|p.Gln139Arg|416/1378|416/1378|139/458||WARNING_TRANSCRIPT_INCOMPLETE	missense_variant	MODERATE	mt-Nd4	416/1378	139/458	protein coding
A10582G	207-1621_S36	207	1621	S36	2	Polg+/+ Tfam+/-	Ped2	10582	A	G	5402	0.041	MT	G|missense_variant|MODERATE|mt-Nd4|ENSMUSG00000064363|transcript|ENSMUST00000082414.1|protein_coding|1/1|c.416A>G|p.Gln139Arg|416/1378|416/1378|139/458||WARNING_TRANSCRIPT_INCOMPLETE	missense_variant	MODERATE	mt-Nd4	416/1378	139/458	protein coding
A10584G	33-749_S26	33	749	S26	2	Polg+/+	Ped1	10584	A	G	4839	0.046	MT	G|missense_variant|MODERATE|mt-Nd4|ENSMUSG00000064363|transcript|ENSMUST00000082414.1|protein_coding|1/1|c.418A>G|p.Thr140Ala|418/1378|418/1378|140/458||WARNING_TRANSCRIPT_INCOMPLETE	missense_variant	MODERATE	mt-Nd4	418/1378	140/458	protein coding
A10589G	33-887_S10	33	887	S10	3	Polg+/+	Ped1	10589	A	G	3763	0.069	MT	G|synonymous_variant|LOW|mt-Nd4|ENSMUSG00000064363|transcript|ENSMUST00000082414.1|protein_coding|1/1|c.423A>G|p.Glu141Glu|423/1378|423/1378|141/458||WARNING_TRANSCRIPT_INCOMPLETE	synonymous_variant	LOW	mt-Nd4	423/1378	141/458	protein coding
A10589G	33-749_S26	33	749	S26	2	Polg+/+	Ped1	10589	A	G	4697	0.206	MT	G|synonymous_variant|LOW|mt-Nd4|ENSMUSG00000064363|transcript|ENSMUST00000082414.1|protein_coding|1/1|c.423A>G|p.Glu141Glu|423/1378|423/1378|141/458||WARNING_TRANSCRIPT_INCOMPLETE	synonymous_variant	LOW	mt-Nd4	423/1378	141/458	protein coding
A1058T	1036-967_S64	1036	967	S64	3	Polg+/+ Bcl2l13-/-	Ped4	1058	A	T	2705	0.092	MT	T|upstream_gene_variant|MODIFIER|mt-Rnr2|ENSMUSG00000064339|transcript|ENSMUST00000082390.1|Mt_rRNA||n.-36A>T|||||36	upstream_gene_variant	MODIFIER	mt-Rnr2			tRNA
A1058T	1036-973_S79	1036	973	S79	1	Polg+/+ Bcl2l13-/-	Ped4	1058	A	T	8242	0.027	MT	T|upstream_gene_variant|MODIFIER|mt-Rnr2|ENSMUSG00000064339|transcript|ENSMUST00000082390.1|Mt_rRNA||n.-36A>T|||||36	upstream_gene_variant	MODIFIER	mt-Rnr2			tRNA
A1058T	1036-1049_S62	1036	1049	S62	3	Polg+/+ Bcl2l13-/-	Ped4	1058	A	T	4181	0.017	MT	T|upstream_gene_variant|MODIFIER|mt-Rnr2|ENSMUSG00000064339|transcript|ENSMUST00000082390.1|Mt_rRNA||n.-36A>T|||||36	upstream_gene_variant	MODIFIER	mt-Rnr2			tRNA
A1058T	1070-626_S72	1070	626	S72	2	Polg+/+ Ulk2-/-	Ped5	1058	A	T	6157	0.032	MT	T|upstream_gene_variant|MODIFIER|mt-Rnr2|ENSMUSG00000064339|transcript|ENSMUST00000082390.1|Mt_rRNA||n.-36A>T|||||36	upstream_gene_variant	MODIFIER	mt-Rnr2			tRNA
A1058T	1070-758_S77	1070	758	S77	3	Polg+/+ Ulk2-/-	Ped5	1058	A	T	4897	0.034	MT	T|upstream_gene_variant|MODIFIER|mt-Rnr2|ENSMUSG00000064339|transcript|ENSMUST00000082390.1|Mt_rRNA||n.-36A>T|||||36	upstream_gene_variant	MODIFIER	mt-Rnr2			tRNA
A1058T	1036-972_S63	1036	972	S63	3	Polg+/+ Bcl2l13-/-	Ped4	1058	A	T	6146	0.193	MT	T|upstream_gene_variant|MODIFIER|mt-Rnr2|ENSMUSG00000064339|transcript|ENSMUST00000082390.1|Mt_rRNA||n.-36A>T|||||36	upstream_gene_variant	MODIFIER	mt-Rnr2			tRNA
A1058T	33-761_S28	33	761	S28	2	Polg+/+	Ped1	1058	A	T	3048	0.051	MT	T|upstream_gene_variant|MODIFIER|mt-Rnr2|ENSMUSG00000064339|transcript|ENSMUST00000082390.1|Mt_rRNA||n.-36A>T|||||36	upstream_gene_variant	MODIFIER	mt-Rnr2			tRNA
A10596T	486-2968_S45	486	2968	S45	2	Polg+/+ Tfam+/OE	Ped3	10596	A	T	3931	0.038	MT	T|missense_variant|MODERATE|mt-Nd4|ENSMUSG00000064363|transcript|ENSMUST00000082414.1|protein_coding|1/1|c.430A>T|p.Asn144Tyr|430/1378|430/1378|144/458||WARNING_TRANSCRIPT_INCOMPLETE	missense_variant	MODERATE	mt-Nd4	430/1378	144/458	protein coding
A1060G	486-2255_S117	486	2255	S117	3	Polg+/+ Tfam+/OE	Ped3	1060	A	G	4375	0.016	MT	G|upstream_gene_variant|MODIFIER|mt-Rnr2|ENSMUSG00000064339|transcript|ENSMUST00000082390.1|Mt_rRNA||n.-34A>G|||||34	upstream_gene_variant	MODIFIER	mt-Rnr2			tRNA
A1060G	486-1889_S48	486	1889	S48	3	Polg+/+ Tfam+/OE	Ped3	1060	A	G	4495	0.012	MT	G|upstream_gene_variant|MODIFIER|mt-Rnr2|ENSMUSG00000064339|transcript|ENSMUST00000082390.1|Mt_rRNA||n.-34A>G|||||34	upstream_gene_variant	MODIFIER	mt-Rnr2			tRNA
A1060T	1070-626_S72	1070	626	S72	2	Polg+/+ Ulk2-/-	Ped5	1060	A	T	6133	0.024	MT	T|upstream_gene_variant|MODIFIER|mt-Rnr2|ENSMUSG00000064339|transcript|ENSMUST00000082390.1|Mt_rRNA||n.-34A>T|||||34	upstream_gene_variant	MODIFIER	mt-Rnr2			tRNA
A1060T	33-492-repeat-library_S19	33	492	S19	2	Polg+/+	Ped1	1060	A	T	4847	0.233	MT	T|upstream_gene_variant|MODIFIER|mt-Rnr2|ENSMUSG00000064339|transcript|ENSMUST00000082390.1|Mt_rRNA||n.-34A>T|||||34	upstream_gene_variant	MODIFIER	mt-Rnr2			tRNA
A10649T	1070-626_S72	1070	626	S72	2	Polg+/+ Ulk2-/-	Ped5	10649	A	T	3753	0.019	MT	T|synonymous_variant|LOW|mt-Nd4|ENSMUSG00000064363|transcript|ENSMUST00000082414.1|protein_coding|1/1|c.483A>T|p.Leu161Leu|483/1378|483/1378|161/458||WARNING_TRANSCRIPT_INCOMPLETE	synonymous_variant	LOW	mt-Nd4	483/1378	161/458	protein coding
A10649T	1036-1068_S52	1036	1068	S52	3	Polg+/+ Bcl2l13-/-	Ped4	10649	A	T	5036	0.12	MT	T|synonymous_variant|LOW|mt-Nd4|ENSMUSG00000064363|transcript|ENSMUST00000082414.1|protein_coding|1/1|c.483A>T|p.Leu161Leu|483/1378|483/1378|161/458||WARNING_TRANSCRIPT_INCOMPLETE	synonymous_variant	LOW	mt-Nd4	483/1378	161/458	protein coding
A10649T	1036-1008_S63	1036	1008	S63	2	Polg+/+ Bcl2l13-/-	Ped4	10649	A	T	2593	0.137	MT	T|synonymous_variant|LOW|mt-Nd4|ENSMUSG00000064363|transcript|ENSMUST00000082414.1|protein_coding|1/1|c.483A>T|p.Leu161Leu|483/1378|483/1378|161/458||WARNING_TRANSCRIPT_INCOMPLETE	synonymous_variant	LOW	mt-Nd4	483/1378	161/458	protein coding
A10649T	1036-965_S78	1036	965	S78	1	Polg+/+ Bcl2l13-/-	Ped4	10649	A	T	1086	0.023	MT	T|synonymous_variant|LOW|mt-Nd4|ENSMUSG00000064363|transcript|ENSMUST00000082414.1|protein_coding|1/1|c.483A>T|p.Leu161Leu|483/1378|483/1378|161/458||WARNING_TRANSCRIPT_INCOMPLETE	synonymous_variant	LOW	mt-Nd4	483/1378	161/458	protein coding
A10682T	207-1622_S30	207	1622	S30	3	Polg+/+ Tfam+/-	Ped2	10682	A	T	5725	0.139	MT	T|synonymous_variant|LOW|mt-Nd4|ENSMUSG00000064363|transcript|ENSMUST00000082414.1|protein_coding|1/1|c.516A>T|p.Gly172Gly|516/1378|516/1378|172/458||WARNING_TRANSCRIPT_INCOMPLETE	synonymous_variant	LOW	mt-Nd4	516/1378	172/458	protein coding
A10682T	207-1621_S36	207	1621	S36	2	Polg+/+ Tfam+/-	Ped2	10682	A	T	5069	0.05	MT	T|synonymous_variant|LOW|mt-Nd4|ENSMUSG00000064363|transcript|ENSMUST00000082414.1|protein_coding|1/1|c.516A>T|p.Gly172Gly|516/1378|516/1378|172/458||WARNING_TRANSCRIPT_INCOMPLETE	synonymous_variant	LOW	mt-Nd4	516/1378	172/458	protein coding
A10690G	207-1511_S61	207	1511	S61	1	Polg+/+ Tfam+/-	Ped2	10690	A	G	6092	0.035	MT	G|missense_variant|MODERATE|mt-Nd4|ENSMUSG00000064363|transcript|ENSMUST00000082414.1|protein_coding|1/1|c.524A>G|p.Asn175Ser|524/1378|524/1378|175/458||WARNING_TRANSCRIPT_INCOMPLETE	missense_variant	MODERATE	mt-Nd4	524/1378	175/458	protein coding
A10690G	1070-641_S71	1070	641	S71	3	Polg+/+ Ulk2-/-	Ped5	10690	A	G	14614	0.019	MT	G|missense_variant|MODERATE|mt-Nd4|ENSMUSG00000064363|transcript|ENSMUST00000082414.1|protein_coding|1/1|c.524A>G|p.Asn175Ser|524/1378|524/1378|175/458||WARNING_TRANSCRIPT_INCOMPLETE	missense_variant	MODERATE	mt-Nd4	524/1378	175/458	protein coding
A10690G	1070-640_S70	1070	640	S70	3	Polg+/+ Ulk2-/-	Ped5	10690	A	G	1972	0.011	MT	G|missense_variant|MODERATE|mt-Nd4|ENSMUSG00000064363|transcript|ENSMUST00000082414.1|protein_coding|1/1|c.524A>G|p.Asn175Ser|524/1378|524/1378|175/458||WARNING_TRANSCRIPT_INCOMPLETE	missense_variant	MODERATE	mt-Nd4	524/1378	175/458	protein coding
A10710C	486-2460_S36	486	2460	S36	3	Polg+/+ Tfam+/OE	Ped3	10710	A	C	2789	0.018	MT	C|missense_variant|MODERATE|mt-Nd4|ENSMUSG00000064363|transcript|ENSMUST00000082414.1|protein_coding|1/1|c.544A>C|p.Thr182Pro|544/1378|544/1378|182/458||WARNING_TRANSCRIPT_INCOMPLETE	missense_variant	MODERATE	mt-Nd4	544/1378	182/458	protein coding
A10710C	486-2108_S44	486	2108	S44	2	Polg+/+ Tfam+/OE	Ped3	10710	A	C	1959	0.064	MT	C|missense_variant|MODERATE|mt-Nd4|ENSMUSG00000064363|transcript|ENSMUST00000082414.1|protein_coding|1/1|c.544A>C|p.Thr182Pro|544/1378|544/1378|182/458||WARNING_TRANSCRIPT_INCOMPLETE	missense_variant	MODERATE	mt-Nd4	544/1378	182/458	protein coding
A10710C	486-2106_S70	486	2106	S70	1	Polg+/+ Tfam+/OE	Ped3	10710	A	C	2293	0.045	MT	C|missense_variant|MODERATE|mt-Nd4|ENSMUSG00000064363|transcript|ENSMUST00000082414.1|protein_coding|1/1|c.544A>C|p.Thr182Pro|544/1378|544/1378|182/458||WARNING_TRANSCRIPT_INCOMPLETE	missense_variant	MODERATE	mt-Nd4	544/1378	182/458	protein coding
A10710C	207-1642_S29	207	1642	S29	3	Polg+/+ Tfam+/-	Ped2	10710	A	C	2449	0.047	MT	C|missense_variant|MODERATE|mt-Nd4|ENSMUSG00000064363|transcript|ENSMUST00000082414.1|protein_coding|1/1|c.544A>C|p.Thr182Pro|544/1378|544/1378|182/458||WARNING_TRANSCRIPT_INCOMPLETE	missense_variant	MODERATE	mt-Nd4	544/1378	182/458	protein coding
A10710C	486-2325_S35	486	2325	S35	3	Polg+/+ Tfam+/OE	Ped3	10710	A	C	3418	0.124	MT	C|missense_variant|MODERATE|mt-Nd4|ENSMUSG00000064363|transcript|ENSMUST00000082414.1|protein_coding|1/1|c.544A>C|p.Thr182Pro|544/1378|544/1378|182/458||WARNING_TRANSCRIPT_INCOMPLETE	missense_variant	MODERATE	mt-Nd4	544/1378	182/458	protein coding
A10712G	486-1529_S40	486	1529	S40	2	Polg+/+ Tfam+/OE	Ped3	10712	A	G	3629	0.094	MT	G|synonymous_variant|LOW|mt-Nd4|ENSMUSG00000064363|transcript|ENSMUST00000082414.1|protein_coding|1/1|c.546A>G|p.Thr182Thr|546/1378|546/1378|182/458||WARNING_TRANSCRIPT_INCOMPLETE	synonymous_variant	LOW	mt-Nd4	546/1378	182/458	protein coding
A10712G	486-1929_S33	486	1929	S33	3	Polg+/+ Tfam+/OE	Ped3	10712	A	G	5954	0.063	MT	G|synonymous_variant|LOW|mt-Nd4|ENSMUSG00000064363|transcript|ENSMUST00000082414.1|protein_coding|1/1|c.546A>G|p.Thr182Thr|546/1378|546/1378|182/458||WARNING_TRANSCRIPT_INCOMPLETE	synonymous_variant	LOW	mt-Nd4	546/1378	182/458	protein coding
A10712T	33-492-repeat-library_S19	33	492	S19	2	Polg+/+	Ped1	10712	A	T	4297	0.325	MT	T|synonymous_variant|LOW|mt-Nd4|ENSMUSG00000064363|transcript|ENSMUST00000082414.1|protein_coding|1/1|c.546A>T|p.Thr182Thr|546/1378|546/1378|182/458||WARNING_TRANSCRIPT_INCOMPLETE	synonymous_variant	LOW	mt-Nd4	546/1378	182/458	protein coding
A10712T	33-755_S14	33	755	S14	3	Polg+/+	Ped1	10712	A	T	2864	0.086	MT	T|synonymous_variant|LOW|mt-Nd4|ENSMUSG00000064363|transcript|ENSMUST00000082414.1|protein_coding|1/1|c.546A>T|p.Thr182Thr|546/1378|546/1378|182/458||WARNING_TRANSCRIPT_INCOMPLETE	synonymous_variant	LOW	mt-Nd4	546/1378	182/458	protein coding
A10715C	1070-733_S86	1070	733	S86	1	Polg+/+ Ulk2-/-	Ped5	10715	A	C	6008	0.068	MT	C|synonymous_variant|LOW|mt-Nd4|ENSMUSG00000064363|transcript|ENSMUST00000082414.1|protein_coding|1/1|c.549A>C|p.Thr183Thr|549/1378|549/1378|183/458||WARNING_TRANSCRIPT_INCOMPLETE	synonymous_variant	LOW	mt-Nd4	549/1378	183/458	protein coding
A10717T	207-2138_S28	207	2138	S28	3	Polg+/+ Tfam+/-	Ped2	10717	A	T	3579	0.807	MT	T|missense_variant|MODERATE|mt-Nd4|ENSMUSG00000064363|transcript|ENSMUST00000082414.1|protein_coding|1/1|c.551A>T|p.His184Leu|551/1378|551/1378|184/458||WARNING_TRANSCRIPT_INCOMPLETE	missense_variant	MODERATE	mt-Nd4	551/1378	184/458	protein coding
A10717T	33-934_S11	33	934	S11	3	Polg+/+	Ped1	10717	A	T	2491	0.033	MT	T|missense_variant|MODERATE|mt-Nd4|ENSMUSG00000064363|transcript|ENSMUST00000082414.1|protein_coding|1/1|c.551A>T|p.His184Leu|551/1378|551/1378|184/458||WARNING_TRANSCRIPT_INCOMPLETE	missense_variant	MODERATE	mt-Nd4	551/1378	184/458	protein coding
A10717T	1036-940_S51	1036	940	S51	3	Polg+/+ Bcl2l13-/-	Ped4	10717	A	T	2080	0.011	MT	T|missense_variant|MODERATE|mt-Nd4|ENSMUSG00000064363|transcript|ENSMUST00000082414.1|protein_coding|1/1|c.551A>T|p.His184Leu|551/1378|551/1378|184/458||WARNING_TRANSCRIPT_INCOMPLETE	missense_variant	MODERATE	mt-Nd4	551/1378	184/458	protein coding
A10717T	207-1556_S35	207	1556	S35	2	Polg+/+ Tfam+/-	Ped2	10717	A	T	3467	0.622	MT	T|missense_variant|MODERATE|mt-Nd4|ENSMUSG00000064363|transcript|ENSMUST00000082414.1|protein_coding|1/1|c.551A>T|p.His184Leu|551/1378|551/1378|184/458||WARNING_TRANSCRIPT_INCOMPLETE	missense_variant	MODERATE	mt-Nd4	551/1378	184/458	protein coding
A10717T	1070-691_S75	1070	691	S75	3	Polg+/+ Ulk2-/-	Ped5	10717	A	T	3832	0.019	MT	T|missense_variant|MODERATE|mt-Nd4|ENSMUSG00000064363|transcript|ENSMUST00000082414.1|protein_coding|1/1|c.551A>T|p.His184Leu|551/1378|551/1378|184/458||WARNING_TRANSCRIPT_INCOMPLETE	missense_variant	MODERATE	mt-Nd4	551/1378	184/458	protein coding
A10717T	207-1586_S21	207	1586	S21	3	Polg+/+ Tfam+/-	Ped2	10717	A	T	15515	0.138	MT	T|missense_variant|MODERATE|mt-Nd4|ENSMUSG00000064363|transcript|ENSMUST00000082414.1|protein_coding|1/1|c.551A>T|p.His184Leu|551/1378|551/1378|184/458||WARNING_TRANSCRIPT_INCOMPLETE	missense_variant	MODERATE	mt-Nd4	551/1378	184/458	protein coding
A10717T	33-717_S113	33	717	S113	3	Polg+/+	Ped1	10717	A	T	3878	0.128	MT	T|missense_variant|MODERATE|mt-Nd4|ENSMUSG00000064363|transcript|ENSMUST00000082414.1|protein_coding|1/1|c.551A>T|p.His184Leu|551/1378|551/1378|184/458||WARNING_TRANSCRIPT_INCOMPLETE	missense_variant	MODERATE	mt-Nd4	551/1378	184/458	protein coding
A10717T	33-810_S12	33	810	S12	3	Polg+/+	Ped1	10717	A	T	3357	0.022	MT	T|missense_variant|MODERATE|mt-Nd4|ENSMUSG00000064363|transcript|ENSMUST00000082414.1|protein_coding|1/1|c.551A>T|p.His184Leu|551/1378|551/1378|184/458||WARNING_TRANSCRIPT_INCOMPLETE	missense_variant	MODERATE	mt-Nd4	551/1378	184/458	protein coding
A10717T	33-727_S56	33	727	S56	1	Polg+/+	Ped1	10717	A	T	5146	0.078	MT	T|missense_variant|MODERATE|mt-Nd4|ENSMUSG00000064363|transcript|ENSMUST00000082414.1|protein_coding|1/1|c.551A>T|p.His184Leu|551/1378|551/1378|184/458||WARNING_TRANSCRIPT_INCOMPLETE	missense_variant	MODERATE	mt-Nd4	551/1378	184/458	protein coding
A10717T	33-761_S28	33	761	S28	2	Polg+/+	Ped1	10717	A	T	5898	0.136	MT	T|missense_variant|MODERATE|mt-Nd4|ENSMUSG00000064363|transcript|ENSMUST00000082414.1|protein_coding|1/1|c.551A>T|p.His184Leu|551/1378|551/1378|184/458||WARNING_TRANSCRIPT_INCOMPLETE	missense_variant	MODERATE	mt-Nd4	551/1378	184/458	protein coding
A10740G	1070-640_S70	1070	640	S70	3	Polg+/+ Ulk2-/-	Ped5	10740	A	G	1959	0.013	MT	G|missense_variant|MODERATE|mt-Nd4|ENSMUSG00000064363|transcript|ENSMUST00000082414.1|protein_coding|1/1|c.574A>G|p.Asn192Asp|574/1378|574/1378|192/458||WARNING_TRANSCRIPT_INCOMPLETE	missense_variant	MODERATE	mt-Nd4	574/1378	192/458	protein coding
A10740T	486-1659_S68	486	1659	S68	1	Polg+/+ Tfam+/OE	Ped3	10740	A	T	2305	0.015	MT	T|missense_variant|MODERATE|mt-Nd4|ENSMUSG00000064363|transcript|ENSMUST00000082414.1|protein_coding|1/1|c.574A>T|p.Asn192Tyr|574/1378|574/1378|192/458||WARNING_TRANSCRIPT_INCOMPLETE	missense_variant	MODERATE	mt-Nd4	574/1378	192/458	protein coding
A10741G	1070-733_S86	1070	733	S86	1	Polg+/+ Ulk2-/-	Ped5	10741	A	G	6269	0.075	MT	G|missense_variant|MODERATE|mt-Nd4|ENSMUSG00000064363|transcript|ENSMUST00000082414.1|protein_coding|1/1|c.575A>G|p.Asn192Ser|575/1378|575/1378|192/458||WARNING_TRANSCRIPT_INCOMPLETE	missense_variant	MODERATE	mt-Nd4	575/1378	192/458	protein coding
A10741G	1070-734_S68	1070	734	S68	3	Polg+/+ Ulk2-/-	Ped5	10741	A	G	2488	0.027	MT	G|missense_variant|MODERATE|mt-Nd4|ENSMUSG00000064363|transcript|ENSMUST00000082414.1|protein_coding|1/1|c.575A>G|p.Asn192Ser|575/1378|575/1378|192/458||WARNING_TRANSCRIPT_INCOMPLETE	missense_variant	MODERATE	mt-Nd4	575/1378	192/458	protein coding
A10741G	1070-743_S87	1070	743	S87	1	Polg+/+ Ulk2-/-	Ped5	10741	A	G	9545	0.044	MT	G|missense_variant|MODERATE|mt-Nd4|ENSMUSG00000064363|transcript|ENSMUST00000082414.1|protein_coding|1/1|c.575A>G|p.Asn192Ser|575/1378|575/1378|192/458||WARNING_TRANSCRIPT_INCOMPLETE	missense_variant	MODERATE	mt-Nd4	575/1378	192/458	protein coding
A10769G	1070-690_S85	1070	690	S85	1	Polg+/+ Ulk2-/-	Ped5	10769	A	G	5959	0.018	MT	G|synonymous_variant|LOW|mt-Nd4|ENSMUSG00000064363|transcript|ENSMUST00000082414.1|protein_coding|1/1|c.603A>G|p.Met201Met|603/1378|603/1378|201/458||WARNING_TRANSCRIPT_INCOMPLETE	synonymous_variant	LOW	mt-Nd4	603/1378	201/458	protein coding
A10769G	1070-600_S81	1070	600	S81	1	Polg+/+ Ulk2-/-	Ped5	10769	A	G	4586	0.21	MT	G|synonymous_variant|LOW|mt-Nd4|ENSMUSG00000064363|transcript|ENSMUST00000082414.1|protein_coding|1/1|c.603A>G|p.Met201Met|603/1378|603/1378|201/458||WARNING_TRANSCRIPT_INCOMPLETE	synonymous_variant	LOW	mt-Nd4	603/1378	201/458	protein coding
A10769G	1070-594_S75	1070	594	S75	2	Polg+/+ Ulk2-/-	Ped5	10769	A	G	4140	0.294	MT	G|synonymous_variant|LOW|mt-Nd4|ENSMUSG00000064363|transcript|ENSMUST00000082414.1|protein_coding|1/1|c.603A>G|p.Met201Met|603/1378|603/1378|201/458||WARNING_TRANSCRIPT_INCOMPLETE	synonymous_variant	LOW	mt-Nd4	603/1378	201/458	protein coding
A1077C	207-2186_S22	207	2186	S22	3	Polg+/+ Tfam+/-	Ped2	1077	A	C	4230	0.197	MT	C|upstream_gene_variant|MODIFIER|mt-Rnr2|ENSMUSG00000064339|transcript|ENSMUST00000082390.1|Mt_rRNA||n.-17A>C|||||17	upstream_gene_variant	MODIFIER	mt-Rnr2			tRNA
A1077C	207-2043_S62	207	2043	S62	1	Polg+/+ Tfam+/-	Ped2	1077	A	C	5090	0.573	MT	C|upstream_gene_variant|MODIFIER|mt-Rnr2|ENSMUSG00000064339|transcript|ENSMUST00000082390.1|Mt_rRNA||n.-17A>C|||||17	upstream_gene_variant	MODIFIER	mt-Rnr2			tRNA
A10784T	1070-640_S70	1070	640	S70	3	Polg+/+ Ulk2-/-	Ped5	10784	A	T	1912	0.015	MT	T|missense_variant|MODERATE|mt-Nd4|ENSMUSG00000064363|transcript|ENSMUST00000082414.1|protein_coding|1/1|c.618A>T|p.Lys206Asn|618/1378|618/1378|206/458||WARNING_TRANSCRIPT_INCOMPLETE	missense_variant	MODERATE	mt-Nd4	618/1378	206/458	protein coding
A1080G	1036-977_S57	1036	977	S57	3	Polg+/+ Bcl2l13-/-	Ped4	1080	A	G	3692	0.112	MT	G|upstream_gene_variant|MODIFIER|mt-Rnr2|ENSMUSG00000064339|transcript|ENSMUST00000082390.1|Mt_rRNA||n.-14A>G|||||14	upstream_gene_variant	MODIFIER	mt-Rnr2			tRNA
A1080G	1036-978_S80	1036	978	S80	1	Polg+/+ Bcl2l13-/-	Ped4	1080	A	G	4278	0.016	MT	G|upstream_gene_variant|MODIFIER|mt-Rnr2|ENSMUSG00000064339|transcript|ENSMUST00000082390.1|Mt_rRNA||n.-14A>G|||||14	upstream_gene_variant	MODIFIER	mt-Rnr2			tRNA
A1080G	1036-923_S54	1036	923	S54	3	Polg+/+ Bcl2l13-/-	Ped4	1080	A	G	6678	0.015	MT	G|upstream_gene_variant|MODIFIER|mt-Rnr2|ENSMUSG00000064339|transcript|ENSMUST00000082390.1|Mt_rRNA||n.-14A>G|||||14	upstream_gene_variant	MODIFIER	mt-Rnr2			tRNA
A10814T	1070-743_S87	1070	743	S87	1	Polg+/+ Ulk2-/-	Ped5	10814	A	T	9941	0.111	MT	T|synonymous_variant|LOW|mt-Nd4|ENSMUSG00000064363|transcript|ENSMUST00000082414.1|protein_coding|1/1|c.648A>T|p.Leu216Leu|648/1378|648/1378|216/458||WARNING_TRANSCRIPT_INCOMPLETE	synonymous_variant	LOW	mt-Nd4	648/1378	216/458	protein coding
A10814T	1070-734_S68	1070	734	S68	3	Polg+/+ Ulk2-/-	Ped5	10814	A	T	2687	0.038	MT	T|synonymous_variant|LOW|mt-Nd4|ENSMUSG00000064363|transcript|ENSMUST00000082414.1|protein_coding|1/1|c.648A>T|p.Leu216Leu|648/1378|648/1378|216/458||WARNING_TRANSCRIPT_INCOMPLETE	synonymous_variant	LOW	mt-Nd4	648/1378	216/458	protein coding
A10814T	1070-733_S86	1070	733	S86	1	Polg+/+ Ulk2-/-	Ped5	10814	A	T	6476	0.05	MT	T|synonymous_variant|LOW|mt-Nd4|ENSMUSG00000064363|transcript|ENSMUST00000082414.1|protein_coding|1/1|c.648A>T|p.Leu216Leu|648/1378|648/1378|216/458||WARNING_TRANSCRIPT_INCOMPLETE	synonymous_variant	LOW	mt-Nd4	648/1378	216/458	protein coding
A10814T	1070-744_S67	1070	744	S67	3	Polg+/+ Ulk2-/-	Ped5	10814	A	T	3640	0.039	MT	T|synonymous_variant|LOW|mt-Nd4|ENSMUSG00000064363|transcript|ENSMUST00000082414.1|protein_coding|1/1|c.648A>T|p.Leu216Leu|648/1378|648/1378|216/458||WARNING_TRANSCRIPT_INCOMPLETE	synonymous_variant	LOW	mt-Nd4	648/1378	216/458	protein coding
A1081G	486-1659_S68	486	1659	S68	1	Polg+/+ Tfam+/OE	Ped3	1081	A	G	2009	0.018	MT	G|upstream_gene_variant|MODIFIER|mt-Rnr2|ENSMUSG00000064339|transcript|ENSMUST00000082390.1|Mt_rRNA||n.-13A>G|||||13	upstream_gene_variant	MODIFIER	mt-Rnr2			tRNA
A1081G	486-2021_S50	486	2021	S50	2	Polg+/+ Tfam+/OE	Ped3	1081	A	G	4628	0.015	MT	G|upstream_gene_variant|MODIFIER|mt-Rnr2|ENSMUSG00000064339|transcript|ENSMUST00000082390.1|Mt_rRNA||n.-13A>G|||||13	upstream_gene_variant	MODIFIER	mt-Rnr2			tRNA
A10832G	1070-726_S69	1070	726	S69	3	Polg+/+ Ulk2-/-	Ped5	10832	A	G	4035	0.12	MT	G|synonymous_variant|LOW|mt-Nd4|ENSMUSG00000064363|transcript|ENSMUST00000082414.1|protein_coding|1/1|c.666A>G|p.Glu222Glu|666/1378|666/1378|222/458||WARNING_TRANSCRIPT_INCOMPLETE	synonymous_variant	LOW	mt-Nd4	666/1378	222/458	protein coding
A10832G	1070-609_S82	1070	609	S82	1	Polg+/+ Ulk2-/-	Ped5	10832	A	G	4498	0.085	MT	G|synonymous_variant|LOW|mt-Nd4|ENSMUSG00000064363|transcript|ENSMUST00000082414.1|protein_coding|1/1|c.666A>G|p.Glu222Glu|666/1378|666/1378|222/458||WARNING_TRANSCRIPT_INCOMPLETE	synonymous_variant	LOW	mt-Nd4	666/1378	222/458	protein coding
A10832G	486-1660_S47	486	1660	S47	2	Polg+/+ Tfam+/OE	Ped3	10832	A	G	2724	0.021	MT	G|synonymous_variant|LOW|mt-Nd4|ENSMUSG00000064363|transcript|ENSMUST00000082414.1|protein_coding|1/1|c.666A>G|p.Glu222Glu|666/1378|666/1378|222/458||WARNING_TRANSCRIPT_INCOMPLETE	synonymous_variant	LOW	mt-Nd4	666/1378	222/458	protein coding
A10832T	1070-653_S78	1070	653	S78	3	Polg+/+ Ulk2-/-	Ped5	10832	A	T	11800	0.021	MT	T|missense_variant|MODERATE|mt-Nd4|ENSMUSG00000064363|transcript|ENSMUST00000082414.1|protein_coding|1/1|c.666A>T|p.Glu222Asp|666/1378|666/1378|222/458||WARNING_TRANSCRIPT_INCOMPLETE	missense_variant	MODERATE	mt-Nd4	666/1378	222/458	protein coding
A1084G	486-2968_S45	486	2968	S45	2	Polg+/+ Tfam+/OE	Ped3	1084	A	G	5067	0.048	MT	G|upstream_gene_variant|MODIFIER|mt-Rnr2|ENSMUSG00000064339|transcript|ENSMUST00000082390.1|Mt_rRNA||n.-10A>G|||||10	upstream_gene_variant	MODIFIER	mt-Rnr2			tRNA
A1084T	33-492-repeat-library_S19	33	492	S19	2	Polg+/+	Ped1	1084	A	T	4848	0.245	MT	T|upstream_gene_variant|MODIFIER|mt-Rnr2|ENSMUSG00000064339|transcript|ENSMUST00000082390.1|Mt_rRNA||n.-10A>T|||||10	upstream_gene_variant	MODIFIER	mt-Rnr2			tRNA
A10851T	486-1659_S68	486	1659	S68	1	Polg+/+ Tfam+/OE	Ped3	10851	A	T	2259	0.011	MT	T|missense_variant|MODERATE|mt-Nd4|ENSMUSG00000064363|transcript|ENSMUST00000082414.1|protein_coding|1/1|c.685A>T|p.Met229Leu|685/1378|685/1378|229/458||WARNING_TRANSCRIPT_INCOMPLETE	missense_variant	MODERATE	mt-Nd4	685/1378	229/458	protein coding
A10851T	486-1660_S47	486	1660	S47	2	Polg+/+ Tfam+/OE	Ped3	10851	A	T	2752	0.023	MT	T|missense_variant|MODERATE|mt-Nd4|ENSMUSG00000064363|transcript|ENSMUST00000082414.1|protein_coding|1/1|c.685A>T|p.Met229Leu|685/1378|685/1378|229/458||WARNING_TRANSCRIPT_INCOMPLETE	missense_variant	MODERATE	mt-Nd4	685/1378	229/458	protein coding
A10851T	486-1889_S48	486	1889	S48	3	Polg+/+ Tfam+/OE	Ped3	10851	A	T	2837	0.011	MT	T|missense_variant|MODERATE|mt-Nd4|ENSMUSG00000064363|transcript|ENSMUST00000082414.1|protein_coding|1/1|c.685A>T|p.Met229Leu|685/1378|685/1378|229/458||WARNING_TRANSCRIPT_INCOMPLETE	missense_variant	MODERATE	mt-Nd4	685/1378	229/458	protein coding
A10851T	486-2057_S46	486	2057	S46	3	Polg+/+ Tfam+/OE	Ped3	10851	A	T	4215	0.021	MT	T|missense_variant|MODERATE|mt-Nd4|ENSMUSG00000064363|transcript|ENSMUST00000082414.1|protein_coding|1/1|c.685A>T|p.Met229Leu|685/1378|685/1378|229/458||WARNING_TRANSCRIPT_INCOMPLETE	missense_variant	MODERATE	mt-Nd4	685/1378	229/458	protein coding
A1085G	33-749_S26	33	749	S26	2	Polg+/+	Ped1	1085	A	G	6854	0.011	MT	G|upstream_gene_variant|MODIFIER|mt-Rnr2|ENSMUSG00000064339|transcript|ENSMUST00000082390.1|Mt_rRNA||n.-9A>G|||||9	upstream_gene_variant	MODIFIER	mt-Rnr2			tRNA
A10893G	1070-726_S69	1070	726	S69	3	Polg+/+ Ulk2-/-	Ped5	10893	A	G	4002	0.044	MT	G|missense_variant|MODERATE|mt-Nd4|ENSMUSG00000064363|transcript|ENSMUST00000082414.1|protein_coding|1/1|c.727A>G|p.Met243Val|727/1378|727/1378|243/458||WARNING_TRANSCRIPT_INCOMPLETE	missense_variant	MODERATE	mt-Nd4	727/1378	243/458	protein coding
A10893G	1070-609_S82	1070	609	S82	1	Polg+/+ Ulk2-/-	Ped5	10893	A	G	4416	0.022	MT	G|missense_variant|MODERATE|mt-Nd4|ENSMUSG00000064363|transcript|ENSMUST00000082414.1|protein_coding|1/1|c.727A>G|p.Met243Val|727/1378|727/1378|243/458||WARNING_TRANSCRIPT_INCOMPLETE	missense_variant	MODERATE	mt-Nd4	727/1378	243/458	protein coding
A10918G	486-2968_S45	486	2968	S45	2	Polg+/+ Tfam+/OE	Ped3	10918	A	G	3764	0.07	MT	G|missense_variant|MODERATE|mt-Nd4|ENSMUSG00000064363|transcript|ENSMUST00000082414.1|protein_coding|1/1|c.752A>G|p.Asp251Gly|752/1378|752/1378|251/458||WARNING_TRANSCRIPT_INCOMPLETE	missense_variant	MODERATE	mt-Nd4	752/1378	251/458	protein coding
A10918G	486-2970_S39	486	2970	S39	3	Polg+/+ Tfam+/OE	Ped3	10918	A	G	3574	0.095	MT	G|missense_variant|MODERATE|mt-Nd4|ENSMUSG00000064363|transcript|ENSMUST00000082414.1|protein_coding|1/1|c.752A>G|p.Asp251Gly|752/1378|752/1378|251/458||WARNING_TRANSCRIPT_INCOMPLETE	missense_variant	MODERATE	mt-Nd4	752/1378	251/458	protein coding
A10922T	1070-640_S70	1070	640	S70	3	Polg+/+ Ulk2-/-	Ped5	10922	A	T	1861	0.012	MT	T|synonymous_variant|LOW|mt-Nd4|ENSMUSG00000064363|transcript|ENSMUST00000082414.1|protein_coding|1/1|c.756A>T|p.Pro252Pro|756/1378|756/1378|252/458||WARNING_TRANSCRIPT_INCOMPLETE	synonymous_variant	LOW	mt-Nd4	756/1378	252/458	protein coding
A10922T	1070-641_S71	1070	641	S71	3	Polg+/+ Ulk2-/-	Ped5	10922	A	T	15390	0.029	MT	T|synonymous_variant|LOW|mt-Nd4|ENSMUSG00000064363|transcript|ENSMUST00000082414.1|protein_coding|1/1|c.756A>T|p.Pro252Pro|756/1378|756/1378|252/458||WARNING_TRANSCRIPT_INCOMPLETE	synonymous_variant	LOW	mt-Nd4	756/1378	252/458	protein coding
A10922T	1070-666_S79	1070	666	S79	3	Polg+/+ Ulk2-/-	Ped5	10922	A	T	13224	0.337	MT	T|synonymous_variant|LOW|mt-Nd4|ENSMUSG00000064363|transcript|ENSMUST00000082414.1|protein_coding|1/1|c.756A>T|p.Pro252Pro|756/1378|756/1378|252/458||WARNING_TRANSCRIPT_INCOMPLETE	synonymous_variant	LOW	mt-Nd4	756/1378	252/458	protein coding
A10922T	1070-665_S121	1070	665	S121	3	Polg+/+ Ulk2-/-	Ped5	10922	A	T	2626	0.305	MT	T|synonymous_variant|LOW|mt-Nd4|ENSMUSG00000064363|transcript|ENSMUST00000082414.1|protein_coding|1/1|c.756A>T|p.Pro252Pro|756/1378|756/1378|252/458||WARNING_TRANSCRIPT_INCOMPLETE	synonymous_variant	LOW	mt-Nd4	756/1378	252/458	protein coding
A10929G	33-911_S27	33	911	S27	2	Polg+/+	Ped1	10929	A	G	4792	0.025	MT	G|missense_variant|MODERATE|mt-Nd4|ENSMUSG00000064363|transcript|ENSMUST00000082414.1|protein_coding|1/1|c.763A>G|p.Lys255Glu|763/1378|763/1378|255/458||WARNING_TRANSCRIPT_INCOMPLETE	missense_variant	MODERATE	mt-Nd4	763/1378	255/458	protein coding
A10931G	1070-733_S86	1070	733	S86	1	Polg+/+ Ulk2-/-	Ped5	10931	A	G	6039	0.034	MT	G|synonymous_variant|LOW|mt-Nd4|ENSMUSG00000064363|transcript|ENSMUST00000082414.1|protein_coding|1/1|c.765A>G|p.Lys255Lys|765/1378|765/1378|255/458||WARNING_TRANSCRIPT_INCOMPLETE	synonymous_variant	LOW	mt-Nd4	765/1378	255/458	protein coding
A1093T	486-1811_S43	486	1811	S43	3	Polg+/+ Tfam+/OE	Ped3	1093	A	T	4075	0.354	MT	T|splice_region_variant&non_coding_transcript_exon_variant|LOW|mt-Tv|ENSMUSG00000064338|transcript|ENSMUST00000082389.1|Mt_tRNA|1/1|n.69A>T|||||	splice_region_variant&non_coding_transcript_exon_variant	LOW	mt-Tv			tRNA
A1093T	486-1898_S42	486	1898	S42	3	Polg+/+ Tfam+/OE	Ped3	1093	A	T	5201	0.079	MT	T|splice_region_variant&non_coding_transcript_exon_variant|LOW|mt-Tv|ENSMUSG00000064338|transcript|ENSMUST00000082389.1|Mt_tRNA|1/1|n.69A>T|||||	splice_region_variant&non_coding_transcript_exon_variant	LOW	mt-Tv			tRNA
A1093T	486-2000_S44	486	2000	S44	3	Polg+/+ Tfam+/OE	Ped3	1093	A	T	3828	0.643	MT	T|splice_region_variant&non_coding_transcript_exon_variant|LOW|mt-Tv|ENSMUSG00000064338|transcript|ENSMUST00000082389.1|Mt_tRNA|1/1|n.69A>T|||||	splice_region_variant&non_coding_transcript_exon_variant	LOW	mt-Tv			tRNA
A10942G	33-717_S113	33	717	S113	3	Polg+/+	Ped1	10942	A	G	3944	0.058	MT	G|missense_variant|MODERATE|mt-Nd4|ENSMUSG00000064363|transcript|ENSMUST00000082414.1|protein_coding|1/1|c.776A>G|p.Tyr259Cys|776/1378|776/1378|259/458||WARNING_TRANSCRIPT_INCOMPLETE	missense_variant	MODERATE	mt-Nd4	776/1378	259/458	protein coding
A10942T	1036-1021_S64	1036	1021	S64	2	Polg+/+ Bcl2l13-/-	Ped4	10942	A	T	2747	0.129	MT	T|missense_variant|MODERATE|mt-Nd4|ENSMUSG00000064363|transcript|ENSMUST00000082414.1|protein_coding|1/1|c.776A>T|p.Tyr259Phe|776/1378|776/1378|259/458||WARNING_TRANSCRIPT_INCOMPLETE	missense_variant	MODERATE	mt-Nd4	776/1378	259/458	protein coding
A10942T	1036-946_S76	1036	946	S76	1	Polg+/+ Bcl2l13-/-	Ped4	10942	A	T	2522	0.376	MT	T|missense_variant|MODERATE|mt-Nd4|ENSMUSG00000064363|transcript|ENSMUST00000082414.1|protein_coding|1/1|c.776A>T|p.Tyr259Phe|776/1378|776/1378|259/458||WARNING_TRANSCRIPT_INCOMPLETE	missense_variant	MODERATE	mt-Nd4	776/1378	259/458	protein coding
A10942T	1036-1022_S58	1036	1022	S58	3	Polg+/+ Bcl2l13-/-	Ped4	10942	A	T	1185	0.379	MT	T|missense_variant|MODERATE|mt-Nd4|ENSMUSG00000064363|transcript|ENSMUST00000082414.1|protein_coding|1/1|c.776A>T|p.Tyr259Phe|776/1378|776/1378|259/458||WARNING_TRANSCRIPT_INCOMPLETE	missense_variant	MODERATE	mt-Nd4	776/1378	259/458	protein coding
A10942T	1036-945_S61	1036	945	S61	3	Polg+/+ Bcl2l13-/-	Ped4	10942	A	T	4490	0.639	MT	T|missense_variant|MODERATE|mt-Nd4|ENSMUSG00000064363|transcript|ENSMUST00000082414.1|protein_coding|1/1|c.776A>T|p.Tyr259Phe|776/1378|776/1378|259/458||WARNING_TRANSCRIPT_INCOMPLETE	missense_variant	MODERATE	mt-Nd4	776/1378	259/458	protein coding
A10942T	1036-950_S60	1036	950	S60	3	Polg+/+ Bcl2l13-/-	Ped4	10942	A	T	1897	0.4	MT	T|missense_variant|MODERATE|mt-Nd4|ENSMUSG00000064363|transcript|ENSMUST00000082414.1|protein_coding|1/1|c.776A>T|p.Tyr259Phe|776/1378|776/1378|259/458||WARNING_TRANSCRIPT_INCOMPLETE	missense_variant	MODERATE	mt-Nd4	776/1378	259/458	protein coding
A10942T	207-2186_S22	207	2186	S22	3	Polg+/+ Tfam+/-	Ped2	10942	A	T	2722	0.201	MT	T|missense_variant|MODERATE|mt-Nd4|ENSMUSG00000064363|transcript|ENSMUST00000082414.1|protein_coding|1/1|c.776A>T|p.Tyr259Phe|776/1378|776/1378|259/458||WARNING_TRANSCRIPT_INCOMPLETE	missense_variant	MODERATE	mt-Nd4	776/1378	259/458	protein coding
A10942T	1036-952_S77	1036	952	S77	1	Polg+/+ Bcl2l13-/-	Ped4	10942	A	T	4791	0.06	MT	T|missense_variant|MODERATE|mt-Nd4|ENSMUSG00000064363|transcript|ENSMUST00000082414.1|protein_coding|1/1|c.776A>T|p.Tyr259Phe|776/1378|776/1378|259/458||WARNING_TRANSCRIPT_INCOMPLETE	missense_variant	MODERATE	mt-Nd4	776/1378	259/458	protein coding
A10942T	207-2043_S62	207	2043	S62	1	Polg+/+ Tfam+/-	Ped2	10942	A	T	4199	0.585	MT	T|missense_variant|MODERATE|mt-Nd4|ENSMUSG00000064363|transcript|ENSMUST00000082414.1|protein_coding|1/1|c.776A>T|p.Tyr259Phe|776/1378|776/1378|259/458||WARNING_TRANSCRIPT_INCOMPLETE	missense_variant	MODERATE	mt-Nd4	776/1378	259/458	protein coding
A10942T	1036-949_S71	1036	949	S71	2	Polg+/+ Bcl2l13-/-	Ped4	10942	A	T	2149	0.42	MT	T|missense_variant|MODERATE|mt-Nd4|ENSMUSG00000064363|transcript|ENSMUST00000082414.1|protein_coding|1/1|c.776A>T|p.Tyr259Phe|776/1378|776/1378|259/458||WARNING_TRANSCRIPT_INCOMPLETE	missense_variant	MODERATE	mt-Nd4	776/1378	259/458	protein coding
A10942T	1036-1023_S59	1036	1023	S59	3	Polg+/+ Bcl2l13-/-	Ped4	10942	A	T	1766	0.319	MT	T|missense_variant|MODERATE|mt-Nd4|ENSMUSG00000064363|transcript|ENSMUST00000082414.1|protein_coding|1/1|c.776A>T|p.Tyr259Phe|776/1378|776/1378|259/458||WARNING_TRANSCRIPT_INCOMPLETE	missense_variant	MODERATE	mt-Nd4	776/1378	259/458	protein coding
A10967G	33-500_S4	33	500	S4	3	Polg+/+	Ped1	10967	A	G	3306	0.018	MT	G|synonymous_variant|LOW|mt-Nd4|ENSMUSG00000064363|transcript|ENSMUST00000082414.1|protein_coding|1/1|c.801A>G|p.Trp267Trp|801/1378|801/1378|267/458||WARNING_TRANSCRIPT_INCOMPLETE	synonymous_variant	LOW	mt-Nd4	801/1378	267/458	protein coding
A10967G	33-405_S49	33	405	S49	1	Polg+/+	Ped1	10967	A	G	8177	0.054	MT	G|synonymous_variant|LOW|mt-Nd4|ENSMUSG00000064363|transcript|ENSMUST00000082414.1|protein_coding|1/1|c.801A>G|p.Trp267Trp|801/1378|801/1378|267/458||WARNING_TRANSCRIPT_INCOMPLETE	synonymous_variant	LOW	mt-Nd4	801/1378	267/458	protein coding
A10967G	33-592_S3	33	592	S3	3	Polg+/+	Ped1	10967	A	G	6268	0.052	MT	G|synonymous_variant|LOW|mt-Nd4|ENSMUSG00000064363|transcript|ENSMUST00000082414.1|protein_coding|1/1|c.801A>G|p.Trp267Trp|801/1378|801/1378|267/458||WARNING_TRANSCRIPT_INCOMPLETE	synonymous_variant	LOW	mt-Nd4	801/1378	267/458	protein coding
A10974G	486-2127_S51	486	2127	S51	2	Polg+/+ Tfam+/OE	Ped3	10974	A	G	3467	0.029	MT	G|missense_variant|MODERATE|mt-Nd4|ENSMUSG00000064363|transcript|ENSMUST00000082414.1|protein_coding|1/1|c.808A>G|p.Ile270Val|808/1378|808/1378|270/458||WARNING_TRANSCRIPT_INCOMPLETE	missense_variant	MODERATE	mt-Nd4	808/1378	270/458	protein coding
A10979T	207-2034_S33	207	2034	S33	2	Polg+/+ Tfam+/-	Ped2	10979	A	T	2097	0.021	MT	T|missense_variant|MODERATE|mt-Nd4|ENSMUSG00000064363|transcript|ENSMUST00000082414.1|protein_coding|1/1|c.813A>T|p.Met271Ile|813/1378|813/1378|271/458||WARNING_TRANSCRIPT_INCOMPLETE	missense_variant	MODERATE	mt-Nd4	813/1378	271/458	protein coding
A10979T	33-887_S10	33	887	S10	3	Polg+/+	Ped1	10979	A	T	3622	0.027	MT	T|missense_variant|MODERATE|mt-Nd4|ENSMUSG00000064363|transcript|ENSMUST00000082414.1|protein_coding|1/1|c.813A>T|p.Met271Ile|813/1378|813/1378|271/458||WARNING_TRANSCRIPT_INCOMPLETE	missense_variant	MODERATE	mt-Nd4	813/1378	271/458	protein coding
A10980G	1070-734_S68	1070	734	S68	3	Polg+/+ Ulk2-/-	Ped5	10980	A	G	2535	0.024	MT	G|missense_variant|MODERATE|mt-Nd4|ENSMUSG00000064363|transcript|ENSMUST00000082414.1|protein_coding|1/1|c.814A>G|p.Thr272Ala|814/1378|814/1378|272/458||WARNING_TRANSCRIPT_INCOMPLETE	missense_variant	MODERATE	mt-Nd4	814/1378	272/458	protein coding
A10980G	1070-733_S86	1070	733	S86	1	Polg+/+ Ulk2-/-	Ped5	10980	A	G	6180	0.057	MT	G|missense_variant|MODERATE|mt-Nd4|ENSMUSG00000064363|transcript|ENSMUST00000082414.1|protein_coding|1/1|c.814A>G|p.Thr272Ala|814/1378|814/1378|272/458||WARNING_TRANSCRIPT_INCOMPLETE	missense_variant	MODERATE	mt-Nd4	814/1378	272/458	protein coding
A10983G	486-1889_S48	486	1889	S48	3	Polg+/+ Tfam+/OE	Ped3	10983	A	G	2811	0.056	MT	G|missense_variant|MODERATE|mt-Nd4|ENSMUSG00000064363|transcript|ENSMUST00000082414.1|protein_coding|1/1|c.817A>G|p.Ser273Gly|817/1378|817/1378|273/458||WARNING_TRANSCRIPT_INCOMPLETE	missense_variant	MODERATE	mt-Nd4	817/1378	273/458	protein coding
A10983G	486-2021_S50	486	2021	S50	2	Polg+/+ Tfam+/OE	Ped3	10983	A	G	1928	0.022	MT	G|missense_variant|MODERATE|mt-Nd4|ENSMUSG00000064363|transcript|ENSMUST00000082414.1|protein_coding|1/1|c.817A>G|p.Ser273Gly|817/1378|817/1378|273/458||WARNING_TRANSCRIPT_INCOMPLETE	missense_variant	MODERATE	mt-Nd4	817/1378	273/458	protein coding
A10983G	486-2255_S117	486	2255	S117	3	Polg+/+ Tfam+/OE	Ped3	10983	A	G	3397	0.47	MT	G|missense_variant|MODERATE|mt-Nd4|ENSMUSG00000064363|transcript|ENSMUST00000082414.1|protein_coding|1/1|c.817A>G|p.Ser273Gly|817/1378|817/1378|273/458||WARNING_TRANSCRIPT_INCOMPLETE	missense_variant	MODERATE	mt-Nd4	817/1378	273/458	protein coding
A10988T	1070-841_S122	1070	841	S122	3	Polg+/+ Ulk2-/-	Ped5	10988	A	T	1963	0.284	MT	T|synonymous_variant|LOW|mt-Nd4|ENSMUSG00000064363|transcript|ENSMUST00000082414.1|protein_coding|1/1|c.822A>T|p.Ser274Ser|822/1378|822/1378|274/458||WARNING_TRANSCRIPT_INCOMPLETE	synonymous_variant	LOW	mt-Nd4	822/1378	274/458	protein coding
A10988T	1070-842_S72	1070	842	S72	3	Polg+/+ Ulk2-/-	Ped5	10988	A	T	8927	0.152	MT	T|synonymous_variant|LOW|mt-Nd4|ENSMUSG00000064363|transcript|ENSMUST00000082414.1|protein_coding|1/1|c.822A>T|p.Ser274Ser|822/1378|822/1378|274/458||WARNING_TRANSCRIPT_INCOMPLETE	synonymous_variant	LOW	mt-Nd4	822/1378	274/458	protein coding
A11018T	33-328_S15	33	328	S15	3	Polg+/+	Ped1	11018	A	T	10489	0.033	MT	T|synonymous_variant|LOW|mt-Nd4|ENSMUSG00000064363|transcript|ENSMUST00000082414.1|protein_coding|1/1|c.852A>T|p.Ser284Ser|852/1378|852/1378|284/458||WARNING_TRANSCRIPT_INCOMPLETE	synonymous_variant	LOW	mt-Nd4	852/1378	284/458	protein coding
A11018T	33-452_S31	33	452	S31	2	Polg+/+	Ped1	11018	A	T	1758	0.023	MT	T|synonymous_variant|LOW|mt-Nd4|ENSMUSG00000064363|transcript|ENSMUST00000082414.1|protein_coding|1/1|c.852A>T|p.Ser284Ser|852/1378|852/1378|284/458||WARNING_TRANSCRIPT_INCOMPLETE	synonymous_variant	LOW	mt-Nd4	852/1378	284/458	protein coding
A11018T	486-2968_S45	486	2968	S45	2	Polg+/+ Tfam+/OE	Ped3	11018	A	T	3804	0.034	MT	T|synonymous_variant|LOW|mt-Nd4|ENSMUSG00000064363|transcript|ENSMUST00000082414.1|protein_coding|1/1|c.852A>T|p.Ser284Ser|852/1378|852/1378|284/458||WARNING_TRANSCRIPT_INCOMPLETE	synonymous_variant	LOW	mt-Nd4	852/1378	284/458	protein coding
A11021G	1070-758_S77	1070	758	S77	3	Polg+/+ Ulk2-/-	Ped5	11021	A	G	4331	0.019	MT	G|synonymous_variant|LOW|mt-Nd4|ENSMUSG00000064363|transcript|ENSMUST00000082414.1|protein_coding|1/1|c.855A>G|p.Leu285Leu|855/1378|855/1378|285/458||WARNING_TRANSCRIPT_INCOMPLETE	synonymous_variant	LOW	mt-Nd4	855/1378	285/458	protein coding
A11029T	1036-1002_S73	1036	1002	S73	1	Polg+/+ Bcl2l13-/-	Ped4	11029	A	T	3146	0.02	MT	T|missense_variant|MODERATE|mt-Nd4|ENSMUSG00000064363|transcript|ENSMUST00000082414.1|protein_coding|1/1|c.863A>T|p.Tyr288Phe|863/1378|863/1378|288/458||WARNING_TRANSCRIPT_INCOMPLETE	missense_variant	MODERATE	mt-Nd4	863/1378	288/458	protein coding
A11029T	1036-1001_S62	1036	1001	S62	2	Polg+/+ Bcl2l13-/-	Ped4	11029	A	T	3143	0.061	MT	T|missense_variant|MODERATE|mt-Nd4|ENSMUSG00000064363|transcript|ENSMUST00000082414.1|protein_coding|1/1|c.863A>T|p.Tyr288Phe|863/1378|863/1378|288/458||WARNING_TRANSCRIPT_INCOMPLETE	missense_variant	MODERATE	mt-Nd4	863/1378	288/458	protein coding
A11044T	33-911_S27	33	911	S27	2	Polg+/+	Ped1	11044	A	T	5003	0.038	MT	T|missense_variant|MODERATE|mt-Nd4|ENSMUSG00000064363|transcript|ENSMUST00000082414.1|protein_coding|1/1|c.878A>T|p.His293Leu|878/1378|878/1378|293/458||WARNING_TRANSCRIPT_INCOMPLETE	missense_variant	MODERATE	mt-Nd4	878/1378	293/458	protein coding
A11072G	1070-609_S82	1070	609	S82	1	Polg+/+ Ulk2-/-	Ped5	11072	A	G	4185	0.019	MT	G|synonymous_variant|LOW|mt-Nd4|ENSMUSG00000064363|transcript|ENSMUST00000082414.1|protein_coding|1/1|c.906A>G|p.Met302Met|906/1378|906/1378|302/458||WARNING_TRANSCRIPT_INCOMPLETE	synonymous_variant	LOW	mt-Nd4	906/1378	302/458	protein coding
A11079G	33-911_S27	33	911	S27	2	Polg+/+	Ped1	11079	A	G	4631	0.023	MT	G|missense_variant|MODERATE|mt-Nd4|ENSMUSG00000064363|transcript|ENSMUST00000082414.1|protein_coding|1/1|c.913A>G|p.Thr305Ala|913/1378|913/1378|305/458||WARNING_TRANSCRIPT_INCOMPLETE	missense_variant	MODERATE	mt-Nd4	913/1378	305/458	protein coding
A11079G	1070-641_S71	1070	641	S71	3	Polg+/+ Ulk2-/-	Ped5	11079	A	G	14495	0.127	MT	G|missense_variant|MODERATE|mt-Nd4|ENSMUSG00000064363|transcript|ENSMUST00000082414.1|protein_coding|1/1|c.913A>G|p.Thr305Ala|913/1378|913/1378|305/458||WARNING_TRANSCRIPT_INCOMPLETE	missense_variant	MODERATE	mt-Nd4	913/1378	305/458	protein coding
A11079G	1070-642_S84	1070	642	S84	1	Polg+/+ Ulk2-/-	Ped5	11079	A	G	4826	0.045	MT	G|missense_variant|MODERATE|mt-Nd4|ENSMUSG00000064363|transcript|ENSMUST00000082414.1|protein_coding|1/1|c.913A>G|p.Thr305Ala|913/1378|913/1378|305/458||WARNING_TRANSCRIPT_INCOMPLETE	missense_variant	MODERATE	mt-Nd4	913/1378	305/458	protein coding
A11079G	1070-640_S70	1070	640	S70	3	Polg+/+ Ulk2-/-	Ped5	11079	A	G	1780	0.017	MT	G|missense_variant|MODERATE|mt-Nd4|ENSMUSG00000064363|transcript|ENSMUST00000082414.1|protein_coding|1/1|c.913A>G|p.Thr305Ala|913/1378|913/1378|305/458||WARNING_TRANSCRIPT_INCOMPLETE	missense_variant	MODERATE	mt-Nd4	913/1378	305/458	protein coding
A11087T	1070-652_S73	1070	652	S73	2	Polg+/+ Ulk2-/-	Ped5	11087	A	T	2700	0.092	MT	T|missense_variant|MODERATE|mt-Nd4|ENSMUSG00000064363|transcript|ENSMUST00000082414.1|protein_coding|1/1|c.921A>T|p.Trp307Cys|921/1378|921/1378|307/458||WARNING_TRANSCRIPT_INCOMPLETE	missense_variant	MODERATE	mt-Nd4	921/1378	307/458	protein coding
A11087T	1070-653_S78	1070	653	S78	3	Polg+/+ Ulk2-/-	Ped5	11087	A	T	10717	0.026	MT	T|missense_variant|MODERATE|mt-Nd4|ENSMUSG00000064363|transcript|ENSMUST00000082414.1|protein_coding|1/1|c.921A>T|p.Trp307Cys|921/1378|921/1378|307/458||WARNING_TRANSCRIPT_INCOMPLETE	missense_variant	MODERATE	mt-Nd4	921/1378	307/458	protein coding
A11087T	1070-626_S72	1070	626	S72	2	Polg+/+ Ulk2-/-	Ped5	11087	A	T	3703	0.015	MT	T|missense_variant|MODERATE|mt-Nd4|ENSMUSG00000064363|transcript|ENSMUST00000082414.1|protein_coding|1/1|c.921A>T|p.Trp307Cys|921/1378|921/1378|307/458||WARNING_TRANSCRIPT_INCOMPLETE	missense_variant	MODERATE	mt-Nd4	921/1378	307/458	protein coding
A11102T	33-711_S25	33	711	S25	2	Polg+/+	Ped1	11102	A	T	6410	0.084	MT	T|synonymous_variant|LOW|mt-Nd4|ENSMUSG00000064363|transcript|ENSMUST00000082414.1|protein_coding|1/1|c.936A>T|p.Ala312Ala|936/1378|936/1378|312/458||WARNING_TRANSCRIPT_INCOMPLETE	synonymous_variant	LOW	mt-Nd4	936/1378	312/458	protein coding
A11102T	33-829_S9	33	829	S9	3	Polg+/+	Ped1	11102	A	T	3629	0.266	MT	T|synonymous_variant|LOW|mt-Nd4|ENSMUSG00000064363|transcript|ENSMUST00000082414.1|protein_coding|1/1|c.936A>T|p.Ala312Ala|936/1378|936/1378|312/458||WARNING_TRANSCRIPT_INCOMPLETE	synonymous_variant	LOW	mt-Nd4	936/1378	312/458	protein coding
A11102T	33-682_S24	33	682	S24	2	Polg+/+	Ped1	11102	A	T	4064	0.057	MT	T|synonymous_variant|LOW|mt-Nd4|ENSMUSG00000064363|transcript|ENSMUST00000082414.1|protein_coding|1/1|c.936A>T|p.Ala312Ala|936/1378|936/1378|312/458||WARNING_TRANSCRIPT_INCOMPLETE	synonymous_variant	LOW	mt-Nd4	936/1378	312/458	protein coding
A11103G	486-1553_S45	486	1553	S45	3	Polg+/+ Tfam+/OE	Ped3	11103	A	G	5998	0.021	MT	G|missense_variant|MODERATE|mt-Nd4|ENSMUSG00000064363|transcript|ENSMUST00000082414.1|protein_coding|1/1|c.937A>G|p.Thr313Ala|937/1378|937/1378|313/458||WARNING_TRANSCRIPT_INCOMPLETE	missense_variant	MODERATE	mt-Nd4	937/1378	313/458	protein coding
A11115G	33-934_S11	33	934	S11	3	Polg+/+	Ped1	11115	A	G	2192	0.708	MT	G|missense_variant|MODERATE|mt-Nd4|ENSMUSG00000064363|transcript|ENSMUST00000082414.1|protein_coding|1/1|c.949A>G|p.Ile317Val|949/1378|949/1378|317/458||WARNING_TRANSCRIPT_INCOMPLETE	missense_variant	MODERATE	mt-Nd4	949/1378	317/458	protein coding
A11115G	33-717_S113	33	717	S113	3	Polg+/+	Ped1	11115	A	G	3994	0.179	MT	G|missense_variant|MODERATE|mt-Nd4|ENSMUSG00000064363|transcript|ENSMUST00000082414.1|protein_coding|1/1|c.949A>G|p.Ile317Val|949/1378|949/1378|317/458||WARNING_TRANSCRIPT_INCOMPLETE	missense_variant	MODERATE	mt-Nd4	949/1378	317/458	protein coding
A11120G	33-600_S6	33	600	S6	3	Polg+/+	Ped1	11120	A	G	2197	0.234	MT	G|synonymous_variant|LOW|mt-Nd4|ENSMUSG00000064363|transcript|ENSMUST00000082414.1|protein_coding|1/1|c.954A>G|p.Ala318Ala|954/1378|954/1378|318/458||WARNING_TRANSCRIPT_INCOMPLETE	synonymous_variant	LOW	mt-Nd4	954/1378	318/458	protein coding
A11120G	33-481_S51	33	481	S51	1	Polg+/+	Ped1	11120	A	G	4608	0.087	MT	G|synonymous_variant|LOW|mt-Nd4|ENSMUSG00000064363|transcript|ENSMUST00000082414.1|protein_coding|1/1|c.954A>G|p.Ala318Ala|954/1378|954/1378|318/458||WARNING_TRANSCRIPT_INCOMPLETE	synonymous_variant	LOW	mt-Nd4	954/1378	318/458	protein coding
A11120T	1070-734_S68	1070	734	S68	3	Polg+/+ Ulk2-/-	Ped5	11120	A	T	2386	0.066	MT	T|synonymous_variant|LOW|mt-Nd4|ENSMUSG00000064363|transcript|ENSMUST00000082414.1|protein_coding|1/1|c.954A>T|p.Ala318Ala|954/1378|954/1378|318/458||WARNING_TRANSCRIPT_INCOMPLETE	synonymous_variant	LOW	mt-Nd4	954/1378	318/458	protein coding
A11120T	1070-733_S86	1070	733	S86	1	Polg+/+ Ulk2-/-	Ped5	11120	A	T	5503	0.12	MT	T|synonymous_variant|LOW|mt-Nd4|ENSMUSG00000064363|transcript|ENSMUST00000082414.1|protein_coding|1/1|c.954A>T|p.Ala318Ala|954/1378|954/1378|318/458||WARNING_TRANSCRIPT_INCOMPLETE	synonymous_variant	LOW	mt-Nd4	954/1378	318/458	protein coding
A11120T	1070-743_S87	1070	743	S87	1	Polg+/+ Ulk2-/-	Ped5	11120	A	T	8956	0.049	MT	T|synonymous_variant|LOW|mt-Nd4|ENSMUSG00000064363|transcript|ENSMUST00000082414.1|protein_coding|1/1|c.954A>T|p.Ala318Ala|954/1378|954/1378|318/458||WARNING_TRANSCRIPT_INCOMPLETE	synonymous_variant	LOW	mt-Nd4	954/1378	318/458	protein coding
A11120T	486-1659_S68	486	1659	S68	1	Polg+/+ Tfam+/OE	Ped3	11120	A	T	2029	0.035	MT	T|synonymous_variant|LOW|mt-Nd4|ENSMUSG00000064363|transcript|ENSMUST00000082414.1|protein_coding|1/1|c.954A>T|p.Ala318Ala|954/1378|954/1378|318/458||WARNING_TRANSCRIPT_INCOMPLETE	synonymous_variant	LOW	mt-Nd4	954/1378	318/458	protein coding
A11120T	486-2057_S46	486	2057	S46	3	Polg+/+ Tfam+/OE	Ped3	11120	A	T	3986	0.087	MT	T|synonymous_variant|LOW|mt-Nd4|ENSMUSG00000064363|transcript|ENSMUST00000082414.1|protein_coding|1/1|c.954A>T|p.Ala318Ala|954/1378|954/1378|318/458||WARNING_TRANSCRIPT_INCOMPLETE	synonymous_variant	LOW	mt-Nd4	954/1378	318/458	protein coding
A11120T	486-1660_S47	486	1660	S47	2	Polg+/+ Tfam+/OE	Ped3	11120	A	T	2583	0.014	MT	T|synonymous_variant|LOW|mt-Nd4|ENSMUSG00000064363|transcript|ENSMUST00000082414.1|protein_coding|1/1|c.954A>T|p.Ala318Ala|954/1378|954/1378|318/458||WARNING_TRANSCRIPT_INCOMPLETE	synonymous_variant	LOW	mt-Nd4	954/1378	318/458	protein coding
A11120T	486-2021_S50	486	2021	S50	2	Polg+/+ Tfam+/OE	Ped3	11120	A	T	1869	0.109	MT	T|synonymous_variant|LOW|mt-Nd4|ENSMUSG00000064363|transcript|ENSMUST00000082414.1|protein_coding|1/1|c.954A>T|p.Ala318Ala|954/1378|954/1378|318/458||WARNING_TRANSCRIPT_INCOMPLETE	synonymous_variant	LOW	mt-Nd4	954/1378	318/458	protein coding
A11130T	486-1660_S47	486	1660	S47	2	Polg+/+ Tfam+/OE	Ped3	11130	A	T	2581	0.022	MT	T|missense_variant|MODERATE|mt-Nd4|ENSMUSG00000064363|transcript|ENSMUST00000082414.1|protein_coding|1/1|c.964A>T|p.Thr322Ser|964/1378|964/1378|322/458||WARNING_TRANSCRIPT_INCOMPLETE	missense_variant	MODERATE	mt-Nd4	964/1378	322/458	protein coding
A11130T	1070-642_S84	1070	642	S84	1	Polg+/+ Ulk2-/-	Ped5	11130	A	T	4912	0.05	MT	T|missense_variant|MODERATE|mt-Nd4|ENSMUSG00000064363|transcript|ENSMUST00000082414.1|protein_coding|1/1|c.964A>T|p.Thr322Ser|964/1378|964/1378|322/458||WARNING_TRANSCRIPT_INCOMPLETE	missense_variant	MODERATE	mt-Nd4	964/1378	322/458	protein coding
A11135G	33-592_S3	33	592	S3	3	Polg+/+	Ped1	11135	A	G	5973	0.065	MT	G|synonymous_variant|LOW|mt-Nd4|ENSMUSG00000064363|transcript|ENSMUST00000082414.1|protein_coding|1/1|c.969A>G|p.Ser323Ser|969/1378|969/1378|323/458||WARNING_TRANSCRIPT_INCOMPLETE	synonymous_variant	LOW	mt-Nd4	969/1378	323/458	protein coding
A11135G	33-633_S2	33	633	S2	3	Polg+/+	Ped1	11135	A	G	8131	0.016	MT	G|synonymous_variant|LOW|mt-Nd4|ENSMUSG00000064363|transcript|ENSMUST00000082414.1|protein_coding|1/1|c.969A>G|p.Ser323Ser|969/1378|969/1378|323/458||WARNING_TRANSCRIPT_INCOMPLETE	synonymous_variant	LOW	mt-Nd4	969/1378	323/458	protein coding
A11135G	33-405_S49	33	405	S49	1	Polg+/+	Ped1	11135	A	G	7664	0.023	MT	G|synonymous_variant|LOW|mt-Nd4|ENSMUSG00000064363|transcript|ENSMUST00000082414.1|protein_coding|1/1|c.969A>G|p.Ser323Ser|969/1378|969/1378|323/458||WARNING_TRANSCRIPT_INCOMPLETE	synonymous_variant	LOW	mt-Nd4	969/1378	323/458	protein coding
A11135G	33-500_S4	33	500	S4	3	Polg+/+	Ped1	11135	A	G	3211	0.035	MT	G|synonymous_variant|LOW|mt-Nd4|ENSMUSG00000064363|transcript|ENSMUST00000082414.1|protein_coding|1/1|c.969A>G|p.Ser323Ser|969/1378|969/1378|323/458||WARNING_TRANSCRIPT_INCOMPLETE	synonymous_variant	LOW	mt-Nd4	969/1378	323/458	protein coding
A11135G	33-460_S1	33	460	S1	3	Polg+/+	Ped1	11135	A	G	8594	0.148	MT	G|synonymous_variant|LOW|mt-Nd4|ENSMUSG00000064363|transcript|ENSMUST00000082414.1|protein_coding|1/1|c.969A>G|p.Ser323Ser|969/1378|969/1378|323/458||WARNING_TRANSCRIPT_INCOMPLETE	synonymous_variant	LOW	mt-Nd4	969/1378	323/458	protein coding
A11135G	33-515-repeat-library_S20	33	515	S20	2	Polg+/+	Ped1	11135	A	G	3815	0.095	MT	G|synonymous_variant|LOW|mt-Nd4|ENSMUSG00000064363|transcript|ENSMUST00000082414.1|protein_coding|1/1|c.969A>G|p.Ser323Ser|969/1378|969/1378|323/458||WARNING_TRANSCRIPT_INCOMPLETE	synonymous_variant	LOW	mt-Nd4	969/1378	323/458	protein coding
A11135G	33-552_S5	33	552	S5	3	Polg+/+	Ped1	11135	A	G	5992	0.217	MT	G|synonymous_variant|LOW|mt-Nd4|ENSMUSG00000064363|transcript|ENSMUST00000082414.1|protein_coding|1/1|c.969A>G|p.Ser323Ser|969/1378|969/1378|323/458||WARNING_TRANSCRIPT_INCOMPLETE	synonymous_variant	LOW	mt-Nd4	969/1378	323/458	protein coding
A11135G	33-474_S50	33	474	S50	1	Polg+/+	Ped1	11135	A	G	2836	0.453	MT	G|synonymous_variant|LOW|mt-Nd4|ENSMUSG00000064363|transcript|ENSMUST00000082414.1|protein_coding|1/1|c.969A>G|p.Ser323Ser|969/1378|969/1378|323/458||WARNING_TRANSCRIPT_INCOMPLETE	synonymous_variant	LOW	mt-Nd4	969/1378	323/458	protein coding
A11138G	1036-1001_S62	1036	1001	S62	2	Polg+/+ Bcl2l13-/-	Ped4	11138	A	G	2896	0.048	MT	G|synonymous_variant|LOW|mt-Nd4|ENSMUSG00000064363|transcript|ENSMUST00000082414.1|protein_coding|1/1|c.972A>G|p.Ser324Ser|972/1378|972/1378|324/458||WARNING_TRANSCRIPT_INCOMPLETE	synonymous_variant	LOW	mt-Nd4	972/1378	324/458	protein coding
A11138G	1070-733_S86	1070	733	S86	1	Polg+/+ Ulk2-/-	Ped5	11138	A	G	5445	0.041	MT	G|synonymous_variant|LOW|mt-Nd4|ENSMUSG00000064363|transcript|ENSMUST00000082414.1|protein_coding|1/1|c.972A>G|p.Ser324Ser|972/1378|972/1378|324/458||WARNING_TRANSCRIPT_INCOMPLETE	synonymous_variant	LOW	mt-Nd4	972/1378	324/458	protein coding
A11138G	1036-1002_S73	1036	1002	S73	1	Polg+/+ Bcl2l13-/-	Ped4	11138	A	G	2951	0.023	MT	G|synonymous_variant|LOW|mt-Nd4|ENSMUSG00000064363|transcript|ENSMUST00000082414.1|protein_coding|1/1|c.972A>G|p.Ser324Ser|972/1378|972/1378|324/458||WARNING_TRANSCRIPT_INCOMPLETE	synonymous_variant	LOW	mt-Nd4	972/1378	324/458	protein coding
A11138T	486-1550_S46	486	1550	S46	2	Polg+/+ Tfam+/OE	Ped3	11138	A	T	2083	0.048	MT	T|synonymous_variant|LOW|mt-Nd4|ENSMUSG00000064363|transcript|ENSMUST00000082414.1|protein_coding|1/1|c.972A>T|p.Ser324Ser|972/1378|972/1378|324/458||WARNING_TRANSCRIPT_INCOMPLETE	synonymous_variant	LOW	mt-Nd4	972/1378	324/458	protein coding
A11138T	486-1553_S45	486	1553	S45	3	Polg+/+ Tfam+/OE	Ped3	11138	A	T	5786	0.067	MT	T|synonymous_variant|LOW|mt-Nd4|ENSMUSG00000064363|transcript|ENSMUST00000082414.1|protein_coding|1/1|c.972A>T|p.Ser324Ser|972/1378|972/1378|324/458||WARNING_TRANSCRIPT_INCOMPLETE	synonymous_variant	LOW	mt-Nd4	972/1378	324/458	protein coding
A11158G	486-1529_S40	486	1529	S40	2	Polg+/+ Tfam+/OE	Ped3	11158	A	G	3475	0.085	MT	G|missense_variant|MODERATE|mt-Nd4|ENSMUSG00000064363|transcript|ENSMUST00000082414.1|protein_coding|1/1|c.992A>G|p.Asn331Ser|992/1378|992/1378|331/458||WARNING_TRANSCRIPT_INCOMPLETE	missense_variant	MODERATE	mt-Nd4	992/1378	331/458	protein coding
A11158G	486-2674_S34	486	2674	S34	3	Polg+/+ Tfam+/OE	Ped3	11158	A	G	3910	0.087	MT	G|missense_variant|MODERATE|mt-Nd4|ENSMUSG00000064363|transcript|ENSMUST00000082414.1|protein_coding|1/1|c.992A>G|p.Asn331Ser|992/1378|992/1378|331/458||WARNING_TRANSCRIPT_INCOMPLETE	missense_variant	MODERATE	mt-Nd4	992/1378	331/458	protein coding
A11158G	486-1929_S33	486	1929	S33	3	Polg+/+ Tfam+/OE	Ped3	11158	A	G	6323	0.068	MT	G|missense_variant|MODERATE|mt-Nd4|ENSMUSG00000064363|transcript|ENSMUST00000082414.1|protein_coding|1/1|c.992A>G|p.Asn331Ser|992/1378|992/1378|331/458||WARNING_TRANSCRIPT_INCOMPLETE	missense_variant	MODERATE	mt-Nd4	992/1378	331/458	protein coding
A11163G	1070-637_S83	1070	637	S83	1	Polg+/+ Ulk2-/-	Ped5	11163	A	G	4477	0.028	MT	G|missense_variant|MODERATE|mt-Nd4|ENSMUSG00000064363|transcript|ENSMUST00000082414.1|protein_coding|1/1|c.997A>G|p.Asn333Asp|997/1378|997/1378|333/458||WARNING_TRANSCRIPT_INCOMPLETE	missense_variant	MODERATE	mt-Nd4	997/1378	333/458	protein coding
A11164AT	486-1660_S47	486	1660	S47	2	Polg+/+ Tfam+/OE	Ped3	11164	A	AT	2506	0.012	MT	AT|frameshift_variant|HIGH|mt-Nd4|ENSMUSG00000064363|transcript|ENSMUST00000082414.1|protein_coding|1/1|c.998_999insT|p.Tyr334fs|999/1378|999/1378|333/458||WARNING_TRANSCRIPT_INCOMPLETE	frameshift_variant	HIGH	mt-Nd4	999/1378	333/458	protein coding
A11164AT	486-2021_S50	486	2021	S50	2	Polg+/+ Tfam+/OE	Ped3	11164	A	AT	1855	0.016	MT	AT|frameshift_variant|HIGH|mt-Nd4|ENSMUSG00000064363|transcript|ENSMUST00000082414.1|protein_coding|1/1|c.998_999insT|p.Tyr334fs|999/1378|999/1378|333/458||WARNING_TRANSCRIPT_INCOMPLETE	frameshift_variant	HIGH	mt-Nd4	999/1378	333/458	protein coding
A11167G	1070-857_S124	1070	857	S124	3	Polg+/+ Ulk2-/-	Ped5	11167	A	G	2328	0.043	MT	G|missense_variant|MODERATE|mt-Nd4|ENSMUSG00000064363|transcript|ENSMUST00000082414.1|protein_coding|1/1|c.1001A>G|p.Tyr334Cys|1001/1378|1001/1378|334/458||WARNING_TRANSCRIPT_INCOMPLETE	missense_variant	MODERATE	mt-Nd4	1001/1378	334/458	protein coding
A11167G	1070-858_S74	1070	858	S74	3	Polg+/+ Ulk2-/-	Ped5	11167	A	G	5516	0.056	MT	G|missense_variant|MODERATE|mt-Nd4|ENSMUSG00000064363|transcript|ENSMUST00000082414.1|protein_coding|1/1|c.1001A>G|p.Tyr334Cys|1001/1378|1001/1378|334/458||WARNING_TRANSCRIPT_INCOMPLETE	missense_variant	MODERATE	mt-Nd4	1001/1378	334/458	protein coding
A11179G	33-492-repeat-library_S19	33	492	S19	2	Polg+/+	Ped1	11179	A	G	4227	0.311	MT	G|missense_variant|MODERATE|mt-Nd4|ENSMUSG00000064363|transcript|ENSMUST00000082414.1|protein_coding|1/1|c.1013A>G|p.His338Arg|1013/1378|1013/1378|338/458||WARNING_TRANSCRIPT_INCOMPLETE	missense_variant	MODERATE	mt-Nd4	1013/1378	338/458	protein coding
A11179G	33-755_S14	33	755	S14	3	Polg+/+	Ped1	11179	A	G	2832	0.076	MT	G|missense_variant|MODERATE|mt-Nd4|ENSMUSG00000064363|transcript|ENSMUST00000082414.1|protein_coding|1/1|c.1013A>G|p.His338Arg|1013/1378|1013/1378|338/458||WARNING_TRANSCRIPT_INCOMPLETE	missense_variant	MODERATE	mt-Nd4	1013/1378	338/458	protein coding
A11190T	1036-976_S56	1036	976	S56	3	Polg+/+ Bcl2l13-/-	Ped4	11190	A	T	8605	0.299	MT	T|missense_variant|MODERATE|mt-Nd4|ENSMUSG00000064363|transcript|ENSMUST00000082414.1|protein_coding|1/1|c.1024A>T|p.Met342Leu|1024/1378|1024/1378|342/458||WARNING_TRANSCRIPT_INCOMPLETE	missense_variant	MODERATE	mt-Nd4	1024/1378	342/458	protein coding
A11190T	1036-1056_S119	1036	1056	S119	3	Polg+/+ Bcl2l13-/-	Ped4	11190	A	T	3100	0.041	MT	T|missense_variant|MODERATE|mt-Nd4|ENSMUSG00000064363|transcript|ENSMUST00000082414.1|protein_coding|1/1|c.1024A>T|p.Met342Leu|1024/1378|1024/1378|342/458||WARNING_TRANSCRIPT_INCOMPLETE	missense_variant	MODERATE	mt-Nd4	1024/1378	342/458	protein coding
A11190T	1036-978_S80	1036	978	S80	1	Polg+/+ Bcl2l13-/-	Ped4	11190	A	T	4209	0.124	MT	T|missense_variant|MODERATE|mt-Nd4|ENSMUSG00000064363|transcript|ENSMUST00000082414.1|protein_coding|1/1|c.1024A>T|p.Met342Leu|1024/1378|1024/1378|342/458||WARNING_TRANSCRIPT_INCOMPLETE	missense_variant	MODERATE	mt-Nd4	1024/1378	342/458	protein coding
A11190T	1036-977_S57	1036	977	S57	3	Polg+/+ Bcl2l13-/-	Ped4	11190	A	T	2836	0.148	MT	T|missense_variant|MODERATE|mt-Nd4|ENSMUSG00000064363|transcript|ENSMUST00000082414.1|protein_coding|1/1|c.1024A>T|p.Met342Leu|1024/1378|1024/1378|342/458||WARNING_TRANSCRIPT_INCOMPLETE	missense_variant	MODERATE	mt-Nd4	1024/1378	342/458	protein coding
A11207T	486-1529_S40	486	1529	S40	2	Polg+/+ Tfam+/OE	Ped3	11207	A	T	3585	0.03	MT	T|synonymous_variant|LOW|mt-Nd4|ENSMUSG00000064363|transcript|ENSMUST00000082414.1|protein_coding|1/1|c.1041A>T|p.Gly347Gly|1041/1378|1041/1378|347/458||WARNING_TRANSCRIPT_INCOMPLETE	synonymous_variant	LOW	mt-Nd4	1041/1378	347/458	protein coding
A11207T	486-1929_S33	486	1929	S33	3	Polg+/+ Tfam+/OE	Ped3	11207	A	T	6462	0.031	MT	T|synonymous_variant|LOW|mt-Nd4|ENSMUSG00000064363|transcript|ENSMUST00000082414.1|protein_coding|1/1|c.1041A>T|p.Gly347Gly|1041/1378|1041/1378|347/458||WARNING_TRANSCRIPT_INCOMPLETE	synonymous_variant	LOW	mt-Nd4	1041/1378	347/458	protein coding
A11207T	486-1530_S49	486	1530	S49	2	Polg+/+ Tfam+/OE	Ped3	11207	A	T	1904	0.011	MT	T|synonymous_variant|LOW|mt-Nd4|ENSMUSG00000064363|transcript|ENSMUST00000082414.1|protein_coding|1/1|c.1041A>T|p.Gly347Gly|1041/1378|1041/1378|347/458||WARNING_TRANSCRIPT_INCOMPLETE	synonymous_variant	LOW	mt-Nd4	1041/1378	347/458	protein coding
A11240G	486-2968_S45	486	2968	S45	2	Polg+/+ Tfam+/OE	Ped3	11240	A	G	3698	0.034	MT	G|synonymous_variant|LOW|mt-Nd4|ENSMUSG00000064363|transcript|ENSMUST00000082414.1|protein_coding|1/1|c.1074A>G|p.Trp358Trp|1074/1378|1074/1378|358/458||WARNING_TRANSCRIPT_INCOMPLETE	synonymous_variant	LOW	mt-Nd4	1074/1378	358/458	protein coding
A11243T	207-1586_S21	207	1586	S21	3	Polg+/+ Tfam+/-	Ped2	11243	A	T	16323	0.144	MT	T|missense_variant|MODERATE|mt-Nd4|ENSMUSG00000064363|transcript|ENSMUST00000082414.1|protein_coding|1/1|c.1077A>T|p.Trp359Cys|1077/1378|1077/1378|359/458||WARNING_TRANSCRIPT_INCOMPLETE	missense_variant	MODERATE	mt-Nd4	1077/1378	359/458	protein coding
A1125G	1036-1017_S55	1036	1017	S55	3	Polg+/+ Bcl2l13-/-	Ped4	1125	A	G	4737	0.151	MT	G|upstream_gene_variant|MODIFIER|mt-Tl1|ENSMUSG00000064340|transcript|ENSMUST00000082391.1|Mt_tRNA||n.-1551A>G|||||1551	upstream_gene_variant	MODIFIER	mt-Tl1			rRNA
A1125G	1036-1013_S70	1036	1013	S70	2	Polg+/+ Bcl2l13-/-	Ped4	1125	A	G	2451	0.133	MT	G|upstream_gene_variant|MODIFIER|mt-Tl1|ENSMUSG00000064340|transcript|ENSMUST00000082391.1|Mt_tRNA||n.-1551A>G|||||1551	upstream_gene_variant	MODIFIER	mt-Tl1			rRNA
A1125G	1036-1016_S53	1036	1016	S53	3	Polg+/+ Bcl2l13-/-	Ped4	1125	A	G	2646	0.404	MT	G|upstream_gene_variant|MODIFIER|mt-Tl1|ENSMUSG00000064340|transcript|ENSMUST00000082391.1|Mt_tRNA||n.-1551A>G|||||1551	upstream_gene_variant	MODIFIER	mt-Tl1			rRNA
A1125G	1036-923_S54	1036	923	S54	3	Polg+/+ Bcl2l13-/-	Ped4	1125	A	G	6980	0.138	MT	G|upstream_gene_variant|MODIFIER|mt-Tl1|ENSMUSG00000064340|transcript|ENSMUST00000082391.1|Mt_tRNA||n.-1551A>G|||||1551	upstream_gene_variant	MODIFIER	mt-Tl1			rRNA
A11267G	486-2021_S50	486	2021	S50	2	Polg+/+ Tfam+/OE	Ped3	11267	A	G	2020	0.024	MT	G|synonymous_variant|LOW|mt-Nd4|ENSMUSG00000064363|transcript|ENSMUST00000082414.1|protein_coding|1/1|c.1101A>G|p.Leu367Leu|1101/1378|1101/1378|367/458||WARNING_TRANSCRIPT_INCOMPLETE	synonymous_variant	LOW	mt-Nd4	1101/1378	367/458	protein coding
A11282G	1070-652_S73	1070	652	S73	2	Polg+/+ Ulk2-/-	Ped5	11282	A	G	2772	0.179	MT	G|synonymous_variant|LOW|mt-Nd4|ENSMUSG00000064363|transcript|ENSMUST00000082414.1|protein_coding|1/1|c.1116A>G|p.Ser372Ser|1116/1378|1116/1378|372/458||WARNING_TRANSCRIPT_INCOMPLETE	synonymous_variant	LOW	mt-Nd4	1116/1378	372/458	protein coding
A11282G	1070-653_S78	1070	653	S78	3	Polg+/+ Ulk2-/-	Ped5	11282	A	G	11450	0.079	MT	G|synonymous_variant|LOW|mt-Nd4|ENSMUSG00000064363|transcript|ENSMUST00000082414.1|protein_coding|1/1|c.1116A>G|p.Ser372Ser|1116/1378|1116/1378|372/458||WARNING_TRANSCRIPT_INCOMPLETE	synonymous_variant	LOW	mt-Nd4	1116/1378	372/458	protein coding
A11283G	33-829_S9	33	829	S9	3	Polg+/+	Ped1	11283	A	G	3985	0.035	MT	G|missense_variant|MODERATE|mt-Nd4|ENSMUSG00000064363|transcript|ENSMUST00000082414.1|protein_coding|1/1|c.1117A>G|p.Ile373Val|1117/1378|1117/1378|373/458||WARNING_TRANSCRIPT_INCOMPLETE	missense_variant	MODERATE	mt-Nd4	1117/1378	373/458	protein coding
A11286T	33-481_S51	33	481	S51	1	Polg+/+	Ped1	11286	A	T	4800	0.059	MT	T|missense_variant|MODERATE|mt-Nd4|ENSMUSG00000064363|transcript|ENSMUST00000082414.1|protein_coding|1/1|c.1120A>T|p.Asn374Tyr|1120/1378|1120/1378|374/458||WARNING_TRANSCRIPT_INCOMPLETE	missense_variant	MODERATE	mt-Nd4	1120/1378	374/458	protein coding
A11287G	33-887_S10	33	887	S10	3	Polg+/+	Ped1	11287	A	G	3657	0.027	MT	G|missense_variant|MODERATE|mt-Nd4|ENSMUSG00000064363|transcript|ENSMUST00000082414.1|protein_coding|1/1|c.1121A>G|p.Asn374Ser|1121/1378|1121/1378|374/458||WARNING_TRANSCRIPT_INCOMPLETE	missense_variant	MODERATE	mt-Nd4	1121/1378	374/458	protein coding
A11299G	33-911_S27	33	911	S27	2	Polg+/+	Ped1	11299	A	G	5001	0.042	MT	G|missense_variant|MODERATE|mt-Nd4|ENSMUSG00000064363|transcript|ENSMUST00000082414.1|protein_coding|1/1|c.1133A>G|p.Glu378Gly|1133/1378|1133/1378|378/458||WARNING_TRANSCRIPT_INCOMPLETE	missense_variant	MODERATE	mt-Nd4	1133/1378	378/458	protein coding
A11307G	486-2106_S70	486	2106	S70	1	Polg+/+ Tfam+/OE	Ped3	11307	A	G	2428	0.011	MT	G|missense_variant|MODERATE|mt-Nd4|ENSMUSG00000064363|transcript|ENSMUST00000082414.1|protein_coding|1/1|c.1141A>G|p.Ile381Val|1141/1378|1141/1378|381/458||WARNING_TRANSCRIPT_INCOMPLETE	missense_variant	MODERATE	mt-Nd4	1141/1378	381/458	protein coding
A11307G	486-2325_S35	486	2325	S35	3	Polg+/+ Tfam+/OE	Ped3	11307	A	G	3797	0.012	MT	G|missense_variant|MODERATE|mt-Nd4|ENSMUSG00000064363|transcript|ENSMUST00000082414.1|protein_coding|1/1|c.1141A>G|p.Ile381Val|1141/1378|1141/1378|381/458||WARNING_TRANSCRIPT_INCOMPLETE	missense_variant	MODERATE	mt-Nd4	1141/1378	381/458	protein coding
A1131G	1070-642_S84	1070	642	S84	1	Polg+/+ Ulk2-/-	Ped5	1131	A	G	6292	0.037	MT	G|upstream_gene_variant|MODIFIER|mt-Tl1|ENSMUSG00000064340|transcript|ENSMUST00000082391.1|Mt_tRNA||n.-1545A>G|||||1545	upstream_gene_variant	MODIFIER	mt-Tl1			rRNA
A1131G	1070-640_S70	1070	640	S70	3	Polg+/+ Ulk2-/-	Ped5	1131	A	G	2522	0.021	MT	G|upstream_gene_variant|MODIFIER|mt-Tl1|ENSMUSG00000064340|transcript|ENSMUST00000082391.1|Mt_tRNA||n.-1545A>G|||||1545	upstream_gene_variant	MODIFIER	mt-Tl1			rRNA
A1131G	207-1627_S19	207	1627	S19	3	Polg+/+ Tfam+/-	Ped2	1131	A	G	3899	0.024	MT	G|upstream_gene_variant|MODIFIER|mt-Tl1|ENSMUSG00000064340|transcript|ENSMUST00000082391.1|Mt_tRNA||n.-1545A>G|||||1545	upstream_gene_variant	MODIFIER	mt-Tl1			rRNA
A11330G	33-328_S15	33	328	S15	3	Polg+/+	Ped1	11330	A	G	10968	0.022	MT	G|synonymous_variant|LOW|mt-Nd4|ENSMUSG00000064363|transcript|ENSMUST00000082414.1|protein_coding|1/1|c.1164A>G|p.Trp388Trp|1164/1378|1164/1378|388/458||WARNING_TRANSCRIPT_INCOMPLETE	synonymous_variant	LOW	mt-Nd4	1164/1378	388/458	protein coding
A11333T	1036-1002_S73	1036	1002	S73	1	Polg+/+ Bcl2l13-/-	Ped4	11333	A	T	3265	0.024	MT	T|synonymous_variant|LOW|mt-Nd4|ENSMUSG00000064363|transcript|ENSMUST00000082414.1|protein_coding|1/1|c.1167A>T|p.Ser389Ser|1167/1378|1167/1378|389/458||WARNING_TRANSCRIPT_INCOMPLETE	synonymous_variant	LOW	mt-Nd4	1167/1378	389/458	protein coding
A11354G	207-1586_S21	207	1586	S21	3	Polg+/+ Tfam+/-	Ped2	11354	A	G	17217	0.138	MT	G|synonymous_variant|LOW|mt-Nd4|ENSMUSG00000064363|transcript|ENSMUST00000082414.1|protein_coding|1/1|c.1188A>G|p.Met396Met|1188/1378|1188/1378|396/458||WARNING_TRANSCRIPT_INCOMPLETE	synonymous_variant	LOW	mt-Nd4	1188/1378	396/458	protein coding
A11367G	486-2968_S45	486	2968	S45	2	Polg+/+ Tfam+/OE	Ped3	11367	A	G	3921	0.177	MT	G|missense_variant|MODERATE|mt-Nd4|ENSMUSG00000064363|transcript|ENSMUST00000082414.1|protein_coding|1/1|c.1201A>G|p.Ile401Val|1201/1378|1201/1378|401/458||WARNING_TRANSCRIPT_INCOMPLETE	missense_variant	MODERATE	mt-Nd4	1201/1378	401/458	protein coding
A11367G	486-2970_S39	486	2970	S39	3	Polg+/+ Tfam+/OE	Ped3	11367	A	G	3585	0.185	MT	G|missense_variant|MODERATE|mt-Nd4|ENSMUSG00000064363|transcript|ENSMUST00000082414.1|protein_coding|1/1|c.1201A>G|p.Ile401Val|1201/1378|1201/1378|401/458||WARNING_TRANSCRIPT_INCOMPLETE	missense_variant	MODERATE	mt-Nd4	1201/1378	401/458	protein coding
A11375G	486-2255_S117	486	2255	S117	3	Polg+/+ Tfam+/OE	Ped3	11375	A	G	3743	0.131	MT	G|synonymous_variant|LOW|mt-Nd4|ENSMUSG00000064363|transcript|ENSMUST00000082414.1|protein_coding|1/1|c.1209A>G|p.Thr403Thr|1209/1378|1209/1378|403/458||WARNING_TRANSCRIPT_INCOMPLETE	synonymous_variant	LOW	mt-Nd4	1209/1378	403/458	protein coding
A11397T	33-474_S50	33	474	S50	1	Polg+/+	Ped1	11397	A	T	3304	0.034	MT	T|missense_variant|MODERATE|mt-Nd4|ENSMUSG00000064363|transcript|ENSMUST00000082414.1|protein_coding|1/1|c.1231A>T|p.Ile411Phe|1231/1378|1231/1378|411/458||WARNING_TRANSCRIPT_INCOMPLETE	missense_variant	MODERATE	mt-Nd4	1231/1378	411/458	protein coding
A11397T	33-552_S5	33	552	S5	3	Polg+/+	Ped1	11397	A	T	6556	0.025	MT	T|missense_variant|MODERATE|mt-Nd4|ENSMUSG00000064363|transcript|ENSMUST00000082414.1|protein_coding|1/1|c.1231A>T|p.Ile411Phe|1231/1378|1231/1378|411/458||WARNING_TRANSCRIPT_INCOMPLETE	missense_variant	MODERATE	mt-Nd4	1231/1378	411/458	protein coding
A1141T	207-1621_S36	207	1621	S36	2	Polg+/+ Tfam+/-	Ped2	1141	A	T	6124	0.073	MT	T|upstream_gene_variant|MODIFIER|mt-Tl1|ENSMUSG00000064340|transcript|ENSMUST00000082391.1|Mt_tRNA||n.-1535A>T|||||1535	upstream_gene_variant	MODIFIER	mt-Tl1			rRNA
A1141T	207-1622_S30	207	1622	S30	3	Polg+/+ Tfam+/-	Ped2	1141	A	T	4201	0.189	MT	T|upstream_gene_variant|MODIFIER|mt-Tl1|ENSMUSG00000064340|transcript|ENSMUST00000082391.1|Mt_tRNA||n.-1535A>T|||||1535	upstream_gene_variant	MODIFIER	mt-Tl1			rRNA
A11424G	1070-653_S78	1070	653	S78	3	Polg+/+ Ulk2-/-	Ped5	11424	A	G	11895	0.014	MT	G|missense_variant|MODERATE|mt-Nd4|ENSMUSG00000064363|transcript|ENSMUST00000082414.1|protein_coding|1/1|c.1258A>G|p.Thr420Ala|1258/1378|1258/1378|420/458||WARNING_TRANSCRIPT_INCOMPLETE	missense_variant	MODERATE	mt-Nd4	1258/1378	420/458	protein coding
A11427T	486-2127_S51	486	2127	S51	2	Polg+/+ Tfam+/OE	Ped3	11427	A	T	3485	0.027	MT	T|missense_variant|MODERATE|mt-Nd4|ENSMUSG00000064363|transcript|ENSMUST00000082414.1|protein_coding|1/1|c.1261A>T|p.Asn421Tyr|1261/1378|1261/1378|421/458||WARNING_TRANSCRIPT_INCOMPLETE	missense_variant	MODERATE	mt-Nd4	1261/1378	421/458	protein coding
A11440G	1070-666_S79	1070	666	S79	3	Polg+/+ Ulk2-/-	Ped5	11440	A	G	14032	0.33	MT	G|missense_variant|MODERATE|mt-Nd4|ENSMUSG00000064363|transcript|ENSMUST00000082414.1|protein_coding|1/1|c.1274A>G|p.Asn425Ser|1274/1378|1274/1378|425/458||WARNING_TRANSCRIPT_INCOMPLETE	missense_variant	MODERATE	mt-Nd4	1274/1378	425/458	protein coding
A11440G	1070-665_S121	1070	665	S121	3	Polg+/+ Ulk2-/-	Ped5	11440	A	G	2799	0.294	MT	G|missense_variant|MODERATE|mt-Nd4|ENSMUSG00000064363|transcript|ENSMUST00000082414.1|protein_coding|1/1|c.1274A>G|p.Asn425Ser|1274/1378|1274/1378|425/458||WARNING_TRANSCRIPT_INCOMPLETE	missense_variant	MODERATE	mt-Nd4	1274/1378	425/458	protein coding
A11455T	33-978_S13	33	978	S13	3	Polg+/+	Ped1	11455	A	T	2625	0.015	MT	T|missense_variant|MODERATE|mt-Nd4|ENSMUSG00000064363|transcript|ENSMUST00000082414.1|protein_coding|1/1|c.1289A>T|p.His430Leu|1289/1378|1289/1378|430/458||WARNING_TRANSCRIPT_INCOMPLETE	missense_variant	MODERATE	mt-Nd4	1289/1378	430/458	protein coding
A11455T	207-1583_S32	207	1583	S32	2	Polg+/+ Tfam+/-	Ped2	11455	A	T	3673	0.025	MT	T|missense_variant|MODERATE|mt-Nd4|ENSMUSG00000064363|transcript|ENSMUST00000082414.1|protein_coding|1/1|c.1289A>T|p.His430Leu|1289/1378|1289/1378|430/458||WARNING_TRANSCRIPT_INCOMPLETE	missense_variant	MODERATE	mt-Nd4	1289/1378	430/458	protein coding
A11457T	1070-864_S74	1070	864	S74	2	Polg+/+ Ulk2-/-	Ped5	11457	A	T	2565	0.019	MT	T|missense_variant|MODERATE|mt-Nd4|ENSMUSG00000064363|transcript|ENSMUST00000082414.1|protein_coding|1/1|c.1291A>T|p.Thr431Ser|1291/1378|1291/1378|431/458||WARNING_TRANSCRIPT_INCOMPLETE	missense_variant	MODERATE	mt-Nd4	1291/1378	431/458	protein coding
A11457T	1070-865_S80	1070	865	S80	3	Polg+/+ Ulk2-/-	Ped5	11457	A	T	16182	0.063	MT	T|missense_variant|MODERATE|mt-Nd4|ENSMUSG00000064363|transcript|ENSMUST00000082414.1|protein_coding|1/1|c.1291A>T|p.Thr431Ser|1291/1378|1291/1378|431/458||WARNING_TRANSCRIPT_INCOMPLETE	missense_variant	MODERATE	mt-Nd4	1291/1378	431/458	protein coding
A11471G	33-887_S10	33	887	S10	3	Polg+/+	Ped1	11471	A	G	3767	0.034	MT	G|synonymous_variant|LOW|mt-Nd4|ENSMUSG00000064363|transcript|ENSMUST00000082414.1|protein_coding|1/1|c.1305A>G|p.Thr435Thr|1305/1378|1305/1378|435/458||WARNING_TRANSCRIPT_INCOMPLETE	synonymous_variant	LOW	mt-Nd4	1305/1378	435/458	protein coding
A11474T	1070-758_S77	1070	758	S77	3	Polg+/+ Ulk2-/-	Ped5	11474	A	T	4662	0.053	MT	T|synonymous_variant|LOW|mt-Nd4|ENSMUSG00000064363|transcript|ENSMUST00000082414.1|protein_coding|1/1|c.1308A>T|p.Leu436Leu|1308/1378|1308/1378|436/458||WARNING_TRANSCRIPT_INCOMPLETE	synonymous_variant	LOW	mt-Nd4	1308/1378	436/458	protein coding
A11474T	1070-653_S78	1070	653	S78	3	Polg+/+ Ulk2-/-	Ped5	11474	A	T	12004	0.015	MT	T|synonymous_variant|LOW|mt-Nd4|ENSMUSG00000064363|transcript|ENSMUST00000082414.1|protein_coding|1/1|c.1308A>T|p.Leu436Leu|1308/1378|1308/1378|436/458||WARNING_TRANSCRIPT_INCOMPLETE	synonymous_variant	LOW	mt-Nd4	1308/1378	436/458	protein coding
A11474T	1070-626_S72	1070	626	S72	2	Polg+/+ Ulk2-/-	Ped5	11474	A	T	3810	0.036	MT	T|synonymous_variant|LOW|mt-Nd4|ENSMUSG00000064363|transcript|ENSMUST00000082414.1|protein_coding|1/1|c.1308A>T|p.Leu436Leu|1308/1378|1308/1378|436/458||WARNING_TRANSCRIPT_INCOMPLETE	synonymous_variant	LOW	mt-Nd4	1308/1378	436/458	protein coding
A11474T	1070-652_S73	1070	652	S73	2	Polg+/+ Ulk2-/-	Ped5	11474	A	T	2845	0.089	MT	T|synonymous_variant|LOW|mt-Nd4|ENSMUSG00000064363|transcript|ENSMUST00000082414.1|protein_coding|1/1|c.1308A>T|p.Leu436Leu|1308/1378|1308/1378|436/458||WARNING_TRANSCRIPT_INCOMPLETE	synonymous_variant	LOW	mt-Nd4	1308/1378	436/458	protein coding
A11489T	1036-1048_S66	1036	1048	S66	2	Polg+/+ Bcl2l13-/-	Ped4	11489	A	T	2951	0.024	MT	T|missense_variant|MODERATE|mt-Nd4|ENSMUSG00000064363|transcript|ENSMUST00000082414.1|protein_coding|1/1|c.1323A>T|p.Met441Ile|1323/1378|1323/1378|441/458||WARNING_TRANSCRIPT_INCOMPLETE	missense_variant	MODERATE	mt-Nd4	1323/1378	441/458	protein coding
A11489T	1036-967_S64	1036	967	S64	3	Polg+/+ Bcl2l13-/-	Ped4	11489	A	T	2053	0.015	MT	T|missense_variant|MODERATE|mt-Nd4|ENSMUSG00000064363|transcript|ENSMUST00000082414.1|protein_coding|1/1|c.1323A>T|p.Met441Ile|1323/1378|1323/1378|441/458||WARNING_TRANSCRIPT_INCOMPLETE	missense_variant	MODERATE	mt-Nd4	1323/1378	441/458	protein coding
A11489T	1036-973_S79	1036	973	S79	1	Polg+/+ Bcl2l13-/-	Ped4	11489	A	T	7002	0.03	MT	T|missense_variant|MODERATE|mt-Nd4|ENSMUSG00000064363|transcript|ENSMUST00000082414.1|protein_coding|1/1|c.1323A>T|p.Met441Ile|1323/1378|1323/1378|441/458||WARNING_TRANSCRIPT_INCOMPLETE	missense_variant	MODERATE	mt-Nd4	1323/1378	441/458	protein coding
A11490G	1070-734_S68	1070	734	S68	3	Polg+/+ Ulk2-/-	Ped5	11490	A	G	2666	0.041	MT	G|missense_variant|MODERATE|mt-Nd4|ENSMUSG00000064363|transcript|ENSMUST00000082414.1|protein_coding|1/1|c.1324A>G|p.Ile442Val|1324/1378|1324/1378|442/458||WARNING_TRANSCRIPT_INCOMPLETE	missense_variant	MODERATE	mt-Nd4	1324/1378	442/458	protein coding
A11507G	1070-626_S72	1070	626	S72	2	Polg+/+ Ulk2-/-	Ped5	11507	A	G	3965	0.02	MT	G|synonymous_variant|LOW|mt-Nd4|ENSMUSG00000064363|transcript|ENSMUST00000082414.1|protein_coding|1/1|c.1341A>G|p.Leu447Leu|1341/1378|1341/1378|447/458||WARNING_TRANSCRIPT_INCOMPLETE	synonymous_variant	LOW	mt-Nd4	1341/1378	447/458	protein coding
A11508T	207-1621_S36	207	1621	S36	2	Polg+/+ Tfam+/-	Ped2	11508	A	T	5482	0.326	MT	T|missense_variant|MODERATE|mt-Nd4|ENSMUSG00000064363|transcript|ENSMUST00000082414.1|protein_coding|1/1|c.1342A>T|p.Thr448Ser|1342/1378|1342/1378|448/458||WARNING_TRANSCRIPT_INCOMPLETE	missense_variant	MODERATE	mt-Nd4	1342/1378	448/458	protein coding
A11508T	207-1622_S30	207	1622	S30	3	Polg+/+ Tfam+/-	Ped2	11508	A	T	5999	0.145	MT	T|missense_variant|MODERATE|mt-Nd4|ENSMUSG00000064363|transcript|ENSMUST00000082414.1|protein_coding|1/1|c.1342A>T|p.Thr448Ser|1342/1378|1342/1378|448/458||WARNING_TRANSCRIPT_INCOMPLETE	missense_variant	MODERATE	mt-Nd4	1342/1378	448/458	protein coding
A11511T	1036-949_S71	1036	949	S71	2	Polg+/+ Bcl2l13-/-	Ped4	11511	A	T	2382	0.151	MT	T|missense_variant|MODERATE|mt-Nd4|ENSMUSG00000064363|transcript|ENSMUST00000082414.1|protein_coding|1/1|c.1345A>T|p.Thr449Ser|1345/1378|1345/1378|449/458||WARNING_TRANSCRIPT_INCOMPLETE	missense_variant	MODERATE	mt-Nd4	1345/1378	449/458	protein coding
A11519C	1070-743_S87	1070	743	S87	1	Polg+/+ Ulk2-/-	Ped5	11519	A	C	10466	0.019	MT	C|synonymous_variant|LOW|mt-Nd4|ENSMUSG00000064363|transcript|ENSMUST00000082414.1|protein_coding|1/1|c.1353A>C|p.Pro451Pro|1353/1378|1353/1378|451/458||WARNING_TRANSCRIPT_INCOMPLETE	synonymous_variant	LOW	mt-Nd4	1353/1378	451/458	protein coding
A11526G	486-2127_S51	486	2127	S51	2	Polg+/+ Tfam+/OE	Ped3	11526	A	G	3425	0.022	MT	G|missense_variant|MODERATE|mt-Nd4|ENSMUSG00000064363|transcript|ENSMUST00000082414.1|protein_coding|1/1|c.1360A>G|p.Ile454Val|1360/1378|1360/1378|454/458||WARNING_TRANSCRIPT_INCOMPLETE	missense_variant	MODERATE	mt-Nd4	1360/1378	454/458	protein coding
A11538G	486-1866_S41	486	1866	S41	2	Polg+/+ Tfam+/OE	Ped3	11538	A	G	2760	0.129	MT	G|missense_variant|MODERATE|mt-Nd4|ENSMUSG00000064363|transcript|ENSMUST00000082414.1|protein_coding|1/1|c.1372A>G|p.Thr458Ala|1372/1378|1372/1378|458/458||WARNING_TRANSCRIPT_INCOMPLETE	missense_variant	MODERATE	mt-Nd4	1372/1378	458/458	protein coding
A11538G	486-2046_S38	486	2046	S38	3	Polg+/+ Tfam+/OE	Ped3	11538	A	G	5382	0.233	MT	G|missense_variant|MODERATE|mt-Nd4|ENSMUSG00000064363|transcript|ENSMUST00000082414.1|protein_coding|1/1|c.1372A>G|p.Thr458Ala|1372/1378|1372/1378|458/458||WARNING_TRANSCRIPT_INCOMPLETE	missense_variant	MODERATE	mt-Nd4	1372/1378	458/458	protein coding
A11538G	486-1867_S48	486	1867	S48	2	Polg+/+ Tfam+/OE	Ped3	11538	A	G	3097	0.037	MT	G|missense_variant|MODERATE|mt-Nd4|ENSMUSG00000064363|transcript|ENSMUST00000082414.1|protein_coding|1/1|c.1372A>G|p.Thr458Ala|1372/1378|1372/1378|458/458||WARNING_TRANSCRIPT_INCOMPLETE	missense_variant	MODERATE	mt-Nd4	1372/1378	458/458	protein coding
A11543G	486-2674_S34	486	2674	S34	3	Polg+/+ Tfam+/OE	Ped3	11543	A	G	3643	0.442	MT	G|splice_region_variant&synonymous_variant|LOW|mt-Nd4|ENSMUSG00000064363|transcript|ENSMUST00000082414.1|protein_coding|1/1|c.1377A>G|p.Met459Met|1377/1378|1377/1378|459/458||WARNING_TRANSCRIPT_INCOMPLETE	splice_region_variant&synonymous_variant	LOW	mt-Nd4	1377/1378	459/458	protein coding
A11543G	1070-744_S67	1070	744	S67	3	Polg+/+ Ulk2-/-	Ped5	11543	A	G	4030	0.078	MT	G|splice_region_variant&synonymous_variant|LOW|mt-Nd4|ENSMUSG00000064363|transcript|ENSMUST00000082414.1|protein_coding|1/1|c.1377A>G|p.Met459Met|1377/1378|1377/1378|459/458||WARNING_TRANSCRIPT_INCOMPLETE	splice_region_variant&synonymous_variant	LOW	mt-Nd4	1377/1378	459/458	protein coding
A11543G	486-2127_S51	486	2127	S51	2	Polg+/+ Tfam+/OE	Ped3	11543	A	G	3362	0.432	MT	G|splice_region_variant&synonymous_variant|LOW|mt-Nd4|ENSMUSG00000064363|transcript|ENSMUST00000082414.1|protein_coding|1/1|c.1377A>G|p.Met459Met|1377/1378|1377/1378|459/458||WARNING_TRANSCRIPT_INCOMPLETE	splice_region_variant&synonymous_variant	LOW	mt-Nd4	1377/1378	459/458	protein coding
A11543G	1070-743_S87	1070	743	S87	1	Polg+/+ Ulk2-/-	Ped5	11543	A	G	10124	0.041	MT	G|splice_region_variant&synonymous_variant|LOW|mt-Nd4|ENSMUSG00000064363|transcript|ENSMUST00000082414.1|protein_coding|1/1|c.1377A>G|p.Met459Met|1377/1378|1377/1378|459/458||WARNING_TRANSCRIPT_INCOMPLETE	splice_region_variant&synonymous_variant	LOW	mt-Nd4	1377/1378	459/458	protein coding
A11551G	486-1929_S33	486	1929	S33	3	Polg+/+ Tfam+/OE	Ped3	11551	A	G	6323	0.014	MT	G|upstream_gene_variant|MODIFIER|mt-Ts1|ENSMUSG00000064352|transcript|ENSMUST00000082403.1|Mt_tRNA||n.-4613T>C|||||4613	upstream_gene_variant	MODIFIER	mt-Ts1			tRNA
A11558G	1070-857_S124	1070	857	S124	3	Polg+/+ Ulk2-/-	Ped5	11558	A	G	2739	0.061	MT	G|upstream_gene_variant|MODIFIER|mt-Ts1|ENSMUSG00000064352|transcript|ENSMUST00000082403.1|Mt_tRNA||n.-4620T>C|||||4620	upstream_gene_variant	MODIFIER	mt-Ts1			tRNA
A11558G	1070-858_S74	1070	858	S74	3	Polg+/+ Ulk2-/-	Ped5	11558	A	G	6356	0.296	MT	G|upstream_gene_variant|MODIFIER|mt-Ts1|ENSMUSG00000064352|transcript|ENSMUST00000082403.1|Mt_tRNA||n.-4620T>C|||||4620	upstream_gene_variant	MODIFIER	mt-Ts1			tRNA
A11558T	1070-733_S86	1070	733	S86	1	Polg+/+ Ulk2-/-	Ped5	11558	A	T	6652	0.029	MT	T|upstream_gene_variant|MODIFIER|mt-Ts1|ENSMUSG00000064352|transcript|ENSMUST00000082403.1|Mt_tRNA||n.-4620T>A|||||4620	upstream_gene_variant	MODIFIER	mt-Ts1			tRNA
A11558T	1070-734_S68	1070	734	S68	3	Polg+/+ Ulk2-/-	Ped5	11558	A	T	2875	0.044	MT	T|upstream_gene_variant|MODIFIER|mt-Ts1|ENSMUSG00000064352|transcript|ENSMUST00000082403.1|Mt_tRNA||n.-4620T>A|||||4620	upstream_gene_variant	MODIFIER	mt-Ts1			tRNA
A11562T	1070-857_S124	1070	857	S124	3	Polg+/+ Ulk2-/-	Ped5	11562	A	T	2700	0.18	MT	T|upstream_gene_variant|MODIFIER|mt-Ts1|ENSMUSG00000064352|transcript|ENSMUST00000082403.1|Mt_tRNA||n.-4624T>A|||||4624	upstream_gene_variant	MODIFIER	mt-Ts1			tRNA
A11562T	1070-858_S74	1070	858	S74	3	Polg+/+ Ulk2-/-	Ped5	11562	A	T	6395	0.328	MT	T|upstream_gene_variant|MODIFIER|mt-Ts1|ENSMUSG00000064352|transcript|ENSMUST00000082403.1|Mt_tRNA||n.-4624T>A|||||4624	upstream_gene_variant	MODIFIER	mt-Ts1			tRNA
A11565C	486-2970_S39	486	2970	S39	3	Polg+/+ Tfam+/OE	Ped3	11565	A	C	3652	0.416	MT	C|upstream_gene_variant|MODIFIER|mt-Ts1|ENSMUSG00000064352|transcript|ENSMUST00000082403.1|Mt_tRNA||n.-4627T>G|||||4627	upstream_gene_variant	MODIFIER	mt-Ts1			tRNA
A11565C	486-2968_S45	486	2968	S45	2	Polg+/+ Tfam+/OE	Ped3	11565	A	C	4151	0.136	MT	C|upstream_gene_variant|MODIFIER|mt-Ts1|ENSMUSG00000064352|transcript|ENSMUST00000082403.1|Mt_tRNA||n.-4627T>G|||||4627	upstream_gene_variant	MODIFIER	mt-Ts1			tRNA
A11565C	1070-850_S123	1070	850	S123	3	Polg+/+ Ulk2-/-	Ped5	11565	A	C	2848	0.022	MT	C|upstream_gene_variant|MODIFIER|mt-Ts1|ENSMUSG00000064352|transcript|ENSMUST00000082403.1|Mt_tRNA||n.-4627T>G|||||4627	upstream_gene_variant	MODIFIER	mt-Ts1			tRNA
A11565C	1070-851_S73	1070	851	S73	3	Polg+/+ Ulk2-/-	Ped5	11565	A	C	2572	0.026	MT	C|upstream_gene_variant|MODIFIER|mt-Ts1|ENSMUSG00000064352|transcript|ENSMUST00000082403.1|Mt_tRNA||n.-4627T>G|||||4627	upstream_gene_variant	MODIFIER	mt-Ts1			tRNA
A11565G	207-1627_S19	207	1627	S19	3	Polg+/+ Tfam+/-	Ped2	11565	A	G	3004	0.065	MT	G|upstream_gene_variant|MODIFIER|mt-Ts1|ENSMUSG00000064352|transcript|ENSMUST00000082403.1|Mt_tRNA||n.-4627T>C|||||4627	upstream_gene_variant	MODIFIER	mt-Ts1			tRNA
A11565T	486-1550_S46	486	1550	S46	2	Polg+/+ Tfam+/OE	Ped3	11565	A	T	2422	0.064	MT	T|upstream_gene_variant|MODIFIER|mt-Ts1|ENSMUSG00000064352|transcript|ENSMUST00000082403.1|Mt_tRNA||n.-4627T>A|||||4627	upstream_gene_variant	MODIFIER	mt-Ts1			tRNA
A11565T	486-1811_S43	486	1811	S43	3	Polg+/+ Tfam+/OE	Ped3	11565	A	T	4471	0.016	MT	T|upstream_gene_variant|MODIFIER|mt-Ts1|ENSMUSG00000064352|transcript|ENSMUST00000082403.1|Mt_tRNA||n.-4627T>A|||||4627	upstream_gene_variant	MODIFIER	mt-Ts1			tRNA
A11572G	486-1929_S33	486	1929	S33	3	Polg+/+ Tfam+/OE	Ped3	11572	A	G	6385	0.028	MT	G|upstream_gene_variant|MODIFIER|mt-Ts1|ENSMUSG00000064352|transcript|ENSMUST00000082403.1|Mt_tRNA||n.-4634T>C|||||4634	upstream_gene_variant	MODIFIER	mt-Ts1			tRNA
A11572G	1070-842_S72	1070	842	S72	3	Polg+/+ Ulk2-/-	Ped5	11572	A	G	9555	0.273	MT	G|upstream_gene_variant|MODIFIER|mt-Ts1|ENSMUSG00000064352|transcript|ENSMUST00000082403.1|Mt_tRNA||n.-4634T>C|||||4634	upstream_gene_variant	MODIFIER	mt-Ts1			tRNA
A11572G	1070-841_S122	1070	841	S122	3	Polg+/+ Ulk2-/-	Ped5	11572	A	G	2205	0.353	MT	G|upstream_gene_variant|MODIFIER|mt-Ts1|ENSMUSG00000064352|transcript|ENSMUST00000082403.1|Mt_tRNA||n.-4634T>C|||||4634	upstream_gene_variant	MODIFIER	mt-Ts1			tRNA
A11572G	486-1529_S40	486	1529	S40	2	Polg+/+ Tfam+/OE	Ped3	11572	A	G	3991	0.035	MT	G|upstream_gene_variant|MODIFIER|mt-Ts1|ENSMUSG00000064352|transcript|ENSMUST00000082403.1|Mt_tRNA||n.-4634T>C|||||4634	upstream_gene_variant	MODIFIER	mt-Ts1			tRNA
A11578T	1070-665_S121	1070	665	S121	3	Polg+/+ Ulk2-/-	Ped5	11578	A	T	2948	0.056	MT	T|upstream_gene_variant|MODIFIER|mt-Ts1|ENSMUSG00000064352|transcript|ENSMUST00000082403.1|Mt_tRNA||n.-4640T>A|||||4640	upstream_gene_variant	MODIFIER	mt-Ts1			tRNA
A11578T	1070-666_S79	1070	666	S79	3	Polg+/+ Ulk2-/-	Ped5	11578	A	T	15289	0.109	MT	T|upstream_gene_variant|MODIFIER|mt-Ts1|ENSMUSG00000064352|transcript|ENSMUST00000082403.1|Mt_tRNA||n.-4640T>A|||||4640	upstream_gene_variant	MODIFIER	mt-Ts1			tRNA
A11592G	1036-978_S80	1036	978	S80	1	Polg+/+ Bcl2l13-/-	Ped4	11592	A	G	4846	0.214	MT	G|upstream_gene_variant|MODIFIER|mt-Ts1|ENSMUSG00000064352|transcript|ENSMUST00000082403.1|Mt_tRNA||n.-4654T>C|||||4654	upstream_gene_variant	MODIFIER	mt-Ts1			tRNA
A11592G	1036-977_S57	1036	977	S57	3	Polg+/+ Bcl2l13-/-	Ped4	11592	A	G	3268	0.28	MT	G|upstream_gene_variant|MODIFIER|mt-Ts1|ENSMUSG00000064352|transcript|ENSMUST00000082403.1|Mt_tRNA||n.-4654T>C|||||4654	upstream_gene_variant	MODIFIER	mt-Ts1			tRNA
A11592G	1036-1072_S120	1036	1072	S120	3	Polg+/+ Bcl2l13-/-	Ped4	11592	A	G	3056	0.473	MT	G|upstream_gene_variant|MODIFIER|mt-Ts1|ENSMUSG00000064352|transcript|ENSMUST00000082403.1|Mt_tRNA||n.-4654T>C|||||4654	upstream_gene_variant	MODIFIER	mt-Ts1			tRNA
A11592G	1036-976_S56	1036	976	S56	3	Polg+/+ Bcl2l13-/-	Ped4	11592	A	G	9556	0.188	MT	G|upstream_gene_variant|MODIFIER|mt-Ts1|ENSMUSG00000064352|transcript|ENSMUST00000082403.1|Mt_tRNA||n.-4654T>C|||||4654	upstream_gene_variant	MODIFIER	mt-Ts1			tRNA
A11592G	1036-1056_S119	1036	1056	S119	3	Polg+/+ Bcl2l13-/-	Ped4	11592	A	G	3410	0.227	MT	G|upstream_gene_variant|MODIFIER|mt-Ts1|ENSMUSG00000064352|transcript|ENSMUST00000082403.1|Mt_tRNA||n.-4654T>C|||||4654	upstream_gene_variant	MODIFIER	mt-Ts1			tRNA
A11592G	1036-965_S78	1036	965	S78	1	Polg+/+ Bcl2l13-/-	Ped4	11592	A	G	1176	0.22	MT	G|upstream_gene_variant|MODIFIER|mt-Ts1|ENSMUSG00000064352|transcript|ENSMUST00000082403.1|Mt_tRNA||n.-4654T>C|||||4654	upstream_gene_variant	MODIFIER	mt-Ts1			tRNA
A11592G	1036-1008_S63	1036	1008	S63	2	Polg+/+ Bcl2l13-/-	Ped4	11592	A	G	2703	0.201	MT	G|upstream_gene_variant|MODIFIER|mt-Ts1|ENSMUSG00000064352|transcript|ENSMUST00000082403.1|Mt_tRNA||n.-4654T>C|||||4654	upstream_gene_variant	MODIFIER	mt-Ts1			tRNA
A11592G	1036-1068_S52	1036	1068	S52	3	Polg+/+ Bcl2l13-/-	Ped4	11592	A	G	5327	0.315	MT	G|upstream_gene_variant|MODIFIER|mt-Ts1|ENSMUSG00000064352|transcript|ENSMUST00000082403.1|Mt_tRNA||n.-4654T>C|||||4654	upstream_gene_variant	MODIFIER	mt-Ts1			tRNA
A11593G	486-2106_S70	486	2106	S70	1	Polg+/+ Tfam+/OE	Ped3	11593	A	G	2482	0.013	MT	G|upstream_gene_variant|MODIFIER|mt-Ts1|ENSMUSG00000064352|transcript|ENSMUST00000082403.1|Mt_tRNA||n.-4655T>C|||||4655	upstream_gene_variant	MODIFIER	mt-Ts1			tRNA
A11610T	1036-940_S51	1036	940	S51	3	Polg+/+ Bcl2l13-/-	Ped4	11610	A	T	2356	0.032	MT	T|splice_region_variant&non_coding_transcript_exon_variant|LOW|mt-Th|ENSMUSG00000064364|transcript|ENSMUST00000082415.1|Mt_tRNA|1/1|n.65A>T|||||	splice_region_variant&non_coding_transcript_exon_variant	LOW	mt-Th			tRNA
A11610T	1036-1029_S65	1036	1029	S65	2	Polg+/+ Bcl2l13-/-	Ped4	11610	A	T	3848	0.014	MT	T|splice_region_variant&non_coding_transcript_exon_variant|LOW|mt-Th|ENSMUSG00000064364|transcript|ENSMUST00000082415.1|Mt_tRNA|1/1|n.65A>T|||||	splice_region_variant&non_coding_transcript_exon_variant	LOW	mt-Th			tRNA
A11620G	1036-923_S54	1036	923	S54	3	Polg+/+ Bcl2l13-/-	Ped4	11620	A	G	6205	0.013	MT	G|upstream_gene_variant|MODIFIER|mt-Ts1|ENSMUSG00000064352|transcript|ENSMUST00000082403.1|Mt_tRNA||n.-4682T>C|||||4682	upstream_gene_variant	MODIFIER	mt-Ts1			tRNA
A1163T	207-2049_S63	207	2049	S63	1	Polg+/+ Tfam+/-	Ped2	1163	A	T	5265	0.042	MT	T|upstream_gene_variant|MODIFIER|mt-Tl1|ENSMUSG00000064340|transcript|ENSMUST00000082391.1|Mt_tRNA||n.-1513A>T|||||1513	upstream_gene_variant	MODIFIER	mt-Tl1			rRNA
A11640AT	486-1659_S68	486	1659	S68	1	Polg+/+ Tfam+/OE	Ped3	11640	A	AT	2593	0.015	MT	AT|upstream_gene_variant|MODIFIER|mt-Ts1|ENSMUSG00000064352|transcript|ENSMUST00000082403.1|Mt_tRNA||n.-4703dupA|||||4703	upstream_gene_variant	MODIFIER	mt-Ts1			tRNA
A11640AT	486-2057_S46	486	2057	S46	3	Polg+/+ Tfam+/OE	Ped3	11640	A	AT	4969	0.011	MT	AT|upstream_gene_variant|MODIFIER|mt-Ts1|ENSMUSG00000064352|transcript|ENSMUST00000082403.1|Mt_tRNA||n.-4703dupA|||||4703	upstream_gene_variant	MODIFIER	mt-Ts1			tRNA
A11656T	207-1659_S20	207	1659	S20	3	Polg+/+ Tfam+/-	Ped2	11656	A	T	2827	0.064	MT	T|upstream_gene_variant|MODIFIER|mt-Ts1|ENSMUSG00000064352|transcript|ENSMUST00000082403.1|Mt_tRNA||n.-4718T>A|||||4718	upstream_gene_variant	MODIFIER	mt-Ts1			tRNA
A11656T	207-1583_S32	207	1583	S32	2	Polg+/+ Tfam+/-	Ped2	11656	A	T	4108	0.156	MT	T|upstream_gene_variant|MODIFIER|mt-Ts1|ENSMUSG00000064352|transcript|ENSMUST00000082403.1|Mt_tRNA||n.-4718T>A|||||4718	upstream_gene_variant	MODIFIER	mt-Ts1			tRNA
A11658T	486-2021_S50	486	2021	S50	2	Polg+/+ Tfam+/OE	Ped3	11658	A	T	2182	0.056	MT	T|upstream_gene_variant|MODIFIER|mt-Ts1|ENSMUSG00000064352|transcript|ENSMUST00000082403.1|Mt_tRNA||n.-4720T>A|||||4720	upstream_gene_variant	MODIFIER	mt-Ts1			tRNA
A11658T	486-2641_S47	486	2641	S47	3	Polg+/+ Tfam+/OE	Ped3	11658	A	T	4125	0.096	MT	T|upstream_gene_variant|MODIFIER|mt-Ts1|ENSMUSG00000064352|transcript|ENSMUST00000082403.1|Mt_tRNA||n.-4720T>A|||||4720	upstream_gene_variant	MODIFIER	mt-Ts1			tRNA
A11658T	486-1659_S68	486	1659	S68	1	Polg+/+ Tfam+/OE	Ped3	11658	A	T	2533	0.122	MT	T|upstream_gene_variant|MODIFIER|mt-Ts1|ENSMUSG00000064352|transcript|ENSMUST00000082403.1|Mt_tRNA||n.-4720T>A|||||4720	upstream_gene_variant	MODIFIER	mt-Ts1			tRNA
A11707G	1070-642_S84	1070	642	S84	1	Polg+/+ Ulk2-/-	Ped5	11707	A	G	5805	0.185	MT	G|upstream_gene_variant|MODIFIER|mt-Ts1|ENSMUSG00000064352|transcript|ENSMUST00000082403.1|Mt_tRNA||n.-4769T>C|||||4769	upstream_gene_variant	MODIFIER	mt-Ts1			tRNA
A11707G	1070-640_S70	1070	640	S70	3	Polg+/+ Ulk2-/-	Ped5	11707	A	G	2194	0.233	MT	G|upstream_gene_variant|MODIFIER|mt-Ts1|ENSMUSG00000064352|transcript|ENSMUST00000082403.1|Mt_tRNA||n.-4769T>C|||||4769	upstream_gene_variant	MODIFIER	mt-Ts1			tRNA
A11707G	1070-626_S72	1070	626	S72	2	Polg+/+ Ulk2-/-	Ped5	11707	A	G	4129	0.019	MT	G|upstream_gene_variant|MODIFIER|mt-Ts1|ENSMUSG00000064352|transcript|ENSMUST00000082403.1|Mt_tRNA||n.-4769T>C|||||4769	upstream_gene_variant	MODIFIER	mt-Ts1			tRNA
A11707G	1070-641_S71	1070	641	S71	3	Polg+/+ Ulk2-/-	Ped5	11707	A	G	16542	0.072	MT	G|upstream_gene_variant|MODIFIER|mt-Ts1|ENSMUSG00000064352|transcript|ENSMUST00000082403.1|Mt_tRNA||n.-4769T>C|||||4769	upstream_gene_variant	MODIFIER	mt-Ts1			tRNA
A11708G	33-481_S51	33	481	S51	1	Polg+/+	Ped1	11708	A	G	5362	0.014	MT	G|upstream_gene_variant|MODIFIER|mt-Ts1|ENSMUSG00000064352|transcript|ENSMUST00000082403.1|Mt_tRNA||n.-4770T>C|||||4770	upstream_gene_variant	MODIFIER	mt-Ts1			tRNA
A11725T	486-1530_S49	486	1530	S49	2	Polg+/+ Tfam+/OE	Ped3	11725	A	T	2176	0.222	MT	T|upstream_gene_variant|MODIFIER|mt-Ts1|ENSMUSG00000064352|transcript|ENSMUST00000082403.1|Mt_tRNA||n.-4787T>A|||||4787	upstream_gene_variant	MODIFIER	mt-Ts1			tRNA
A11725T	486-1529_S40	486	1529	S40	2	Polg+/+ Tfam+/OE	Ped3	11725	A	T	4276	0.192	MT	T|upstream_gene_variant|MODIFIER|mt-Ts1|ENSMUSG00000064352|transcript|ENSMUST00000082403.1|Mt_tRNA||n.-4787T>A|||||4787	upstream_gene_variant	MODIFIER	mt-Ts1			tRNA
A11731G	1070-640_S70	1070	640	S70	3	Polg+/+ Ulk2-/-	Ped5	11731	A	G	2197	0.02	MT	G|upstream_gene_variant|MODIFIER|mt-Ts1|ENSMUSG00000064352|transcript|ENSMUST00000082403.1|Mt_tRNA||n.-4793T>C|||||4793	upstream_gene_variant	MODIFIER	mt-Ts1			tRNA
A11731G	1070-642_S84	1070	642	S84	1	Polg+/+ Ulk2-/-	Ped5	11731	A	G	5925	0.037	MT	G|upstream_gene_variant|MODIFIER|mt-Ts1|ENSMUSG00000064352|transcript|ENSMUST00000082403.1|Mt_tRNA||n.-4793T>C|||||4793	upstream_gene_variant	MODIFIER	mt-Ts1			tRNA
A11731G	1070-641_S71	1070	641	S71	3	Polg+/+ Ulk2-/-	Ped5	11731	A	G	16647	0.221	MT	G|upstream_gene_variant|MODIFIER|mt-Ts1|ENSMUSG00000064352|transcript|ENSMUST00000082403.1|Mt_tRNA||n.-4793T>C|||||4793	upstream_gene_variant	MODIFIER	mt-Ts1			tRNA
A11741G	1070-637_S83	1070	637	S83	1	Polg+/+ Ulk2-/-	Ped5	11741	A	G	5745	0.038	MT	G|splice_region_variant&non_coding_transcript_exon_variant|LOW|mt-Tl2|ENSMUSG00000064366|transcript|ENSMUST00000082417.1|Mt_tRNA|1/1|n.71A>G|||||	splice_region_variant&non_coding_transcript_exon_variant	LOW	mt-Tl2			tRNA
A11741G	1070-788_S76	1070	788	S76	3	Polg+/+ Ulk2-/-	Ped5	11741	A	G	12342	0.203	MT	G|splice_region_variant&non_coding_transcript_exon_variant|LOW|mt-Tl2|ENSMUSG00000064366|transcript|ENSMUST00000082417.1|Mt_tRNA|1/1|n.71A>G|||||	splice_region_variant&non_coding_transcript_exon_variant	LOW	mt-Tl2			tRNA
A11746T	33-500_S4	33	500	S4	3	Polg+/+	Ped1	11746	A	T	4021	0.012	MT	T|missense_variant|MODERATE|mt-Nd5|ENSMUSG00000064367|transcript|ENSMUST00000082418.1|protein_coding|1/1|c.5A>T|p.Asn2Ile|5/1824|5/1824|2/607|	missense_variant	MODERATE	mt-Nd5	5/1824	2/607	protein coding
A1174G	33-887_S10	33	887	S10	3	Polg+/+	Ped1	1174	A	G	4267	0.123	MT	G|upstream_gene_variant|MODIFIER|mt-Tl1|ENSMUSG00000064340|transcript|ENSMUST00000082391.1|Mt_tRNA||n.-1502A>G|||||1502	upstream_gene_variant	MODIFIER	mt-Tl1			rRNA
A1174G	33-749_S26	33	749	S26	2	Polg+/+	Ped1	1174	A	G	6692	0.271	MT	G|upstream_gene_variant|MODIFIER|mt-Tl1|ENSMUSG00000064340|transcript|ENSMUST00000082391.1|Mt_tRNA||n.-1502A>G|||||1502	upstream_gene_variant	MODIFIER	mt-Tl1			rRNA
A11756T	207-1622_S30	207	1622	S30	3	Polg+/+ Tfam+/-	Ped2	11756	A	T	6148	0.013	MT	T|synonymous_variant|LOW|mt-Nd5|ENSMUSG00000064367|transcript|ENSMUST00000082418.1|protein_coding|1/1|c.15A>T|p.Thr5Thr|15/1824|15/1824|5/607|	synonymous_variant	LOW	mt-Nd5	15/1824	5/607	protein coding
A11756T	33-711_S25	33	711	S25	2	Polg+/+	Ped1	11756	A	T	7026	0.021	MT	T|synonymous_variant|LOW|mt-Nd5|ENSMUSG00000064367|transcript|ENSMUST00000082418.1|protein_coding|1/1|c.15A>T|p.Thr5Thr|15/1824|15/1824|5/607|	synonymous_variant	LOW	mt-Nd5	15/1824	5/607	protein coding
A11756T	207-1621_S36	207	1621	S36	2	Polg+/+ Tfam+/-	Ped2	11756	A	T	5748	0.06	MT	T|synonymous_variant|LOW|mt-Nd5|ENSMUSG00000064367|transcript|ENSMUST00000082418.1|protein_coding|1/1|c.15A>T|p.Thr5Thr|15/1824|15/1824|5/607|	synonymous_variant	LOW	mt-Nd5	15/1824	5/607	protein coding
A11756T	33-829_S9	33	829	S9	3	Polg+/+	Ped1	11756	A	T	4457	0.017	MT	T|synonymous_variant|LOW|mt-Nd5|ENSMUSG00000064367|transcript|ENSMUST00000082418.1|protein_coding|1/1|c.15A>T|p.Thr5Thr|15/1824|15/1824|5/607|	synonymous_variant	LOW	mt-Nd5	15/1824	5/607	protein coding
A11786T	33-717_S113	33	717	S113	3	Polg+/+	Ped1	11786	A	T	4708	0.023	MT	T|synonymous_variant|LOW|mt-Nd5|ENSMUSG00000064367|transcript|ENSMUST00000082418.1|protein_coding|1/1|c.45A>T|p.Leu15Leu|45/1824|45/1824|15/607|	synonymous_variant	LOW	mt-Nd5	45/1824	15/607	protein coding
A11795T	1070-626_S72	1070	626	S72	2	Polg+/+ Ulk2-/-	Ped5	11795	A	T	3726	0.07	MT	T|synonymous_variant|LOW|mt-Nd5|ENSMUSG00000064367|transcript|ENSMUST00000082418.1|protein_coding|1/1|c.54A>T|p.Pro18Pro|54/1824|54/1824|18/607|	synonymous_variant	LOW	mt-Nd5	54/1824	18/607	protein coding
A11807T	486-2057_S46	486	2057	S46	3	Polg+/+ Tfam+/OE	Ped3	11807	A	T	4494	0.012	MT	T|synonymous_variant|LOW|mt-Nd5|ENSMUSG00000064367|transcript|ENSMUST00000082418.1|protein_coding|1/1|c.66A>T|p.Ser22Ser|66/1824|66/1824|22/607|	synonymous_variant	LOW	mt-Nd5	66/1824	22/607	protein coding
A11807T	486-1659_S68	486	1659	S68	1	Polg+/+ Tfam+/OE	Ped3	11807	A	T	2334	0.015	MT	T|synonymous_variant|LOW|mt-Nd5|ENSMUSG00000064367|transcript|ENSMUST00000082418.1|protein_coding|1/1|c.66A>T|p.Ser22Ser|66/1824|66/1824|22/607|	synonymous_variant	LOW	mt-Nd5	66/1824	22/607	protein coding
A11810G	1036-977_S57	1036	977	S57	3	Polg+/+ Bcl2l13-/-	Ped4	11810	A	G	3078	0.115	MT	G|synonymous_variant|LOW|mt-Nd5|ENSMUSG00000064367|transcript|ENSMUST00000082418.1|protein_coding|1/1|c.69A>G|p.Met23Met|69/1824|69/1824|23/607|	synonymous_variant	LOW	mt-Nd5	69/1824	23/607	protein coding
A11810G	33-727_S56	33	727	S56	1	Polg+/+	Ped1	11810	A	G	5394	0.024	MT	G|synonymous_variant|LOW|mt-Nd5|ENSMUSG00000064367|transcript|ENSMUST00000082418.1|protein_coding|1/1|c.69A>G|p.Met23Met|69/1824|69/1824|23/607|	synonymous_variant	LOW	mt-Nd5	69/1824	23/607	protein coding
A11810G	1036-923_S54	1036	923	S54	3	Polg+/+ Bcl2l13-/-	Ped4	11810	A	G	6332	0.014	MT	G|synonymous_variant|LOW|mt-Nd5|ENSMUSG00000064367|transcript|ENSMUST00000082418.1|protein_coding|1/1|c.69A>G|p.Met23Met|69/1824|69/1824|23/607|	synonymous_variant	LOW	mt-Nd5	69/1824	23/607	protein coding
A11810G	1036-978_S80	1036	978	S80	1	Polg+/+ Bcl2l13-/-	Ped4	11810	A	G	4601	0.019	MT	G|synonymous_variant|LOW|mt-Nd5|ENSMUSG00000064367|transcript|ENSMUST00000082418.1|protein_coding|1/1|c.69A>G|p.Met23Met|69/1824|69/1824|23/607|	synonymous_variant	LOW	mt-Nd5	69/1824	23/607	protein coding
A11827G	1070-691_S75	1070	691	S75	3	Polg+/+ Ulk2-/-	Ped5	11827	A	G	4328	0.026	MT	G|missense_variant|MODERATE|mt-Nd5|ENSMUSG00000064367|transcript|ENSMUST00000082418.1|protein_coding|1/1|c.86A>G|p.His29Arg|86/1824|86/1824|29/607|	missense_variant	MODERATE	mt-Nd5	86/1824	29/607	protein coding
A11827T	1070-850_S123	1070	850	S123	3	Polg+/+ Ulk2-/-	Ped5	11827	A	T	2715	0.028	MT	T|missense_variant|MODERATE|mt-Nd5|ENSMUSG00000064367|transcript|ENSMUST00000082418.1|protein_coding|1/1|c.86A>T|p.His29Leu|86/1824|86/1824|29/607|	missense_variant	MODERATE	mt-Nd5	86/1824	29/607	protein coding
A11827T	1070-851_S73	1070	851	S73	3	Polg+/+ Ulk2-/-	Ped5	11827	A	T	2681	0.013	MT	T|missense_variant|MODERATE|mt-Nd5|ENSMUSG00000064367|transcript|ENSMUST00000082418.1|protein_coding|1/1|c.86A>T|p.His29Leu|86/1824|86/1824|29/607|	missense_variant	MODERATE	mt-Nd5	86/1824	29/607	protein coding
A11833C	33-328_S15	33	328	S15	3	Polg+/+	Ped1	11833	A	C	11799	0.035	MT	C|missense_variant|MODERATE|mt-Nd5|ENSMUSG00000064367|transcript|ENSMUST00000082418.1|protein_coding|1/1|c.92A>C|p.Asn31Thr|92/1824|92/1824|31/607|	missense_variant	MODERATE	mt-Nd5	92/1824	31/607	protein coding
A11853T	1070-857_S124	1070	857	S124	3	Polg+/+ Ulk2-/-	Ped5	11853	A	T	2635	0.037	MT	T|missense_variant|MODERATE|mt-Nd5|ENSMUSG00000064367|transcript|ENSMUST00000082418.1|protein_coding|1/1|c.112A>T|p.Thr38Ser|112/1824|112/1824|38/607|	missense_variant	MODERATE	mt-Nd5	112/1824	38/607	protein coding
A11888C	207-2209_S27	207	2209	S27	3	Polg+/+ Tfam+/-	Ped2	11888	A	C	4523	0.098	MT	C|missense_variant|MODERATE|mt-Nd5|ENSMUSG00000064367|transcript|ENSMUST00000082418.1|protein_coding|1/1|c.147A>C|p.Leu49Phe|147/1824|147/1824|49/607|	missense_variant	MODERATE	mt-Nd5	147/1824	49/607	protein coding
A11888C	207-2083_S64	207	2083	S64	1	Polg+/+ Tfam+/-	Ped2	11888	A	C	4151	0.045	MT	C|missense_variant|MODERATE|mt-Nd5|ENSMUSG00000064367|transcript|ENSMUST00000082418.1|protein_coding|1/1|c.147A>C|p.Leu49Phe|147/1824|147/1824|49/607|	missense_variant	MODERATE	mt-Nd5	147/1824	49/607	protein coding
A11888C	207-2084_S38	207	2084	S38	2	Polg+/+ Tfam+/-	Ped2	11888	A	C	1894	0.2	MT	C|missense_variant|MODERATE|mt-Nd5|ENSMUSG00000064367|transcript|ENSMUST00000082418.1|protein_coding|1/1|c.147A>C|p.Leu49Phe|147/1824|147/1824|49/607|	missense_variant	MODERATE	mt-Nd5	147/1824	49/607	protein coding
A1188T	486-1589_S67	486	1589	S67	1	Polg+/+ Tfam+/OE	Ped3	1188	A	T	4238	0.161	MT	T|upstream_gene_variant|MODIFIER|mt-Tl1|ENSMUSG00000064340|transcript|ENSMUST00000082391.1|Mt_tRNA||n.-1488A>T|||||1488	upstream_gene_variant	MODIFIER	mt-Tl1			rRNA
A1188T	486-2014_S40	486	2014	S40	3	Polg+/+ Tfam+/OE	Ped3	1188	A	T	5938	0.093	MT	T|upstream_gene_variant|MODIFIER|mt-Tl1|ENSMUSG00000064340|transcript|ENSMUST00000082391.1|Mt_tRNA||n.-1488A>T|||||1488	upstream_gene_variant	MODIFIER	mt-Tl1			rRNA
A1188T	207-1622_S30	207	1622	S30	3	Polg+/+ Tfam+/-	Ped2	1188	A	T	4119	0.184	MT	T|upstream_gene_variant|MODIFIER|mt-Tl1|ENSMUSG00000064340|transcript|ENSMUST00000082391.1|Mt_tRNA||n.-1488A>T|||||1488	upstream_gene_variant	MODIFIER	mt-Tl1			rRNA
A1188T	486-1587_S42	486	1587	S42	2	Polg+/+ Tfam+/OE	Ped3	1188	A	T	5515	0.218	MT	T|upstream_gene_variant|MODIFIER|mt-Tl1|ENSMUSG00000064340|transcript|ENSMUST00000082391.1|Mt_tRNA||n.-1488A>T|||||1488	upstream_gene_variant	MODIFIER	mt-Tl1			rRNA
A1188T	207-1621_S36	207	1621	S36	2	Polg+/+ Tfam+/-	Ped2	1188	A	T	6067	0.073	MT	T|upstream_gene_variant|MODIFIER|mt-Tl1|ENSMUSG00000064340|transcript|ENSMUST00000082391.1|Mt_tRNA||n.-1488A>T|||||1488	upstream_gene_variant	MODIFIER	mt-Tl1			rRNA
A11908G	1070-726_S69	1070	726	S69	3	Polg+/+ Ulk2-/-	Ped5	11908	A	G	4505	0.042	MT	G|missense_variant|MODERATE|mt-Nd5|ENSMUSG00000064367|transcript|ENSMUST00000082418.1|protein_coding|1/1|c.167A>G|p.His56Arg|167/1824|167/1824|56/607|	missense_variant	MODERATE	mt-Nd5	167/1824	56/607	protein coding
A11908G	1070-609_S82	1070	609	S82	1	Polg+/+ Ulk2-/-	Ped5	11908	A	G	4517	0.027	MT	G|missense_variant|MODERATE|mt-Nd5|ENSMUSG00000064367|transcript|ENSMUST00000082418.1|protein_coding|1/1|c.167A>G|p.His56Arg|167/1824|167/1824|56/607|	missense_variant	MODERATE	mt-Nd5	167/1824	56/607	protein coding
A11923G	486-1811_S43	486	1811	S43	3	Polg+/+ Tfam+/OE	Ped3	11923	A	G	4387	0.014	MT	G|missense_variant|MODERATE|mt-Nd5|ENSMUSG00000064367|transcript|ENSMUST00000082418.1|protein_coding|1/1|c.182A>G|p.Tyr61Cys|182/1824|182/1824|61/607|	missense_variant	MODERATE	mt-Nd5	182/1824	61/607	protein coding
A11923T	33-717_S113	33	717	S113	3	Polg+/+	Ped1	11923	A	T	4592	0.181	MT	T|missense_variant|MODERATE|mt-Nd5|ENSMUSG00000064367|transcript|ENSMUST00000082418.1|protein_coding|1/1|c.182A>T|p.Tyr61Phe|182/1824|182/1824|61/607|	missense_variant	MODERATE	mt-Nd5	182/1824	61/607	protein coding
A11923T	33-934_S11	33	934	S11	3	Polg+/+	Ped1	11923	A	T	2747	0.7	MT	T|missense_variant|MODERATE|mt-Nd5|ENSMUSG00000064367|transcript|ENSMUST00000082418.1|protein_coding|1/1|c.182A>T|p.Tyr61Phe|182/1824|182/1824|61/607|	missense_variant	MODERATE	mt-Nd5	182/1824	61/607	protein coding
A11931T	486-1659_S68	486	1659	S68	1	Polg+/+ Tfam+/OE	Ped3	11931	A	T	2389	0.027	MT	T|missense_variant|MODERATE|mt-Nd5|ENSMUSG00000064367|transcript|ENSMUST00000082418.1|protein_coding|1/1|c.190A>T|p.Thr64Ser|190/1824|190/1824|64/607|	missense_variant	MODERATE	mt-Nd5	190/1824	64/607	protein coding
A11931T	486-1660_S47	486	1660	S47	2	Polg+/+ Tfam+/OE	Ped3	11931	A	T	2979	0.121	MT	T|missense_variant|MODERATE|mt-Nd5|ENSMUSG00000064367|transcript|ENSMUST00000082418.1|protein_coding|1/1|c.190A>T|p.Thr64Ser|190/1824|190/1824|64/607|	missense_variant	MODERATE	mt-Nd5	190/1824	64/607	protein coding
A11931T	486-2057_S46	486	2057	S46	3	Polg+/+ Tfam+/OE	Ped3	11931	A	T	4469	0.611	MT	T|missense_variant|MODERATE|mt-Nd5|ENSMUSG00000064367|transcript|ENSMUST00000082418.1|protein_coding|1/1|c.190A>T|p.Thr64Ser|190/1824|190/1824|64/607|	missense_variant	MODERATE	mt-Nd5	190/1824	64/607	protein coding
A11960G	33-717_S113	33	717	S113	3	Polg+/+	Ped1	11960	A	G	4445	0.024	MT	G|synonymous_variant|LOW|mt-Nd5|ENSMUSG00000064367|transcript|ENSMUST00000082418.1|protein_coding|1/1|c.219A>G|p.Ser73Ser|219/1824|219/1824|73/607|	synonymous_variant	LOW	mt-Nd5	219/1824	73/607	protein coding
A12009T	33-978_S13	33	978	S13	3	Polg+/+	Ped1	12009	A	T	2638	0.567	MT	T|missense_variant|MODERATE|mt-Nd5|ENSMUSG00000064367|transcript|ENSMUST00000082418.1|protein_coding|1/1|c.268A>T|p.Thr90Ser|268/1824|268/1824|90/607|	missense_variant	MODERATE	mt-Nd5	268/1824	90/607	protein coding
A12009T	207-1583_S32	207	1583	S32	2	Polg+/+ Tfam+/-	Ped2	12009	A	T	3570	0.39	MT	T|missense_variant|MODERATE|mt-Nd5|ENSMUSG00000064367|transcript|ENSMUST00000082418.1|protein_coding|1/1|c.268A>T|p.Thr90Ser|268/1824|268/1824|90/607|	missense_variant	MODERATE	mt-Nd5	268/1824	90/607	protein coding
A12009T	207-1659_S20	207	1659	S20	3	Polg+/+ Tfam+/-	Ped2	12009	A	T	2409	0.557	MT	T|missense_variant|MODERATE|mt-Nd5|ENSMUSG00000064367|transcript|ENSMUST00000082418.1|protein_coding|1/1|c.268A>T|p.Thr90Ser|268/1824|268/1824|90/607|	missense_variant	MODERATE	mt-Nd5	268/1824	90/607	protein coding
A12011T	1036-946_S76	1036	946	S76	1	Polg+/+ Bcl2l13-/-	Ped4	12011	A	T	2701	0.385	MT	T|synonymous_variant|LOW|mt-Nd5|ENSMUSG00000064367|transcript|ENSMUST00000082418.1|protein_coding|1/1|c.270A>T|p.Thr90Thr|270/1824|270/1824|90/607|	synonymous_variant	LOW	mt-Nd5	270/1824	90/607	protein coding
A12011T	1036-945_S61	1036	945	S61	3	Polg+/+ Bcl2l13-/-	Ped4	12011	A	T	5068	0.649	MT	T|synonymous_variant|LOW|mt-Nd5|ENSMUSG00000064367|transcript|ENSMUST00000082418.1|protein_coding|1/1|c.270A>T|p.Thr90Thr|270/1824|270/1824|90/607|	synonymous_variant	LOW	mt-Nd5	270/1824	90/607	protein coding
A12017G	1070-733_S86	1070	733	S86	1	Polg+/+ Ulk2-/-	Ped5	12017	A	G	6377	0.038	MT	G|synonymous_variant|LOW|mt-Nd5|ENSMUSG00000064367|transcript|ENSMUST00000082418.1|protein_coding|1/1|c.276A>G|p.Val92Val|276/1824|276/1824|92/607|	synonymous_variant	LOW	mt-Nd5	276/1824	92/607	protein coding
A12017G	33-500_S4	33	500	S4	3	Polg+/+	Ped1	12017	A	G	3647	0.148	MT	G|synonymous_variant|LOW|mt-Nd5|ENSMUSG00000064367|transcript|ENSMUST00000082418.1|protein_coding|1/1|c.276A>G|p.Val92Val|276/1824|276/1824|92/607|	synonymous_variant	LOW	mt-Nd5	276/1824	92/607	protein coding
A12017G	33-328_S15	33	328	S15	3	Polg+/+	Ped1	12017	A	G	11568	0.11	MT	G|synonymous_variant|LOW|mt-Nd5|ENSMUSG00000064367|transcript|ENSMUST00000082418.1|protein_coding|1/1|c.276A>G|p.Val92Val|276/1824|276/1824|92/607|	synonymous_variant	LOW	mt-Nd5	276/1824	92/607	protein coding
A12017T	486-2641_S47	486	2641	S47	3	Polg+/+ Tfam+/OE	Ped3	12017	A	T	3776	0.05	MT	T|synonymous_variant|LOW|mt-Nd5|ENSMUSG00000064367|transcript|ENSMUST00000082418.1|protein_coding|1/1|c.276A>T|p.Val92Val|276/1824|276/1824|92/607|	synonymous_variant	LOW	mt-Nd5	276/1824	92/607	protein coding
A12017T	486-2021_S50	486	2021	S50	2	Polg+/+ Tfam+/OE	Ped3	12017	A	T	1999	0.044	MT	T|synonymous_variant|LOW|mt-Nd5|ENSMUSG00000064367|transcript|ENSMUST00000082418.1|protein_coding|1/1|c.276A>T|p.Val92Val|276/1824|276/1824|92/607|	synonymous_variant	LOW	mt-Nd5	276/1824	92/607	protein coding
A1201T	486-2014_S40	486	2014	S40	3	Polg+/+ Tfam+/OE	Ped3	1201	A	T	5909	0.385	MT	T|upstream_gene_variant|MODIFIER|mt-Tl1|ENSMUSG00000064340|transcript|ENSMUST00000082391.1|Mt_tRNA||n.-1475A>T|||||1475	upstream_gene_variant	MODIFIER	mt-Tl1			rRNA
A1201T	486-1587_S42	486	1587	S42	2	Polg+/+ Tfam+/OE	Ped3	1201	A	T	5467	0.451	MT	T|upstream_gene_variant|MODIFIER|mt-Tl1|ENSMUSG00000064340|transcript|ENSMUST00000082391.1|Mt_tRNA||n.-1475A>T|||||1475	upstream_gene_variant	MODIFIER	mt-Tl1			rRNA
A1201T	486-1589_S67	486	1589	S67	1	Polg+/+ Tfam+/OE	Ped3	1201	A	T	4241	0.245	MT	T|upstream_gene_variant|MODIFIER|mt-Tl1|ENSMUSG00000064340|transcript|ENSMUST00000082391.1|Mt_tRNA||n.-1475A>T|||||1475	upstream_gene_variant	MODIFIER	mt-Tl1			rRNA
A12030T	486-2970_S39	486	2970	S39	3	Polg+/+ Tfam+/OE	Ped3	12030	A	T	3663	0.083	MT	T|missense_variant|MODERATE|mt-Nd5|ENSMUSG00000064367|transcript|ENSMUST00000082418.1|protein_coding|1/1|c.289A>T|p.Thr97Ser|289/1824|289/1824|97/607|	missense_variant	MODERATE	mt-Nd5	289/1824	97/607	protein coding
A12030T	486-2968_S45	486	2968	S45	2	Polg+/+ Tfam+/OE	Ped3	12030	A	T	4219	0.142	MT	T|missense_variant|MODERATE|mt-Nd5|ENSMUSG00000064367|transcript|ENSMUST00000082418.1|protein_coding|1/1|c.289A>T|p.Thr97Ser|289/1824|289/1824|97/607|	missense_variant	MODERATE	mt-Nd5	289/1824	97/607	protein coding
A1203G	1070-609_S82	1070	609	S82	1	Polg+/+ Ulk2-/-	Ped5	1203	A	G	4942	0.02	MT	G|upstream_gene_variant|MODIFIER|mt-Tl1|ENSMUSG00000064340|transcript|ENSMUST00000082391.1|Mt_tRNA||n.-1473A>G|||||1473	upstream_gene_variant	MODIFIER	mt-Tl1			rRNA
A1203G	1070-726_S69	1070	726	S69	3	Polg+/+ Ulk2-/-	Ped5	1203	A	G	5031	0.018	MT	G|upstream_gene_variant|MODIFIER|mt-Tl1|ENSMUSG00000064340|transcript|ENSMUST00000082391.1|Mt_tRNA||n.-1473A>G|||||1473	upstream_gene_variant	MODIFIER	mt-Tl1			rRNA
A12063G	1036-940_S51	1036	940	S51	3	Polg+/+ Bcl2l13-/-	Ped4	12063	A	G	2082	0.014	MT	G|missense_variant|MODERATE|mt-Nd5|ENSMUSG00000064367|transcript|ENSMUST00000082418.1|protein_coding|1/1|c.322A>G|p.Met108Val|322/1824|322/1824|108/607|	missense_variant	MODERATE	mt-Nd5	322/1824	108/607	protein coding
A12063G	1036-943_S75	1036	943	S75	1	Polg+/+ Bcl2l13-/-	Ped4	12063	A	G	3710	0.251	MT	G|missense_variant|MODERATE|mt-Nd5|ENSMUSG00000064367|transcript|ENSMUST00000082418.1|protein_coding|1/1|c.322A>G|p.Met108Val|322/1824|322/1824|108/607|	missense_variant	MODERATE	mt-Nd5	322/1824	108/607	protein coding
A12065G	33-887_S10	33	887	S10	3	Polg+/+	Ped1	12065	A	G	3944	0.027	MT	G|synonymous_variant|LOW|mt-Nd5|ENSMUSG00000064367|transcript|ENSMUST00000082418.1|protein_coding|1/1|c.324A>G|p.Met108Met|324/1824|324/1824|108/607|	synonymous_variant	LOW	mt-Nd5	324/1824	108/607	protein coding
A12065T	33-592_S3	33	592	S3	3	Polg+/+	Ped1	12065	A	T	6437	0.068	MT	T|missense_variant|MODERATE|mt-Nd5|ENSMUSG00000064367|transcript|ENSMUST00000082418.1|protein_coding|1/1|c.324A>T|p.Met108Ile|324/1824|324/1824|108/607|	missense_variant	MODERATE	mt-Nd5	324/1824	108/607	protein coding
A12065T	33-515-repeat-library_S20	33	515	S20	2	Polg+/+	Ped1	12065	A	T	3897	0.084	MT	T|missense_variant|MODERATE|mt-Nd5|ENSMUSG00000064367|transcript|ENSMUST00000082418.1|protein_coding|1/1|c.324A>T|p.Met108Ile|324/1824|324/1824|108/607|	missense_variant	MODERATE	mt-Nd5	324/1824	108/607	protein coding
A12065T	33-405_S49	33	405	S49	1	Polg+/+	Ped1	12065	A	T	8099	0.022	MT	T|missense_variant|MODERATE|mt-Nd5|ENSMUSG00000064367|transcript|ENSMUST00000082418.1|protein_coding|1/1|c.324A>T|p.Met108Ile|324/1824|324/1824|108/607|	missense_variant	MODERATE	mt-Nd5	324/1824	108/607	protein coding
A12067T	33-761_S28	33	761	S28	2	Polg+/+	Ped1	12067	A	T	5986	0.033	MT	T|missense_variant|MODERATE|mt-Nd5|ENSMUSG00000064367|transcript|ENSMUST00000082418.1|protein_coding|1/1|c.326A>T|p.His109Leu|326/1824|326/1824|109/607|	missense_variant	MODERATE	mt-Nd5	326/1824	109/607	protein coding
A12067T	33-552_S5	33	552	S5	3	Polg+/+	Ped1	12067	A	T	6353	0.113	MT	T|missense_variant|MODERATE|mt-Nd5|ENSMUSG00000064367|transcript|ENSMUST00000082418.1|protein_coding|1/1|c.326A>T|p.His109Leu|326/1824|326/1824|109/607|	missense_variant	MODERATE	mt-Nd5	326/1824	109/607	protein coding
A12079T	1070-864_S74	1070	864	S74	2	Polg+/+ Ulk2-/-	Ped5	12079	A	T	2708	0.179	MT	T|missense_variant|MODERATE|mt-Nd5|ENSMUSG00000064367|transcript|ENSMUST00000082418.1|protein_coding|1/1|c.338A>T|p.Asn113Ile|338/1824|338/1824|113/607|	missense_variant	MODERATE	mt-Nd5	338/1824	113/607	protein coding
A12079T	1070-865_S80	1070	865	S80	3	Polg+/+ Ulk2-/-	Ped5	12079	A	T	15700	0.341	MT	T|missense_variant|MODERATE|mt-Nd5|ENSMUSG00000064367|transcript|ENSMUST00000082418.1|protein_coding|1/1|c.338A>T|p.Asn113Ile|338/1824|338/1824|113/607|	missense_variant	MODERATE	mt-Nd5	338/1824	113/607	protein coding
A12079T	1070-665_S121	1070	665	S121	3	Polg+/+ Ulk2-/-	Ped5	12079	A	T	2692	0.391	MT	T|missense_variant|MODERATE|mt-Nd5|ENSMUSG00000064367|transcript|ENSMUST00000082418.1|protein_coding|1/1|c.338A>T|p.Asn113Ile|338/1824|338/1824|113/607|	missense_variant	MODERATE	mt-Nd5	338/1824	113/607	protein coding
A12079T	1070-666_S79	1070	666	S79	3	Polg+/+ Ulk2-/-	Ped5	12079	A	T	14008	0.481	MT	T|missense_variant|MODERATE|mt-Nd5|ENSMUSG00000064367|transcript|ENSMUST00000082418.1|protein_coding|1/1|c.338A>T|p.Asn113Ile|338/1824|338/1824|113/607|	missense_variant	MODERATE	mt-Nd5	338/1824	113/607	protein coding
A12084T	33-328_S15	33	328	S15	3	Polg+/+	Ped1	12084	A	T	10950	0.032	MT	T|missense_variant|MODERATE|mt-Nd5|ENSMUSG00000064367|transcript|ENSMUST00000082418.1|protein_coding|1/1|c.343A>T|p.Asn115Tyr|343/1824|343/1824|115/607|	missense_variant	MODERATE	mt-Nd5	343/1824	115/607	protein coding
A12084T	33-452_S31	33	452	S31	2	Polg+/+	Ped1	12084	A	T	1622	0.015	MT	T|missense_variant|MODERATE|mt-Nd5|ENSMUSG00000064367|transcript|ENSMUST00000082418.1|protein_coding|1/1|c.343A>T|p.Asn115Tyr|343/1824|343/1824|115/607|	missense_variant	MODERATE	mt-Nd5	343/1824	115/607	protein coding
A12085C	1070-858_S74	1070	858	S74	3	Polg+/+ Ulk2-/-	Ped5	12085	A	C	5686	0.039	MT	C|missense_variant|MODERATE|mt-Nd5|ENSMUSG00000064367|transcript|ENSMUST00000082418.1|protein_coding|1/1|c.344A>C|p.Asn115Thr|344/1824|344/1824|115/607|	missense_variant	MODERATE	mt-Nd5	344/1824	115/607	protein coding
A120T	207-1642_S29	207	1642	S29	3	Polg+/+ Tfam+/-	Ped2	120	A	T	1679	0.114	MT	T|upstream_gene_variant|MODIFIER|mt-Tv|ENSMUSG00000064338|transcript|ENSMUST00000082389.1|Mt_tRNA||n.-905A>T|||||905	upstream_gene_variant	MODIFIER	mt-Tv			rRNA
A120T	486-2460_S36	486	2460	S36	3	Polg+/+ Tfam+/OE	Ped3	120	A	T	2249	0.082	MT	T|upstream_gene_variant|MODIFIER|mt-Tv|ENSMUSG00000064338|transcript|ENSMUST00000082389.1|Mt_tRNA||n.-905A>T|||||905	upstream_gene_variant	MODIFIER	mt-Tv			rRNA
A12100G	33-749_S26	33	749	S26	2	Polg+/+	Ped1	12100	A	G	4837	0.059	MT	G|missense_variant|MODERATE|mt-Nd5|ENSMUSG00000064367|transcript|ENSMUST00000082418.1|protein_coding|1/1|c.359A>G|p.Tyr120Cys|359/1824|359/1824|120/607|	missense_variant	MODERATE	mt-Nd5	359/1824	120/607	protein coding
A12100G	33-887_S10	33	887	S10	3	Polg+/+	Ped1	12100	A	G	3752	0.04	MT	G|missense_variant|MODERATE|mt-Nd5|ENSMUSG00000064367|transcript|ENSMUST00000082418.1|protein_coding|1/1|c.359A>G|p.Tyr120Cys|359/1824|359/1824|120/607|	missense_variant	MODERATE	mt-Nd5	359/1824	120/607	protein coding
A12105T	1070-865_S80	1070	865	S80	3	Polg+/+ Ulk2-/-	Ped5	12105	A	T	15795	0.076	MT	T|missense_variant|MODERATE|mt-Nd5|ENSMUSG00000064367|transcript|ENSMUST00000082418.1|protein_coding|1/1|c.364A>T|p.Thr122Ser|364/1824|364/1824|122/607|	missense_variant	MODERATE	mt-Nd5	364/1824	122/607	protein coding
A12105T	33-761_S28	33	761	S28	2	Polg+/+	Ped1	12105	A	T	5888	0.053	MT	T|missense_variant|MODERATE|mt-Nd5|ENSMUSG00000064367|transcript|ENSMUST00000082418.1|protein_coding|1/1|c.364A>T|p.Thr122Ser|364/1824|364/1824|122/607|	missense_variant	MODERATE	mt-Nd5	364/1824	122/607	protein coding
A12105T	1070-864_S74	1070	864	S74	2	Polg+/+ Ulk2-/-	Ped5	12105	A	T	2706	0.016	MT	T|missense_variant|MODERATE|mt-Nd5|ENSMUSG00000064367|transcript|ENSMUST00000082418.1|protein_coding|1/1|c.364A>T|p.Thr122Ser|364/1824|364/1824|122/607|	missense_variant	MODERATE	mt-Nd5	364/1824	122/607	protein coding
A12107T	33-664_S16	33	664	S16	3	Polg+/+	Ped1	12107	A	T	19534	0.066	MT	T|synonymous_variant|LOW|mt-Nd5|ENSMUSG00000064367|transcript|ENSMUST00000082418.1|protein_coding|1/1|c.366A>T|p.Thr122Thr|366/1824|366/1824|122/607|	synonymous_variant	LOW	mt-Nd5	366/1824	122/607	protein coding
A12107T	33-510_S29	33	510	S29	2	Polg+/+	Ped1	12107	A	T	2584	0.051	MT	T|synonymous_variant|LOW|mt-Nd5|ENSMUSG00000064367|transcript|ENSMUST00000082418.1|protein_coding|1/1|c.366A>T|p.Thr122Thr|366/1824|366/1824|122/607|	synonymous_variant	LOW	mt-Nd5	366/1824	122/607	protein coding
A12120G	33-829_S9	33	829	S9	3	Polg+/+	Ped1	12120	A	G	3986	0.032	MT	G|missense_variant|MODERATE|mt-Nd5|ENSMUSG00000064367|transcript|ENSMUST00000082418.1|protein_coding|1/1|c.379A>G|p.Thr127Ala|379/1824|379/1824|127/607|	missense_variant	MODERATE	mt-Nd5	379/1824	127/607	protein coding
A12165G	1070-600_S81	1070	600	S81	1	Polg+/+ Ulk2-/-	Ped5	12165	A	G	4210	0.134	MT	G|missense_variant|MODERATE|mt-Nd5|ENSMUSG00000064367|transcript|ENSMUST00000082418.1|protein_coding|1/1|c.424A>G|p.Ile142Val|424/1824|424/1824|142/607|	missense_variant	MODERATE	mt-Nd5	424/1824	142/607	protein coding
A12173G	1036-1072_S120	1036	1072	S120	3	Polg+/+ Bcl2l13-/-	Ped4	12173	A	G	2824	0.289	MT	G|synonymous_variant|LOW|mt-Nd5|ENSMUSG00000064367|transcript|ENSMUST00000082418.1|protein_coding|1/1|c.432A>G|p.Trp144Trp|432/1824|432/1824|144/607|	synonymous_variant	LOW	mt-Nd5	432/1824	144/607	protein coding
A12173G	1036-1068_S52	1036	1068	S52	3	Polg+/+ Bcl2l13-/-	Ped4	12173	A	G	4567	0.474	MT	G|synonymous_variant|LOW|mt-Nd5|ENSMUSG00000064367|transcript|ENSMUST00000082418.1|protein_coding|1/1|c.432A>G|p.Trp144Trp|432/1824|432/1824|144/607|	synonymous_variant	LOW	mt-Nd5	432/1824	144/607	protein coding
A12173G	1036-952_S77	1036	952	S77	1	Polg+/+ Bcl2l13-/-	Ped4	12173	A	G	4665	0.014	MT	G|synonymous_variant|LOW|mt-Nd5|ENSMUSG00000064367|transcript|ENSMUST00000082418.1|protein_coding|1/1|c.432A>G|p.Trp144Trp|432/1824|432/1824|144/607|	synonymous_variant	LOW	mt-Nd5	432/1824	144/607	protein coding
A12173G	1036-1017_S55	1036	1017	S55	3	Polg+/+ Bcl2l13-/-	Ped4	12173	A	G	2879	0.1	MT	G|synonymous_variant|LOW|mt-Nd5|ENSMUSG00000064367|transcript|ENSMUST00000082418.1|protein_coding|1/1|c.432A>G|p.Trp144Trp|432/1824|432/1824|144/607|	synonymous_variant	LOW	mt-Nd5	432/1824	144/607	protein coding
A12173G	1036-965_S78	1036	965	S78	1	Polg+/+ Bcl2l13-/-	Ped4	12173	A	G	1027	0.406	MT	G|synonymous_variant|LOW|mt-Nd5|ENSMUSG00000064367|transcript|ENSMUST00000082418.1|protein_coding|1/1|c.432A>G|p.Trp144Trp|432/1824|432/1824|144/607|	synonymous_variant	LOW	mt-Nd5	432/1824	144/607	protein coding
A12173G	1036-1008_S63	1036	1008	S63	2	Polg+/+ Bcl2l13-/-	Ped4	12173	A	G	2303	0.297	MT	G|synonymous_variant|LOW|mt-Nd5|ENSMUSG00000064367|transcript|ENSMUST00000082418.1|protein_coding|1/1|c.432A>G|p.Trp144Trp|432/1824|432/1824|144/607|	synonymous_variant	LOW	mt-Nd5	432/1824	144/607	protein coding
A12173G	207-1586_S21	207	1586	S21	3	Polg+/+ Tfam+/-	Ped2	12173	A	G	15603	0.142	MT	G|synonymous_variant|LOW|mt-Nd5|ENSMUSG00000064367|transcript|ENSMUST00000082418.1|protein_coding|1/1|c.432A>G|p.Trp144Trp|432/1824|432/1824|144/607|	synonymous_variant	LOW	mt-Nd5	432/1824	144/607	protein coding
A12173T	486-2325_S35	486	2325	S35	3	Polg+/+ Tfam+/OE	Ped3	12173	A	T	3398	0.012	MT	T|missense_variant|MODERATE|mt-Nd5|ENSMUSG00000064367|transcript|ENSMUST00000082418.1|protein_coding|1/1|c.432A>T|p.Trp144Cys|432/1824|432/1824|144/607|	missense_variant	MODERATE	mt-Nd5	432/1824	144/607	protein coding
A12173T	486-2108_S44	486	2108	S44	2	Polg+/+ Tfam+/OE	Ped3	12173	A	T	1767	0.016	MT	T|missense_variant|MODERATE|mt-Nd5|ENSMUSG00000064367|transcript|ENSMUST00000082418.1|protein_coding|1/1|c.432A>T|p.Trp144Cys|432/1824|432/1824|144/607|	missense_variant	MODERATE	mt-Nd5	432/1824	144/607	protein coding
A12185G	33-452_S31	33	452	S31	2	Polg+/+	Ped1	12185	A	G	1532	0.599	MT	G|synonymous_variant|LOW|mt-Nd5|ENSMUSG00000064367|transcript|ENSMUST00000082418.1|protein_coding|1/1|c.444A>G|p.Gly148Gly|444/1824|444/1824|148/607|	synonymous_variant	LOW	mt-Nd5	444/1824	148/607	protein coding
A12185T	1036-1001_S62	1036	1001	S62	2	Polg+/+ Bcl2l13-/-	Ped4	12185	A	T	3065	0.019	MT	T|synonymous_variant|LOW|mt-Nd5|ENSMUSG00000064367|transcript|ENSMUST00000082418.1|protein_coding|1/1|c.444A>T|p.Gly148Gly|444/1824|444/1824|148/607|	synonymous_variant	LOW	mt-Nd5	444/1824	148/607	protein coding
A12185T	1036-967_S64	1036	967	S64	3	Polg+/+ Bcl2l13-/-	Ped4	12185	A	T	1849	0.097	MT	T|synonymous_variant|LOW|mt-Nd5|ENSMUSG00000064367|transcript|ENSMUST00000082418.1|protein_coding|1/1|c.444A>T|p.Gly148Gly|444/1824|444/1824|148/607|	synonymous_variant	LOW	mt-Nd5	444/1824	148/607	protein coding
A12185T	1036-972_S63	1036	972	S63	3	Polg+/+ Bcl2l13-/-	Ped4	12185	A	T	5186	0.189	MT	T|synonymous_variant|LOW|mt-Nd5|ENSMUSG00000064367|transcript|ENSMUST00000082418.1|protein_coding|1/1|c.444A>T|p.Gly148Gly|444/1824|444/1824|148/607|	synonymous_variant	LOW	mt-Nd5	444/1824	148/607	protein coding
A12185T	1036-973_S79	1036	973	S79	1	Polg+/+ Bcl2l13-/-	Ped4	12185	A	T	6595	0.029	MT	T|synonymous_variant|LOW|mt-Nd5|ENSMUSG00000064367|transcript|ENSMUST00000082418.1|protein_coding|1/1|c.444A>T|p.Gly148Gly|444/1824|444/1824|148/607|	synonymous_variant	LOW	mt-Nd5	444/1824	148/607	protein coding
A12185T	1036-1002_S73	1036	1002	S73	1	Polg+/+ Bcl2l13-/-	Ped4	12185	A	T	2856	0.12	MT	T|synonymous_variant|LOW|mt-Nd5|ENSMUSG00000064367|transcript|ENSMUST00000082418.1|protein_coding|1/1|c.444A>T|p.Gly148Gly|444/1824|444/1824|148/607|	synonymous_variant	LOW	mt-Nd5	444/1824	148/607	protein coding
A12185T	1036-1049_S62	1036	1049	S62	3	Polg+/+ Bcl2l13-/-	Ped4	12185	A	T	3219	0.017	MT	T|synonymous_variant|LOW|mt-Nd5|ENSMUSG00000064367|transcript|ENSMUST00000082418.1|protein_coding|1/1|c.444A>T|p.Gly148Gly|444/1824|444/1824|148/607|	synonymous_variant	LOW	mt-Nd5	444/1824	148/607	protein coding
A12204T	207-1642_S29	207	1642	S29	3	Polg+/+ Tfam+/-	Ped2	12204	A	T	2530	0.101	MT	T|missense_variant|MODERATE|mt-Nd5|ENSMUSG00000064367|transcript|ENSMUST00000082418.1|protein_coding|1/1|c.463A>T|p.Ile155Phe|463/1824|463/1824|155/607|	missense_variant	MODERATE	mt-Nd5	463/1824	155/607	protein coding
A12204T	486-2108_S44	486	2108	S44	2	Polg+/+ Tfam+/OE	Ped3	12204	A	T	1749	0.044	MT	T|missense_variant|MODERATE|mt-Nd5|ENSMUSG00000064367|transcript|ENSMUST00000082418.1|protein_coding|1/1|c.463A>T|p.Ile155Phe|463/1824|463/1824|155/607|	missense_variant	MODERATE	mt-Nd5	463/1824	155/607	protein coding
A12204T	486-2460_S36	486	2460	S36	3	Polg+/+ Tfam+/OE	Ped3	12204	A	T	2716	0.116	MT	T|missense_variant|MODERATE|mt-Nd5|ENSMUSG00000064367|transcript|ENSMUST00000082418.1|protein_coding|1/1|c.463A>T|p.Ile155Phe|463/1824|463/1824|155/607|	missense_variant	MODERATE	mt-Nd5	463/1824	155/607	protein coding
A12204T	486-2325_S35	486	2325	S35	3	Polg+/+ Tfam+/OE	Ped3	12204	A	T	3312	0.012	MT	T|missense_variant|MODERATE|mt-Nd5|ENSMUSG00000064367|transcript|ENSMUST00000082418.1|protein_coding|1/1|c.463A>T|p.Ile155Phe|463/1824|463/1824|155/607|	missense_variant	MODERATE	mt-Nd5	463/1824	155/607	protein coding
A12212C	1070-665_S121	1070	665	S121	3	Polg+/+ Ulk2-/-	Ped5	12212	A	C	2664	0.013	MT	C|missense_variant|MODERATE|mt-Nd5|ENSMUSG00000064367|transcript|ENSMUST00000082418.1|protein_coding|1/1|c.471A>C|p.Trp157Cys|471/1824|471/1824|157/607|	missense_variant	MODERATE	mt-Nd5	471/1824	157/607	protein coding
A12212C	1070-666_S79	1070	666	S79	3	Polg+/+ Ulk2-/-	Ped5	12212	A	C	13317	0.013	MT	C|missense_variant|MODERATE|mt-Nd5|ENSMUSG00000064367|transcript|ENSMUST00000082418.1|protein_coding|1/1|c.471A>C|p.Trp157Cys|471/1824|471/1824|157/607|	missense_variant	MODERATE	mt-Nd5	471/1824	157/607	protein coding
A12217G	486-1889_S48	486	1889	S48	3	Polg+/+ Tfam+/OE	Ped3	12217	A	G	2729	0.018	MT	G|missense_variant|MODERATE|mt-Nd5|ENSMUSG00000064367|transcript|ENSMUST00000082418.1|protein_coding|1/1|c.476A>G|p.Tyr159Cys|476/1824|476/1824|159/607|	missense_variant	MODERATE	mt-Nd5	476/1824	159/607	protein coding
A12217G	486-2255_S117	486	2255	S117	3	Polg+/+ Tfam+/OE	Ped3	12217	A	G	3597	0.016	MT	G|missense_variant|MODERATE|mt-Nd5|ENSMUSG00000064367|transcript|ENSMUST00000082418.1|protein_coding|1/1|c.476A>G|p.Tyr159Cys|476/1824|476/1824|159/607|	missense_variant	MODERATE	mt-Nd5	476/1824	159/607	protein coding
A12217G	1036-919_S74	1036	919	S74	1	Polg+/+ Bcl2l13-/-	Ped4	12217	A	G	5178	0.13	MT	G|missense_variant|MODERATE|mt-Nd5|ENSMUSG00000064367|transcript|ENSMUST00000082418.1|protein_coding|1/1|c.476A>G|p.Tyr159Cys|476/1824|476/1824|159/607|	missense_variant	MODERATE	mt-Nd5	476/1824	159/607	protein coding
A12217G	1036-914_S69	1036	914	S69	2	Polg+/+ Bcl2l13-/-	Ped4	12217	A	G	2562	0.088	MT	G|missense_variant|MODERATE|mt-Nd5|ENSMUSG00000064367|transcript|ENSMUST00000082418.1|protein_coding|1/1|c.476A>G|p.Tyr159Cys|476/1824|476/1824|159/607|	missense_variant	MODERATE	mt-Nd5	476/1824	159/607	protein coding
A12217G	1036-916_S49	1036	916	S49	3	Polg+/+ Bcl2l13-/-	Ped4	12217	A	G	3324	0.04	MT	G|missense_variant|MODERATE|mt-Nd5|ENSMUSG00000064367|transcript|ENSMUST00000082418.1|protein_coding|1/1|c.476A>G|p.Tyr159Cys|476/1824|476/1824|159/607|	missense_variant	MODERATE	mt-Nd5	476/1824	159/607	protein coding
A12217G	1036-918_S50	1036	918	S50	3	Polg+/+ Bcl2l13-/-	Ped4	12217	A	G	2770	0.204	MT	G|missense_variant|MODERATE|mt-Nd5|ENSMUSG00000064367|transcript|ENSMUST00000082418.1|protein_coding|1/1|c.476A>G|p.Tyr159Cys|476/1824|476/1824|159/607|	missense_variant	MODERATE	mt-Nd5	476/1824	159/607	protein coding
A12217G	33-682_S24	33	682	S24	2	Polg+/+	Ped1	12217	A	G	4124	0.074	MT	G|missense_variant|MODERATE|mt-Nd5|ENSMUSG00000064367|transcript|ENSMUST00000082418.1|protein_coding|1/1|c.476A>G|p.Tyr159Cys|476/1824|476/1824|159/607|	missense_variant	MODERATE	mt-Nd5	476/1824	159/607	protein coding
A12217T	1070-851_S73	1070	851	S73	3	Polg+/+ Ulk2-/-	Ped5	12217	A	T	2323	0.02	MT	T|missense_variant|MODERATE|mt-Nd5|ENSMUSG00000064367|transcript|ENSMUST00000082418.1|protein_coding|1/1|c.476A>T|p.Tyr159Phe|476/1824|476/1824|159/607|	missense_variant	MODERATE	mt-Nd5	476/1824	159/607	protein coding
A12217T	207-1489_S116	207	1489	S116	3	Polg+/+ Tfam+/-	Ped2	12217	A	T	5048	0.524	MT	T|missense_variant|MODERATE|mt-Nd5|ENSMUSG00000064367|transcript|ENSMUST00000082418.1|protein_coding|1/1|c.476A>T|p.Tyr159Phe|476/1824|476/1824|159/607|	missense_variant	MODERATE	mt-Nd5	476/1824	159/607	protein coding
A12217T	207-1466_S58	207	1466	S58	1	Polg+/+ Tfam+/-	Ped2	12217	A	T	2213	0.397	MT	T|missense_variant|MODERATE|mt-Nd5|ENSMUSG00000064367|transcript|ENSMUST00000082418.1|protein_coding|1/1|c.476A>T|p.Tyr159Phe|476/1824|476/1824|159/607|	missense_variant	MODERATE	mt-Nd5	476/1824	159/607	protein coding
A12217T	207-2049_S63	207	2049	S63	1	Polg+/+ Tfam+/-	Ped2	12217	A	T	4182	0.615	MT	T|missense_variant|MODERATE|mt-Nd5|ENSMUSG00000064367|transcript|ENSMUST00000082418.1|protein_coding|1/1|c.476A>T|p.Tyr159Phe|476/1824|476/1824|159/607|	missense_variant	MODERATE	mt-Nd5	476/1824	159/607	protein coding
A12217T	1070-744_S67	1070	744	S67	3	Polg+/+ Ulk2-/-	Ped5	12217	A	T	3786	0.088	MT	T|missense_variant|MODERATE|mt-Nd5|ENSMUSG00000064367|transcript|ENSMUST00000082418.1|protein_coding|1/1|c.476A>T|p.Tyr159Phe|476/1824|476/1824|159/607|	missense_variant	MODERATE	mt-Nd5	476/1824	159/607	protein coding
A12217T	207-2079_S17	207	2079	S17	3	Polg+/+ Tfam+/-	Ped2	12217	A	T	10907	0.355	MT	T|missense_variant|MODERATE|mt-Nd5|ENSMUSG00000064367|transcript|ENSMUST00000082418.1|protein_coding|1/1|c.476A>T|p.Tyr159Phe|476/1824|476/1824|159/607|	missense_variant	MODERATE	mt-Nd5	476/1824	159/607	protein coding
A12217T	207-1481_S59	207	1481	S59	1	Polg+/+ Tfam+/-	Ped2	12217	A	T	5511	0.015	MT	T|missense_variant|MODERATE|mt-Nd5|ENSMUSG00000064367|transcript|ENSMUST00000082418.1|protein_coding|1/1|c.476A>T|p.Tyr159Phe|476/1824|476/1824|159/607|	missense_variant	MODERATE	mt-Nd5	476/1824	159/607	protein coding
A12217T	207-2371_S39	207	2371	S39	2	Polg+/+ Tfam+/-	Ped2	12217	A	T	1495	0.625	MT	T|missense_variant|MODERATE|mt-Nd5|ENSMUSG00000064367|transcript|ENSMUST00000082418.1|protein_coding|1/1|c.476A>T|p.Tyr159Phe|476/1824|476/1824|159/607|	missense_variant	MODERATE	mt-Nd5	476/1824	159/607	protein coding
A12217T	207-1627_S19	207	1627	S19	3	Polg+/+ Tfam+/-	Ped2	12217	A	T	2752	0.503	MT	T|missense_variant|MODERATE|mt-Nd5|ENSMUSG00000064367|transcript|ENSMUST00000082418.1|protein_coding|1/1|c.476A>T|p.Tyr159Phe|476/1824|476/1824|159/607|	missense_variant	MODERATE	mt-Nd5	476/1824	159/607	protein coding
A12217T	207-1650_S18	207	1650	S18	3	Polg+/+ Tfam+/-	Ped2	12217	A	T	2704	0.224	MT	T|missense_variant|MODERATE|mt-Nd5|ENSMUSG00000064367|transcript|ENSMUST00000082418.1|protein_coding|1/1|c.476A>T|p.Tyr159Phe|476/1824|476/1824|159/607|	missense_variant	MODERATE	mt-Nd5	476/1824	159/607	protein coding
A12217T	1070-743_S87	1070	743	S87	1	Polg+/+ Ulk2-/-	Ped5	12217	A	T	9379	0.042	MT	T|missense_variant|MODERATE|mt-Nd5|ENSMUSG00000064367|transcript|ENSMUST00000082418.1|protein_coding|1/1|c.476A>T|p.Tyr159Phe|476/1824|476/1824|159/607|	missense_variant	MODERATE	mt-Nd5	476/1824	159/607	protein coding
A12221G	1070-733_S86	1070	733	S86	1	Polg+/+ Ulk2-/-	Ped5	12221	A	G	5719	0.035	MT	G|synonymous_variant|LOW|mt-Nd5|ENSMUSG00000064367|transcript|ENSMUST00000082418.1|protein_coding|1/1|c.480A>G|p.Gly160Gly|480/1824|480/1824|160/607|	synonymous_variant	LOW	mt-Nd5	480/1824	160/607	protein coding
A12224G	207-2282_S23	207	2282	S23	3	Polg+/+ Tfam+/-	Ped2	12224	A	G	6243	0.199	MT	G|synonymous_variant|LOW|mt-Nd5|ENSMUSG00000064367|transcript|ENSMUST00000082418.1|protein_coding|1/1|c.483A>G|p.Arg161Arg|483/1824|483/1824|161/607|	synonymous_variant	LOW	mt-Nd5	483/1824	161/607	protein coding
A12224G	207-2034_S33	207	2034	S33	2	Polg+/+ Tfam+/-	Ped2	12224	A	G	1917	0.455	MT	G|synonymous_variant|LOW|mt-Nd5|ENSMUSG00000064367|transcript|ENSMUST00000082418.1|protein_coding|1/1|c.483A>G|p.Arg161Arg|483/1824|483/1824|161/607|	synonymous_variant	LOW	mt-Nd5	483/1824	161/607	protein coding
A12225G	1036-1001_S62	1036	1001	S62	2	Polg+/+ Bcl2l13-/-	Ped4	12225	A	G	3072	0.569	MT	G|missense_variant|MODERATE|mt-Nd5|ENSMUSG00000064367|transcript|ENSMUST00000082418.1|protein_coding|1/1|c.484A>G|p.Thr162Ala|484/1824|484/1824|162/607|	missense_variant	MODERATE	mt-Nd5	484/1824	162/607	protein coding
A12225G	1036-1002_S73	1036	1002	S73	1	Polg+/+ Bcl2l13-/-	Ped4	12225	A	G	2849	0.495	MT	G|missense_variant|MODERATE|mt-Nd5|ENSMUSG00000064367|transcript|ENSMUST00000082418.1|protein_coding|1/1|c.484A>G|p.Thr162Ala|484/1824|484/1824|162/607|	missense_variant	MODERATE	mt-Nd5	484/1824	162/607	protein coding
A12237T	1036-1017_S55	1036	1017	S55	3	Polg+/+ Bcl2l13-/-	Ped4	12237	A	T	2740	0.493	MT	T|missense_variant|MODERATE|mt-Nd5|ENSMUSG00000064367|transcript|ENSMUST00000082418.1|protein_coding|1/1|c.496A>T|p.Thr166Ser|496/1824|496/1824|166/607|	missense_variant	MODERATE	mt-Nd5	496/1824	166/607	protein coding
A12237T	1036-923_S54	1036	923	S54	3	Polg+/+ Bcl2l13-/-	Ped4	12237	A	T	5303	0.483	MT	T|missense_variant|MODERATE|mt-Nd5|ENSMUSG00000064367|transcript|ENSMUST00000082418.1|protein_coding|1/1|c.496A>T|p.Thr166Ser|496/1824|496/1824|166/607|	missense_variant	MODERATE	mt-Nd5	496/1824	166/607	protein coding
A12237T	1036-1013_S70	1036	1013	S70	2	Polg+/+ Bcl2l13-/-	Ped4	12237	A	T	1293	0.363	MT	T|missense_variant|MODERATE|mt-Nd5|ENSMUSG00000064367|transcript|ENSMUST00000082418.1|protein_coding|1/1|c.496A>T|p.Thr166Ser|496/1824|496/1824|166/607|	missense_variant	MODERATE	mt-Nd5	496/1824	166/607	protein coding
A12237T	1036-1016_S53	1036	1016	S53	3	Polg+/+ Bcl2l13-/-	Ped4	12237	A	T	1758	0.397	MT	T|missense_variant|MODERATE|mt-Nd5|ENSMUSG00000064367|transcript|ENSMUST00000082418.1|protein_coding|1/1|c.496A>T|p.Thr166Ser|496/1824|496/1824|166/607|	missense_variant	MODERATE	mt-Nd5	496/1824	166/607	protein coding
A12248G	486-2325_S35	486	2325	S35	3	Polg+/+ Tfam+/OE	Ped3	12248	A	G	3336	0.012	MT	G|synonymous_variant|LOW|mt-Nd5|ENSMUSG00000064367|transcript|ENSMUST00000082418.1|protein_coding|1/1|c.507A>G|p.Leu169Leu|507/1824|507/1824|169/607|	synonymous_variant	LOW	mt-Nd5	507/1824	169/607	protein coding
A12248G	486-2108_S44	486	2108	S44	2	Polg+/+ Tfam+/OE	Ped3	12248	A	G	1778	0.045	MT	G|synonymous_variant|LOW|mt-Nd5|ENSMUSG00000064367|transcript|ENSMUST00000082418.1|protein_coding|1/1|c.507A>G|p.Leu169Leu|507/1824|507/1824|169/607|	synonymous_variant	LOW	mt-Nd5	507/1824	169/607	protein coding
A12248T	33-328_S15	33	328	S15	3	Polg+/+	Ped1	12248	A	T	10704	0.056	MT	T|synonymous_variant|LOW|mt-Nd5|ENSMUSG00000064367|transcript|ENSMUST00000082418.1|protein_coding|1/1|c.507A>T|p.Leu169Leu|507/1824|507/1824|169/607|	synonymous_variant	LOW	mt-Nd5	507/1824	169/607	protein coding
A12248T	1070-758_S77	1070	758	S77	3	Polg+/+ Ulk2-/-	Ped5	12248	A	T	4447	0.022	MT	T|synonymous_variant|LOW|mt-Nd5|ENSMUSG00000064367|transcript|ENSMUST00000082418.1|protein_coding|1/1|c.507A>T|p.Leu169Leu|507/1824|507/1824|169/607|	synonymous_variant	LOW	mt-Nd5	507/1824	169/607	protein coding
A1224G	1070-857_S124	1070	857	S124	3	Polg+/+ Ulk2-/-	Ped5	1224	A	G	2618	0.075	MT	G|upstream_gene_variant|MODIFIER|mt-Tl1|ENSMUSG00000064340|transcript|ENSMUST00000082391.1|Mt_tRNA||n.-1452A>G|||||1452	upstream_gene_variant	MODIFIER	mt-Tl1			rRNA
A1224G	1070-637_S83	1070	637	S83	1	Polg+/+ Ulk2-/-	Ped5	1224	A	G	5482	0.036	MT	G|upstream_gene_variant|MODIFIER|mt-Tl1|ENSMUSG00000064340|transcript|ENSMUST00000082391.1|Mt_tRNA||n.-1452A>G|||||1452	upstream_gene_variant	MODIFIER	mt-Tl1			rRNA
A1224G	1070-788_S76	1070	788	S76	3	Polg+/+ Ulk2-/-	Ped5	1224	A	G	9510	0.025	MT	G|upstream_gene_variant|MODIFIER|mt-Tl1|ENSMUSG00000064340|transcript|ENSMUST00000082391.1|Mt_tRNA||n.-1452A>G|||||1452	upstream_gene_variant	MODIFIER	mt-Tl1			rRNA
A12265G	1036-1002_S73	1036	1002	S73	1	Polg+/+ Bcl2l13-/-	Ped4	12265	A	G	2851	0.112	MT	G|missense_variant|MODERATE|mt-Nd5|ENSMUSG00000064367|transcript|ENSMUST00000082418.1|protein_coding|1/1|c.524A>G|p.Asn175Ser|524/1824|524/1824|175/607|	missense_variant	MODERATE	mt-Nd5	524/1824	175/607	protein coding
A12265G	1036-1001_S62	1036	1001	S62	2	Polg+/+ Bcl2l13-/-	Ped4	12265	A	G	2974	0.018	MT	G|missense_variant|MODERATE|mt-Nd5|ENSMUSG00000064367|transcript|ENSMUST00000082418.1|protein_coding|1/1|c.524A>G|p.Asn175Ser|524/1824|524/1824|175/607|	missense_variant	MODERATE	mt-Nd5	524/1824	175/607	protein coding
A12265T	1070-733_S86	1070	733	S86	1	Polg+/+ Ulk2-/-	Ped5	12265	A	T	5548	0.047	MT	T|missense_variant|MODERATE|mt-Nd5|ENSMUSG00000064367|transcript|ENSMUST00000082418.1|protein_coding|1/1|c.524A>T|p.Asn175Ile|524/1824|524/1824|175/607|	missense_variant	MODERATE	mt-Nd5	524/1824	175/607	protein coding
A12284G	33-717_S113	33	717	S113	3	Polg+/+	Ped1	12284	A	G	3742	0.015	MT	G|synonymous_variant|LOW|mt-Nd5|ENSMUSG00000064367|transcript|ENSMUST00000082418.1|protein_coding|1/1|c.543A>G|p.Gly181Gly|543/1824|543/1824|181/607|	synonymous_variant	LOW	mt-Nd5	543/1824	181/607	protein coding
A1230G	486-2674_S34	486	2674	S34	3	Polg+/+ Tfam+/OE	Ped3	1230	A	G	1515	0.434	MT	G|upstream_gene_variant|MODIFIER|mt-Tl1|ENSMUSG00000064340|transcript|ENSMUST00000082391.1|Mt_tRNA||n.-1446A>G|||||1446	upstream_gene_variant	MODIFIER	mt-Tl1			rRNA
A1230G	486-2127_S51	486	2127	S51	2	Polg+/+ Tfam+/OE	Ped3	1230	A	G	4399	0.077	MT	G|upstream_gene_variant|MODIFIER|mt-Tl1|ENSMUSG00000064340|transcript|ENSMUST00000082391.1|Mt_tRNA||n.-1446A>G|||||1446	upstream_gene_variant	MODIFIER	mt-Tl1			rRNA
A12315G	1036-978_S80	1036	978	S80	1	Polg+/+ Bcl2l13-/-	Ped4	12315	A	G	3993	0.02	MT	G|missense_variant|MODERATE|mt-Nd5|ENSMUSG00000064367|transcript|ENSMUST00000082418.1|protein_coding|1/1|c.574A>G|p.Asn192Asp|574/1824|574/1824|192/607|	missense_variant	MODERATE	mt-Nd5	574/1824	192/607	protein coding
A12315G	207-1627_S19	207	1627	S19	3	Polg+/+ Tfam+/-	Ped2	12315	A	G	2603	0.023	MT	G|missense_variant|MODERATE|mt-Nd5|ENSMUSG00000064367|transcript|ENSMUST00000082418.1|protein_coding|1/1|c.574A>G|p.Asn192Asp|574/1824|574/1824|192/607|	missense_variant	MODERATE	mt-Nd5	574/1824	192/607	protein coding
A12315G	1036-977_S57	1036	977	S57	3	Polg+/+ Bcl2l13-/-	Ped4	12315	A	G	2566	0.117	MT	G|missense_variant|MODERATE|mt-Nd5|ENSMUSG00000064367|transcript|ENSMUST00000082418.1|protein_coding|1/1|c.574A>G|p.Asn192Asp|574/1824|574/1824|192/607|	missense_variant	MODERATE	mt-Nd5	574/1824	192/607	protein coding
A12316G	486-2108_S44	486	2108	S44	2	Polg+/+ Tfam+/OE	Ped3	12316	A	G	1766	0.04	MT	G|missense_variant|MODERATE|mt-Nd5|ENSMUSG00000064367|transcript|ENSMUST00000082418.1|protein_coding|1/1|c.575A>G|p.Asn192Ser|575/1824|575/1824|192/607|	missense_variant	MODERATE	mt-Nd5	575/1824	192/607	protein coding
A12316G	486-2106_S70	486	2106	S70	1	Polg+/+ Tfam+/OE	Ped3	12316	A	G	2119	0.068	MT	G|missense_variant|MODERATE|mt-Nd5|ENSMUSG00000064367|transcript|ENSMUST00000082418.1|protein_coding|1/1|c.575A>G|p.Asn192Ser|575/1824|575/1824|192/607|	missense_variant	MODERATE	mt-Nd5	575/1824	192/607	protein coding
A12316G	486-2325_S35	486	2325	S35	3	Polg+/+ Tfam+/OE	Ped3	12316	A	G	3309	0.101	MT	G|missense_variant|MODERATE|mt-Nd5|ENSMUSG00000064367|transcript|ENSMUST00000082418.1|protein_coding|1/1|c.575A>G|p.Asn192Ser|575/1824|575/1824|192/607|	missense_variant	MODERATE	mt-Nd5	575/1824	192/607	protein coding
A12316G	33-500_S4	33	500	S4	3	Polg+/+	Ped1	12316	A	G	3096	0.012	MT	G|missense_variant|MODERATE|mt-Nd5|ENSMUSG00000064367|transcript|ENSMUST00000082418.1|protein_coding|1/1|c.575A>G|p.Asn192Ser|575/1824|575/1824|192/607|	missense_variant	MODERATE	mt-Nd5	575/1824	192/607	protein coding
A12321G	486-1530_S49	486	1530	S49	2	Polg+/+ Tfam+/OE	Ped3	12321	A	G	1820	0.205	MT	G|missense_variant|MODERATE|mt-Nd5|ENSMUSG00000064367|transcript|ENSMUST00000082418.1|protein_coding|1/1|c.580A>G|p.Asn194Asp|580/1824|580/1824|194/607|	missense_variant	MODERATE	mt-Nd5	580/1824	194/607	protein coding
A12321G	486-1529_S40	486	1529	S40	2	Polg+/+ Tfam+/OE	Ped3	12321	A	G	3404	0.175	MT	G|missense_variant|MODERATE|mt-Nd5|ENSMUSG00000064367|transcript|ENSMUST00000082418.1|protein_coding|1/1|c.580A>G|p.Asn194Asp|580/1824|580/1824|194/607|	missense_variant	MODERATE	mt-Nd5	580/1824	194/607	protein coding
A12322G	1036-1049_S62	1036	1049	S62	3	Polg+/+ Bcl2l13-/-	Ped4	12322	A	G	3041	0.015	MT	G|missense_variant|MODERATE|mt-Nd5|ENSMUSG00000064367|transcript|ENSMUST00000082418.1|protein_coding|1/1|c.581A>G|p.Asn194Ser|581/1824|581/1824|194/607|	missense_variant	MODERATE	mt-Nd5	581/1824	194/607	protein coding
A12322G	1036-967_S64	1036	967	S64	3	Polg+/+ Bcl2l13-/-	Ped4	12322	A	G	1833	0.014	MT	G|missense_variant|MODERATE|mt-Nd5|ENSMUSG00000064367|transcript|ENSMUST00000082418.1|protein_coding|1/1|c.581A>G|p.Asn194Ser|581/1824|581/1824|194/607|	missense_variant	MODERATE	mt-Nd5	581/1824	194/607	protein coding
A12322G	1036-973_S79	1036	973	S79	1	Polg+/+ Bcl2l13-/-	Ped4	12322	A	G	6514	0.018	MT	G|missense_variant|MODERATE|mt-Nd5|ENSMUSG00000064367|transcript|ENSMUST00000082418.1|protein_coding|1/1|c.581A>G|p.Asn194Ser|581/1824|581/1824|194/607|	missense_variant	MODERATE	mt-Nd5	581/1824	194/607	protein coding
A12338G	1070-626_S72	1070	626	S72	2	Polg+/+ Ulk2-/-	Ped5	12338	A	G	3778	0.027	MT	G|synonymous_variant|LOW|mt-Nd5|ENSMUSG00000064367|transcript|ENSMUST00000082418.1|protein_coding|1/1|c.597A>G|p.Gln199Gln|597/1824|597/1824|199/607|	synonymous_variant	LOW	mt-Nd5	597/1824	199/607	protein coding
A1233T	1070-734_S68	1070	734	S68	3	Polg+/+ Ulk2-/-	Ped5	1233	A	T	2925	0.106	MT	T|upstream_gene_variant|MODIFIER|mt-Tl1|ENSMUSG00000064340|transcript|ENSMUST00000082391.1|Mt_tRNA||n.-1443A>T|||||1443	upstream_gene_variant	MODIFIER	mt-Tl1			rRNA
A12354G	1036-1023_S59	1036	1023	S59	3	Polg+/+ Bcl2l13-/-	Ped4	12354	A	G	1695	0.017	MT	G|missense_variant|MODERATE|mt-Nd5|ENSMUSG00000064367|transcript|ENSMUST00000082418.1|protein_coding|1/1|c.613A>G|p.Asn205Asp|613/1824|613/1824|205/607|	missense_variant	MODERATE	mt-Nd5	613/1824	205/607	protein coding
A12354G	1036-952_S77	1036	952	S77	1	Polg+/+ Bcl2l13-/-	Ped4	12354	A	G	4684	0.013	MT	G|missense_variant|MODERATE|mt-Nd5|ENSMUSG00000064367|transcript|ENSMUST00000082418.1|protein_coding|1/1|c.613A>G|p.Asn205Asp|613/1824|613/1824|205/607|	missense_variant	MODERATE	mt-Nd5	613/1824	205/607	protein coding
A12354G	1036-950_S60	1036	950	S60	3	Polg+/+ Bcl2l13-/-	Ped4	12354	A	G	1873	0.022	MT	G|missense_variant|MODERATE|mt-Nd5|ENSMUSG00000064367|transcript|ENSMUST00000082418.1|protein_coding|1/1|c.613A>G|p.Asn205Asp|613/1824|613/1824|205/607|	missense_variant	MODERATE	mt-Nd5	613/1824	205/607	protein coding
A12361G	1036-952_S77	1036	952	S77	1	Polg+/+ Bcl2l13-/-	Ped4	12361	A	G	4444	0.206	MT	G|missense_variant|MODERATE|mt-Nd5|ENSMUSG00000064367|transcript|ENSMUST00000082418.1|protein_coding|1/1|c.620A>G|p.Asn207Ser|620/1824|620/1824|207/607|	missense_variant	MODERATE	mt-Nd5	620/1824	207/607	protein coding
A12361G	1036-949_S71	1036	949	S71	2	Polg+/+ Bcl2l13-/-	Ped4	12361	A	G	2005	0.12	MT	G|missense_variant|MODERATE|mt-Nd5|ENSMUSG00000064367|transcript|ENSMUST00000082418.1|protein_coding|1/1|c.620A>G|p.Asn207Ser|620/1824|620/1824|207/607|	missense_variant	MODERATE	mt-Nd5	620/1824	207/607	protein coding
A12361G	1036-1022_S58	1036	1022	S58	3	Polg+/+ Bcl2l13-/-	Ped4	12361	A	G	1113	0.179	MT	G|missense_variant|MODERATE|mt-Nd5|ENSMUSG00000064367|transcript|ENSMUST00000082418.1|protein_coding|1/1|c.620A>G|p.Asn207Ser|620/1824|620/1824|207/607|	missense_variant	MODERATE	mt-Nd5	620/1824	207/607	protein coding
A12361G	1036-1021_S64	1036	1021	S64	2	Polg+/+ Bcl2l13-/-	Ped4	12361	A	G	2517	0.259	MT	G|missense_variant|MODERATE|mt-Nd5|ENSMUSG00000064367|transcript|ENSMUST00000082418.1|protein_coding|1/1|c.620A>G|p.Asn207Ser|620/1824|620/1824|207/607|	missense_variant	MODERATE	mt-Nd5	620/1824	207/607	protein coding
A12361G	1036-950_S60	1036	950	S60	3	Polg+/+ Bcl2l13-/-	Ped4	12361	A	G	1826	0.176	MT	G|missense_variant|MODERATE|mt-Nd5|ENSMUSG00000064367|transcript|ENSMUST00000082418.1|protein_coding|1/1|c.620A>G|p.Asn207Ser|620/1824|620/1824|207/607|	missense_variant	MODERATE	mt-Nd5	620/1824	207/607	protein coding
A12361G	1036-1023_S59	1036	1023	S59	3	Polg+/+ Bcl2l13-/-	Ped4	12361	A	G	1625	0.148	MT	G|missense_variant|MODERATE|mt-Nd5|ENSMUSG00000064367|transcript|ENSMUST00000082418.1|protein_coding|1/1|c.620A>G|p.Asn207Ser|620/1824|620/1824|207/607|	missense_variant	MODERATE	mt-Nd5	620/1824	207/607	protein coding
A12361G	1036-946_S76	1036	946	S76	1	Polg+/+ Bcl2l13-/-	Ped4	12361	A	G	2288	0.011	MT	G|missense_variant|MODERATE|mt-Nd5|ENSMUSG00000064367|transcript|ENSMUST00000082418.1|protein_coding|1/1|c.620A>G|p.Asn207Ser|620/1824|620/1824|207/607|	missense_variant	MODERATE	mt-Nd5	620/1824	207/607	protein coding
A12372G	1036-1049_S62	1036	1049	S62	3	Polg+/+ Bcl2l13-/-	Ped4	12372	A	G	2895	0.018	MT	G|missense_variant|MODERATE|mt-Nd5|ENSMUSG00000064367|transcript|ENSMUST00000082418.1|protein_coding|1/1|c.631A>G|p.Ile211Val|631/1824|631/1824|211/607|	missense_variant	MODERATE	mt-Nd5	631/1824	211/607	protein coding
A12372G	1036-973_S79	1036	973	S79	1	Polg+/+ Bcl2l13-/-	Ped4	12372	A	G	6217	0.033	MT	G|missense_variant|MODERATE|mt-Nd5|ENSMUSG00000064367|transcript|ENSMUST00000082418.1|protein_coding|1/1|c.631A>G|p.Ile211Val|631/1824|631/1824|211/607|	missense_variant	MODERATE	mt-Nd5	631/1824	211/607	protein coding
A12372G	1036-967_S64	1036	967	S64	3	Polg+/+ Bcl2l13-/-	Ped4	12372	A	G	1758	0.1	MT	G|missense_variant|MODERATE|mt-Nd5|ENSMUSG00000064367|transcript|ENSMUST00000082418.1|protein_coding|1/1|c.631A>G|p.Ile211Val|631/1824|631/1824|211/607|	missense_variant	MODERATE	mt-Nd5	631/1824	211/607	protein coding
A12372G	1036-972_S63	1036	972	S63	3	Polg+/+ Bcl2l13-/-	Ped4	12372	A	G	4954	0.185	MT	G|missense_variant|MODERATE|mt-Nd5|ENSMUSG00000064367|transcript|ENSMUST00000082418.1|protein_coding|1/1|c.631A>G|p.Ile211Val|631/1824|631/1824|211/607|	missense_variant	MODERATE	mt-Nd5	631/1824	211/607	protein coding
A12393G	1070-626_S72	1070	626	S72	2	Polg+/+ Ulk2-/-	Ped5	12393	A	G	3625	0.027	MT	G|missense_variant|MODERATE|mt-Nd5|ENSMUSG00000064367|transcript|ENSMUST00000082418.1|protein_coding|1/1|c.652A>G|p.Ile218Val|652/1824|652/1824|218/607|	missense_variant	MODERATE	mt-Nd5	652/1824	218/607	protein coding
A12430T	486-1660_S47	486	1660	S47	2	Polg+/+ Tfam+/OE	Ped3	12430	A	T	2452	0.021	MT	T|missense_variant|MODERATE|mt-Nd5|ENSMUSG00000064367|transcript|ENSMUST00000082418.1|protein_coding|1/1|c.689A>T|p.His230Leu|689/1824|689/1824|230/607|	missense_variant	MODERATE	mt-Nd5	689/1824	230/607	protein coding
A12437G	33-887_S10	33	887	S10	3	Polg+/+	Ped1	12437	A	G	3238	0.069	MT	G|synonymous_variant|LOW|mt-Nd5|ENSMUSG00000064367|transcript|ENSMUST00000082418.1|protein_coding|1/1|c.696A>G|p.Trp232Trp|696/1824|696/1824|232/607|	synonymous_variant	LOW	mt-Nd5	696/1824	232/607	protein coding
A12437G	33-749_S26	33	749	S26	2	Polg+/+	Ped1	12437	A	G	4343	0.21	MT	G|synonymous_variant|LOW|mt-Nd5|ENSMUSG00000064367|transcript|ENSMUST00000082418.1|protein_coding|1/1|c.696A>G|p.Trp232Trp|696/1824|696/1824|232/607|	synonymous_variant	LOW	mt-Nd5	696/1824	232/607	protein coding
A12443G	1070-758_S77	1070	758	S77	3	Polg+/+ Ulk2-/-	Ped5	12443	A	G	4060	0.02	MT	G|synonymous_variant|LOW|mt-Nd5|ENSMUSG00000064367|transcript|ENSMUST00000082418.1|protein_coding|1/1|c.702A>G|p.Pro234Pro|702/1824|702/1824|234/607|	synonymous_variant	LOW	mt-Nd5	702/1824	234/607	protein coding
A12443G	1070-626_S72	1070	626	S72	2	Polg+/+ Ulk2-/-	Ped5	12443	A	G	3676	0.039	MT	G|synonymous_variant|LOW|mt-Nd5|ENSMUSG00000064367|transcript|ENSMUST00000082418.1|protein_coding|1/1|c.702A>G|p.Pro234Pro|702/1824|702/1824|234/607|	synonymous_variant	LOW	mt-Nd5	702/1824	234/607	protein coding
A12462T	1070-758_S77	1070	758	S77	3	Polg+/+ Ulk2-/-	Ped5	12462	A	T	4080	0.016	MT	T|missense_variant|MODERATE|mt-Nd5|ENSMUSG00000064367|transcript|ENSMUST00000082418.1|protein_coding|1/1|c.721A>T|p.Thr241Ser|721/1824|721/1824|241/607|	missense_variant	MODERATE	mt-Nd5	721/1824	241/607	protein coding
A12462T	486-2046_S38	486	2046	S38	3	Polg+/+ Tfam+/OE	Ped3	12462	A	T	4741	0.275	MT	T|missense_variant|MODERATE|mt-Nd5|ENSMUSG00000064367|transcript|ENSMUST00000082418.1|protein_coding|1/1|c.721A>T|p.Thr241Ser|721/1824|721/1824|241/607|	missense_variant	MODERATE	mt-Nd5	721/1824	241/607	protein coding
A12462T	486-1867_S48	486	1867	S48	2	Polg+/+ Tfam+/OE	Ped3	12462	A	T	2892	0.089	MT	T|missense_variant|MODERATE|mt-Nd5|ENSMUSG00000064367|transcript|ENSMUST00000082418.1|protein_coding|1/1|c.721A>T|p.Thr241Ser|721/1824|721/1824|241/607|	missense_variant	MODERATE	mt-Nd5	721/1824	241/607	protein coding
A12462T	486-1866_S41	486	1866	S41	2	Polg+/+ Tfam+/OE	Ped3	12462	A	T	2316	0.176	MT	T|missense_variant|MODERATE|mt-Nd5|ENSMUSG00000064367|transcript|ENSMUST00000082418.1|protein_coding|1/1|c.721A>T|p.Thr241Ser|721/1824|721/1824|241/607|	missense_variant	MODERATE	mt-Nd5	721/1824	241/607	protein coding
A12476C	486-2014_S40	486	2014	S40	3	Polg+/+ Tfam+/OE	Ped3	12476	A	C	4058	0.023	MT	C|synonymous_variant|LOW|mt-Nd5|ENSMUSG00000064367|transcript|ENSMUST00000082418.1|protein_coding|1/1|c.735A>C|p.Ala245Ala|735/1824|735/1824|245/607|	synonymous_variant	LOW	mt-Nd5	735/1824	245/607	protein coding
A12476C	486-1587_S42	486	1587	S42	2	Polg+/+ Tfam+/OE	Ped3	12476	A	C	2563	0.022	MT	C|synonymous_variant|LOW|mt-Nd5|ENSMUSG00000064367|transcript|ENSMUST00000082418.1|protein_coding|1/1|c.735A>C|p.Ala245Ala|735/1824|735/1824|245/607|	synonymous_variant	LOW	mt-Nd5	735/1824	245/607	protein coding
A12479T	486-1529_S40	486	1529	S40	2	Polg+/+ Tfam+/OE	Ped3	12479	A	T	3240	0.622	MT	T|synonymous_variant|LOW|mt-Nd5|ENSMUSG00000064367|transcript|ENSMUST00000082418.1|protein_coding|1/1|c.738A>T|p.Leu246Leu|738/1824|738/1824|246/607|	synonymous_variant	LOW	mt-Nd5	738/1824	246/607	protein coding
A12479T	207-2282_S23	207	2282	S23	3	Polg+/+ Tfam+/-	Ped2	12479	A	T	5776	0.03	MT	T|synonymous_variant|LOW|mt-Nd5|ENSMUSG00000064367|transcript|ENSMUST00000082418.1|protein_coding|1/1|c.738A>T|p.Leu246Leu|738/1824|738/1824|246/607|	synonymous_variant	LOW	mt-Nd5	738/1824	246/607	protein coding
A12479T	486-1929_S33	486	1929	S33	3	Polg+/+ Tfam+/OE	Ped3	12479	A	T	6123	0.33	MT	T|synonymous_variant|LOW|mt-Nd5|ENSMUSG00000064367|transcript|ENSMUST00000082418.1|protein_coding|1/1|c.738A>T|p.Leu246Leu|738/1824|738/1824|246/607|	synonymous_variant	LOW	mt-Nd5	738/1824	246/607	protein coding
A12479T	486-2014_S40	486	2014	S40	3	Polg+/+ Tfam+/OE	Ped3	12479	A	T	3939	0.095	MT	T|synonymous_variant|LOW|mt-Nd5|ENSMUSG00000064367|transcript|ENSMUST00000082418.1|protein_coding|1/1|c.738A>T|p.Leu246Leu|738/1824|738/1824|246/607|	synonymous_variant	LOW	mt-Nd5	738/1824	246/607	protein coding
A12479T	486-1530_S49	486	1530	S49	2	Polg+/+ Tfam+/OE	Ped3	12479	A	T	1799	0.36	MT	T|synonymous_variant|LOW|mt-Nd5|ENSMUSG00000064367|transcript|ENSMUST00000082418.1|protein_coding|1/1|c.738A>T|p.Leu246Leu|738/1824|738/1824|246/607|	synonymous_variant	LOW	mt-Nd5	738/1824	246/607	protein coding
A12479T	486-1589_S67	486	1589	S67	1	Polg+/+ Tfam+/OE	Ped3	12479	A	T	2488	0.052	MT	T|synonymous_variant|LOW|mt-Nd5|ENSMUSG00000064367|transcript|ENSMUST00000082418.1|protein_coding|1/1|c.738A>T|p.Leu246Leu|738/1824|738/1824|246/607|	synonymous_variant	LOW	mt-Nd5	738/1824	246/607	protein coding
A12479T	207-2034_S33	207	2034	S33	2	Polg+/+ Tfam+/-	Ped2	12479	A	T	1961	0.019	MT	T|synonymous_variant|LOW|mt-Nd5|ENSMUSG00000064367|transcript|ENSMUST00000082418.1|protein_coding|1/1|c.738A>T|p.Leu246Leu|738/1824|738/1824|246/607|	synonymous_variant	LOW	mt-Nd5	738/1824	246/607	protein coding
A1250G	486-2325_S35	486	2325	S35	3	Polg+/+ Tfam+/OE	Ped3	1250	A	G	2868	0.06	MT	G|upstream_gene_variant|MODIFIER|mt-Tl1|ENSMUSG00000064340|transcript|ENSMUST00000082391.1|Mt_tRNA||n.-1426A>G|||||1426	upstream_gene_variant	MODIFIER	mt-Tl1			rRNA
A1250G	486-2108_S44	486	2108	S44	2	Polg+/+ Tfam+/OE	Ped3	1250	A	G	4053	0.03	MT	G|upstream_gene_variant|MODIFIER|mt-Tl1|ENSMUSG00000064340|transcript|ENSMUST00000082391.1|Mt_tRNA||n.-1426A>G|||||1426	upstream_gene_variant	MODIFIER	mt-Tl1			rRNA
A1250G	486-2127_S51	486	2127	S51	2	Polg+/+ Tfam+/OE	Ped3	1250	A	G	4395	0.168	MT	G|upstream_gene_variant|MODIFIER|mt-Tl1|ENSMUSG00000064340|transcript|ENSMUST00000082391.1|Mt_tRNA||n.-1426A>G|||||1426	upstream_gene_variant	MODIFIER	mt-Tl1			rRNA
A12518G	1070-626_S72	1070	626	S72	2	Polg+/+ Ulk2-/-	Ped5	12518	A	G	3752	0.033	MT	G|synonymous_variant|LOW|mt-Nd5|ENSMUSG00000064367|transcript|ENSMUST00000082418.1|protein_coding|1/1|c.777A>G|p.Leu259Leu|777/1824|777/1824|259/607|	synonymous_variant	LOW	mt-Nd5	777/1824	259/607	protein coding
A12518G	1070-758_S77	1070	758	S77	3	Polg+/+ Ulk2-/-	Ped5	12518	A	G	4086	0.03	MT	G|synonymous_variant|LOW|mt-Nd5|ENSMUSG00000064367|transcript|ENSMUST00000082418.1|protein_coding|1/1|c.777A>G|p.Leu259Leu|777/1824|777/1824|259/607|	synonymous_variant	LOW	mt-Nd5	777/1824	259/607	protein coding
A12546G	486-2106_S70	486	2106	S70	1	Polg+/+ Tfam+/OE	Ped3	12546	A	G	1922	0.056	MT	G|missense_variant|MODERATE|mt-Nd5|ENSMUSG00000064367|transcript|ENSMUST00000082418.1|protein_coding|1/1|c.805A>G|p.Asn269Asp|805/1824|805/1824|269/607|	missense_variant	MODERATE	mt-Nd5	805/1824	269/607	protein coding
A12546G	486-2108_S44	486	2108	S44	2	Polg+/+ Tfam+/OE	Ped3	12546	A	G	1514	0.017	MT	G|missense_variant|MODERATE|mt-Nd5|ENSMUSG00000064367|transcript|ENSMUST00000082418.1|protein_coding|1/1|c.805A>G|p.Asn269Asp|805/1824|805/1824|269/607|	missense_variant	MODERATE	mt-Nd5	805/1824	269/607	protein coding
A12550T	33-405_S49	33	405	S49	1	Polg+/+	Ped1	12550	A	T	7227	0.708	MT	T|missense_variant|MODERATE|mt-Nd5|ENSMUSG00000064367|transcript|ENSMUST00000082418.1|protein_coding|1/1|c.809A>T|p.Asn270Ile|809/1824|809/1824|270/607|	missense_variant	MODERATE	mt-Nd5	809/1824	270/607	protein coding
A12550T	33-515-repeat-library_S20	33	515	S20	2	Polg+/+	Ped1	12550	A	T	3625	0.079	MT	T|missense_variant|MODERATE|mt-Nd5|ENSMUSG00000064367|transcript|ENSMUST00000082418.1|protein_coding|1/1|c.809A>T|p.Asn270Ile|809/1824|809/1824|270/607|	missense_variant	MODERATE	mt-Nd5	809/1824	270/607	protein coding
A12550T	33-500_S4	33	500	S4	3	Polg+/+	Ped1	12550	A	T	2914	0.59	MT	T|missense_variant|MODERATE|mt-Nd5|ENSMUSG00000064367|transcript|ENSMUST00000082418.1|protein_coding|1/1|c.809A>T|p.Asn270Ile|809/1824|809/1824|270/607|	missense_variant	MODERATE	mt-Nd5	809/1824	270/607	protein coding
A12553AT	486-1660_S47	486	1660	S47	2	Polg+/+ Tfam+/OE	Ped3	12553	A	AT	2365	0.014	MT	AT|frameshift_variant|HIGH|mt-Nd5|ENSMUSG00000064367|transcript|ENSMUST00000082418.1|protein_coding|1/1|c.812_813insT|p.Phe272fs|813/1824|813/1824|271/607|	frameshift_variant	HIGH	mt-Nd5	813/1824	271/607	protein coding
A12553AT	486-1659_S68	486	1659	S68	1	Polg+/+ Tfam+/OE	Ped3	12553	A	AT	1842	0.022	MT	AT|frameshift_variant|HIGH|mt-Nd5|ENSMUSG00000064367|transcript|ENSMUST00000082418.1|protein_coding|1/1|c.812_813insT|p.Phe272fs|813/1824|813/1824|271/607|	frameshift_variant	HIGH	mt-Nd5	813/1824	271/607	protein coding
A12570G	33-749_S26	33	749	S26	2	Polg+/+	Ped1	12570	A	G	4370	0.155	MT	G|missense_variant|MODERATE|mt-Nd5|ENSMUSG00000064367|transcript|ENSMUST00000082418.1|protein_coding|1/1|c.829A>G|p.Met277Val|829/1824|829/1824|277/607|	missense_variant	MODERATE	mt-Nd5	829/1824	277/607	protein coding
A12570G	33-887_S10	33	887	S10	3	Polg+/+	Ped1	12570	A	G	3187	0.146	MT	G|missense_variant|MODERATE|mt-Nd5|ENSMUSG00000064367|transcript|ENSMUST00000082418.1|protein_coding|1/1|c.829A>G|p.Met277Val|829/1824|829/1824|277/607|	missense_variant	MODERATE	mt-Nd5	829/1824	277/607	protein coding
A12572T	207-1586_S21	207	1586	S21	3	Polg+/+ Tfam+/-	Ped2	12572	A	T	13794	0.14	MT	T|missense_variant|MODERATE|mt-Nd5|ENSMUSG00000064367|transcript|ENSMUST00000082418.1|protein_coding|1/1|c.831A>T|p.Met277Ile|831/1824|831/1824|277/607|	missense_variant	MODERATE	mt-Nd5	831/1824	277/607	protein coding
A12594G	33-749_S26	33	749	S26	2	Polg+/+	Ped1	12594	A	G	4480	0.015	MT	G|missense_variant|MODERATE|mt-Nd5|ENSMUSG00000064367|transcript|ENSMUST00000082418.1|protein_coding|1/1|c.853A>G|p.Thr285Ala|853/1824|853/1824|285/607|	missense_variant	MODERATE	mt-Nd5	853/1824	285/607	protein coding
A12594G	33-887_S10	33	887	S10	3	Polg+/+	Ped1	12594	A	G	3286	0.047	MT	G|missense_variant|MODERATE|mt-Nd5|ENSMUSG00000064367|transcript|ENSMUST00000082418.1|protein_coding|1/1|c.853A>G|p.Thr285Ala|853/1824|853/1824|285/607|	missense_variant	MODERATE	mt-Nd5	853/1824	285/607	protein coding
A12603T	33-682_S24	33	682	S24	2	Polg+/+	Ped1	12603	A	T	3777	0.031	MT	T|missense_variant|MODERATE|mt-Nd5|ENSMUSG00000064367|transcript|ENSMUST00000082418.1|protein_coding|1/1|c.862A>T|p.Thr288Ser|862/1824|862/1824|288/607|	missense_variant	MODERATE	mt-Nd5	862/1824	288/607	protein coding
A12631G	33-460_S1	33	460	S1	3	Polg+/+	Ped1	12631	A	G	8334	0.027	MT	G|missense_variant|MODERATE|mt-Nd5|ENSMUSG00000064367|transcript|ENSMUST00000082418.1|protein_coding|1/1|c.890A>G|p.Asp297Gly|890/1824|890/1824|297/607|	missense_variant	MODERATE	mt-Nd5	890/1824	297/607	protein coding
A1263T	33-711_S25	33	711	S25	2	Polg+/+	Ped1	1263	A	T	11187	0.083	MT	T|upstream_gene_variant|MODIFIER|mt-Tl1|ENSMUSG00000064340|transcript|ENSMUST00000082391.1|Mt_tRNA||n.-1413A>T|||||1413	upstream_gene_variant	MODIFIER	mt-Tl1			rRNA
A1263T	33-682_S24	33	682	S24	2	Polg+/+	Ped1	1263	A	T	5906	0.056	MT	T|upstream_gene_variant|MODIFIER|mt-Tl1|ENSMUSG00000064340|transcript|ENSMUST00000082391.1|Mt_tRNA||n.-1413A>T|||||1413	upstream_gene_variant	MODIFIER	mt-Tl1			rRNA
A1263T	33-829_S9	33	829	S9	3	Polg+/+	Ped1	1263	A	T	5267	0.251	MT	T|upstream_gene_variant|MODIFIER|mt-Tl1|ENSMUSG00000064340|transcript|ENSMUST00000082391.1|Mt_tRNA||n.-1413A>T|||||1413	upstream_gene_variant	MODIFIER	mt-Tl1			rRNA
A12642G	33-727_S56	33	727	S56	1	Polg+/+	Ped1	12642	A	G	4908	0.014	MT	G|missense_variant|MODERATE|mt-Nd5|ENSMUSG00000064367|transcript|ENSMUST00000082418.1|protein_coding|1/1|c.901A>G|p.Ile301Val|901/1824|901/1824|301/607|	missense_variant	MODERATE	mt-Nd5	901/1824	301/607	protein coding
A12668G	33-887_S10	33	887	S10	3	Polg+/+	Ped1	12668	A	G	3223	0.186	MT	G|synonymous_variant|LOW|mt-Nd5|ENSMUSG00000064367|transcript|ENSMUST00000082418.1|protein_coding|1/1|c.927A>G|p.Gln309Gln|927/1824|927/1824|309/607|	synonymous_variant	LOW	mt-Nd5	927/1824	309/607	protein coding
A12668G	33-749_S26	33	749	S26	2	Polg+/+	Ped1	12668	A	G	4375	0.055	MT	G|synonymous_variant|LOW|mt-Nd5|ENSMUSG00000064367|transcript|ENSMUST00000082418.1|protein_coding|1/1|c.927A>G|p.Gln309Gln|927/1824|927/1824|309/607|	synonymous_variant	LOW	mt-Nd5	927/1824	309/607	protein coding
A12671G	33-682_S24	33	682	S24	2	Polg+/+	Ped1	12671	A	G	3785	0.036	MT	G|synonymous_variant|LOW|mt-Nd5|ENSMUSG00000064367|transcript|ENSMUST00000082418.1|protein_coding|1/1|c.930A>G|p.Leu310Leu|930/1824|930/1824|310/607|	synonymous_variant	LOW	mt-Nd5	930/1824	310/607	protein coding
A12680T	33-633_S2	33	633	S2	3	Polg+/+	Ped1	12680	A	T	8197	0.562	MT	T|missense_variant|MODERATE|mt-Nd5|ENSMUSG00000064367|transcript|ENSMUST00000082418.1|protein_coding|1/1|c.939A>T|p.Met313Ile|939/1824|939/1824|313/607|	missense_variant	MODERATE	mt-Nd5	939/1824	313/607	protein coding
A12680T	33-460_S1	33	460	S1	3	Polg+/+	Ped1	12680	A	T	8450	0.156	MT	T|missense_variant|MODERATE|mt-Nd5|ENSMUSG00000064367|transcript|ENSMUST00000082418.1|protein_coding|1/1|c.939A>T|p.Met313Ile|939/1824|939/1824|313/607|	missense_variant	MODERATE	mt-Nd5	939/1824	313/607	protein coding
A12680T	33-592_S3	33	592	S3	3	Polg+/+	Ped1	12680	A	T	6111	0.049	MT	T|missense_variant|MODERATE|mt-Nd5|ENSMUSG00000064367|transcript|ENSMUST00000082418.1|protein_coding|1/1|c.939A>T|p.Met313Ile|939/1824|939/1824|313/607|	missense_variant	MODERATE	mt-Nd5	939/1824	313/607	protein coding
A12680T	33-405_S49	33	405	S49	1	Polg+/+	Ped1	12680	A	T	7731	0.058	MT	T|missense_variant|MODERATE|mt-Nd5|ENSMUSG00000064367|transcript|ENSMUST00000082418.1|protein_coding|1/1|c.939A>T|p.Met313Ile|939/1824|939/1824|313/607|	missense_variant	MODERATE	mt-Nd5	939/1824	313/607	protein coding
A12680T	33-474_S50	33	474	S50	1	Polg+/+	Ped1	12680	A	T	2867	0.094	MT	T|missense_variant|MODERATE|mt-Nd5|ENSMUSG00000064367|transcript|ENSMUST00000082418.1|protein_coding|1/1|c.939A>T|p.Met313Ile|939/1824|939/1824|313/607|	missense_variant	MODERATE	mt-Nd5	939/1824	313/607	protein coding
A12680T	33-500_S4	33	500	S4	3	Polg+/+	Ped1	12680	A	T	3091	0.157	MT	T|missense_variant|MODERATE|mt-Nd5|ENSMUSG00000064367|transcript|ENSMUST00000082418.1|protein_coding|1/1|c.939A>T|p.Met313Ile|939/1824|939/1824|313/607|	missense_variant	MODERATE	mt-Nd5	939/1824	313/607	protein coding
A12681G	33-810_S12	33	810	S12	3	Polg+/+	Ped1	12681	A	G	3189	0.121	MT	G|missense_variant|MODERATE|mt-Nd5|ENSMUSG00000064367|transcript|ENSMUST00000082418.1|protein_coding|1/1|c.940A>G|p.Met314Val|940/1824|940/1824|314/607|	missense_variant	MODERATE	mt-Nd5	940/1824	314/607	protein coding
A12681G	33-727_S56	33	727	S56	1	Polg+/+	Ped1	12681	A	G	4892	0.118	MT	G|missense_variant|MODERATE|mt-Nd5|ENSMUSG00000064367|transcript|ENSMUST00000082418.1|protein_coding|1/1|c.940A>G|p.Met314Val|940/1824|940/1824|314/607|	missense_variant	MODERATE	mt-Nd5	940/1824	314/607	protein coding
A12681G	33-481_S51	33	481	S51	1	Polg+/+	Ped1	12681	A	G	4307	0.022	MT	G|missense_variant|MODERATE|mt-Nd5|ENSMUSG00000064367|transcript|ENSMUST00000082418.1|protein_coding|1/1|c.940A>G|p.Met314Val|940/1824|940/1824|314/607|	missense_variant	MODERATE	mt-Nd5	940/1824	314/607	protein coding
A12681G	33-600_S6	33	600	S6	3	Polg+/+	Ped1	12681	A	G	2089	0.32	MT	G|missense_variant|MODERATE|mt-Nd5|ENSMUSG00000064367|transcript|ENSMUST00000082418.1|protein_coding|1/1|c.940A>G|p.Met314Val|940/1824|940/1824|314/607|	missense_variant	MODERATE	mt-Nd5	940/1824	314/607	protein coding
A12704AT	1070-851_S73	1070	851	S73	3	Polg+/+ Ulk2-/-	Ped5	12704	A	AT	2108	0.079	MT	AT|frameshift_variant|HIGH|mt-Nd5|ENSMUSG00000064367|transcript|ENSMUST00000082418.1|protein_coding|1/1|c.963_964insT|p.Pro322fs|964/1824|964/1824|322/607|	frameshift_variant	HIGH	mt-Nd5	964/1824	322/607	protein coding
A12704AT	1070-850_S123	1070	850	S123	3	Polg+/+ Ulk2-/-	Ped5	12704	A	AT	2177	0.045	MT	AT|frameshift_variant|HIGH|mt-Nd5|ENSMUSG00000064367|transcript|ENSMUST00000082418.1|protein_coding|1/1|c.963_964insT|p.Pro322fs|964/1824|964/1824|322/607|	frameshift_variant	HIGH	mt-Nd5	964/1824	322/607	protein coding
A12704T	486-2460_S36	486	2460	S36	3	Polg+/+ Tfam+/OE	Ped3	12704	A	T	2539	0.198	MT	T|missense_variant|MODERATE|mt-Nd5|ENSMUSG00000064367|transcript|ENSMUST00000082418.1|protein_coding|1/1|c.963A>T|p.Gln321His|963/1824|963/1824|321/607|	missense_variant	MODERATE	mt-Nd5	963/1824	321/607	protein coding
A12704T	207-1642_S29	207	1642	S29	3	Polg+/+ Tfam+/-	Ped2	12704	A	T	2391	0.455	MT	T|missense_variant|MODERATE|mt-Nd5|ENSMUSG00000064367|transcript|ENSMUST00000082418.1|protein_coding|1/1|c.963A>T|p.Gln321His|963/1824|963/1824|321/607|	missense_variant	MODERATE	mt-Nd5	963/1824	321/607	protein coding
A12707T	486-1659_S68	486	1659	S68	1	Polg+/+ Tfam+/OE	Ped3	12707	A	T	1822	0.015	MT	T|synonymous_variant|LOW|mt-Nd5|ENSMUSG00000064367|transcript|ENSMUST00000082418.1|protein_coding|1/1|c.966A>T|p.Pro322Pro|966/1824|966/1824|322/607|	synonymous_variant	LOW	mt-Nd5	966/1824	322/607	protein coding
A12709T	33-717_S113	33	717	S113	3	Polg+/+	Ped1	12709	A	T	3723	0.029	MT	T|missense_variant|MODERATE|mt-Nd5|ENSMUSG00000064367|transcript|ENSMUST00000082418.1|protein_coding|1/1|c.968A>T|p.His323Leu|968/1824|968/1824|323/607|	missense_variant	MODERATE	mt-Nd5	968/1824	323/607	protein coding
A12713G	486-1889_S48	486	1889	S48	3	Polg+/+ Tfam+/OE	Ped3	12713	A	G	2579	0.385	MT	G|synonymous_variant|LOW|mt-Nd5|ENSMUSG00000064367|transcript|ENSMUST00000082418.1|protein_coding|1/1|c.972A>G|p.Leu324Leu|972/1824|972/1824|324/607|	synonymous_variant	LOW	mt-Nd5	972/1824	324/607	protein coding
A12713G	486-1660_S47	486	1660	S47	2	Polg+/+ Tfam+/OE	Ped3	12713	A	G	2333	0.487	MT	G|synonymous_variant|LOW|mt-Nd5|ENSMUSG00000064367|transcript|ENSMUST00000082418.1|protein_coding|1/1|c.972A>G|p.Leu324Leu|972/1824|972/1824|324/607|	synonymous_variant	LOW	mt-Nd5	972/1824	324/607	protein coding
A12713G	486-2255_S117	486	2255	S117	3	Polg+/+ Tfam+/OE	Ped3	12713	A	G	3229	0.048	MT	G|synonymous_variant|LOW|mt-Nd5|ENSMUSG00000064367|transcript|ENSMUST00000082418.1|protein_coding|1/1|c.972A>G|p.Leu324Leu|972/1824|972/1824|324/607|	synonymous_variant	LOW	mt-Nd5	972/1824	324/607	protein coding
A12713G	486-2021_S50	486	2021	S50	2	Polg+/+ Tfam+/OE	Ped3	12713	A	G	1658	0.528	MT	G|synonymous_variant|LOW|mt-Nd5|ENSMUSG00000064367|transcript|ENSMUST00000082418.1|protein_coding|1/1|c.972A>G|p.Leu324Leu|972/1824|972/1824|324/607|	synonymous_variant	LOW	mt-Nd5	972/1824	324/607	protein coding
A12713G	486-2641_S47	486	2641	S47	3	Polg+/+ Tfam+/OE	Ped3	12713	A	G	3395	0.113	MT	G|synonymous_variant|LOW|mt-Nd5|ENSMUSG00000064367|transcript|ENSMUST00000082418.1|protein_coding|1/1|c.972A>G|p.Leu324Leu|972/1824|972/1824|324/607|	synonymous_variant	LOW	mt-Nd5	972/1824	324/607	protein coding
A12713G	486-2057_S46	486	2057	S46	3	Polg+/+ Tfam+/OE	Ped3	12713	A	G	3852	0.146	MT	G|synonymous_variant|LOW|mt-Nd5|ENSMUSG00000064367|transcript|ENSMUST00000082418.1|protein_coding|1/1|c.972A>G|p.Leu324Leu|972/1824|972/1824|324/607|	synonymous_variant	LOW	mt-Nd5	972/1824	324/607	protein coding
A12713G	486-1659_S68	486	1659	S68	1	Polg+/+ Tfam+/OE	Ped3	12713	A	G	1800	0.466	MT	G|synonymous_variant|LOW|mt-Nd5|ENSMUSG00000064367|transcript|ENSMUST00000082418.1|protein_coding|1/1|c.972A>G|p.Leu324Leu|972/1824|972/1824|324/607|	synonymous_variant	LOW	mt-Nd5	972/1824	324/607	protein coding
A12724T	1070-858_S74	1070	858	S74	3	Polg+/+ Ulk2-/-	Ped5	12724	A	T	5164	0.055	MT	T|missense_variant|MODERATE|mt-Nd5|ENSMUSG00000064367|transcript|ENSMUST00000082418.1|protein_coding|1/1|c.983A>T|p.His328Leu|983/1824|983/1824|328/607|	missense_variant	MODERATE	mt-Nd5	983/1824	328/607	protein coding
A12724T	1070-857_S124	1070	857	S124	3	Polg+/+ Ulk2-/-	Ped5	12724	A	T	2162	0.042	MT	T|missense_variant|MODERATE|mt-Nd5|ENSMUSG00000064367|transcript|ENSMUST00000082418.1|protein_coding|1/1|c.983A>T|p.His328Leu|983/1824|983/1824|328/607|	missense_variant	MODERATE	mt-Nd5	983/1824	328/607	protein coding
A1272T	207-1586_S21	207	1586	S21	3	Polg+/+ Tfam+/-	Ped2	1272	A	T	18334	0.135	MT	T|upstream_gene_variant|MODIFIER|mt-Tl1|ENSMUSG00000064340|transcript|ENSMUST00000082391.1|Mt_tRNA||n.-1404A>T|||||1404	upstream_gene_variant	MODIFIER	mt-Tl1			rRNA
A12753G	33-911_S27	33	911	S27	2	Polg+/+	Ped1	12753	A	G	4773	0.023	MT	G|missense_variant|MODERATE|mt-Nd5|ENSMUSG00000064367|transcript|ENSMUST00000082418.1|protein_coding|1/1|c.1012A>G|p.Met338Val|1012/1824|1012/1824|338/607|	missense_variant	MODERATE	mt-Nd5	1012/1824	338/607	protein coding
A12777G	1070-626_S72	1070	626	S72	2	Polg+/+ Ulk2-/-	Ped5	12777	A	G	3616	0.018	MT	G|missense_variant|MODERATE|mt-Nd5|ENSMUSG00000064367|transcript|ENSMUST00000082418.1|protein_coding|1/1|c.1036A>G|p.Ile346Val|1036/1824|1036/1824|346/607|	missense_variant	MODERATE	mt-Nd5	1036/1824	346/607	protein coding
A12780G	486-2106_S70	486	2106	S70	1	Polg+/+ Tfam+/OE	Ped3	12780	A	G	2135	0.053	MT	G|missense_variant|MODERATE|mt-Nd5|ENSMUSG00000064367|transcript|ENSMUST00000082418.1|protein_coding|1/1|c.1039A>G|p.Ile347Val|1039/1824|1039/1824|347/607|	missense_variant	MODERATE	mt-Nd5	1039/1824	347/607	protein coding
A12780G	486-2108_S44	486	2108	S44	2	Polg+/+ Tfam+/OE	Ped3	12780	A	G	1756	0.019	MT	G|missense_variant|MODERATE|mt-Nd5|ENSMUSG00000064367|transcript|ENSMUST00000082418.1|protein_coding|1/1|c.1039A>G|p.Ile347Val|1039/1824|1039/1824|347/607|	missense_variant	MODERATE	mt-Nd5	1039/1824	347/607	protein coding
A12794G	486-1889_S48	486	1889	S48	3	Polg+/+ Tfam+/OE	Ped3	12794	A	G	2766	0.064	MT	G|synonymous_variant|LOW|mt-Nd5|ENSMUSG00000064367|transcript|ENSMUST00000082418.1|protein_coding|1/1|c.1053A>G|p.Ala351Ala|1053/1824|1053/1824|351/607|	synonymous_variant	LOW	mt-Nd5	1053/1824	351/607	protein coding
A12796G	1070-666_S79	1070	666	S79	3	Polg+/+ Ulk2-/-	Ped5	12796	A	G	12665	0.014	MT	G|missense_variant|MODERATE|mt-Nd5|ENSMUSG00000064367|transcript|ENSMUST00000082418.1|protein_coding|1/1|c.1055A>G|p.Asp352Gly|1055/1824|1055/1824|352/607|	missense_variant	MODERATE	mt-Nd5	1055/1824	352/607	protein coding
A12823G	1070-788_S76	1070	788	S76	3	Polg+/+ Ulk2-/-	Ped5	12823	A	G	10330	0.095	MT	G|missense_variant|MODERATE|mt-Nd5|ENSMUSG00000064367|transcript|ENSMUST00000082418.1|protein_coding|1/1|c.1082A>G|p.Asn361Ser|1082/1824|1082/1824|361/607|	missense_variant	MODERATE	mt-Nd5	1082/1824	361/607	protein coding
A12823G	1070-637_S83	1070	637	S83	1	Polg+/+ Ulk2-/-	Ped5	12823	A	G	4717	0.293	MT	G|missense_variant|MODERATE|mt-Nd5|ENSMUSG00000064367|transcript|ENSMUST00000082418.1|protein_coding|1/1|c.1082A>G|p.Asn361Ser|1082/1824|1082/1824|361/607|	missense_variant	MODERATE	mt-Nd5	1082/1824	361/607	protein coding
A12823T	486-2046_S38	486	2046	S38	3	Polg+/+ Tfam+/OE	Ped3	12823	A	T	5167	0.034	MT	T|missense_variant|MODERATE|mt-Nd5|ENSMUSG00000064367|transcript|ENSMUST00000082418.1|protein_coding|1/1|c.1082A>T|p.Asn361Ile|1082/1824|1082/1824|361/607|	missense_variant	MODERATE	mt-Nd5	1082/1824	361/607	protein coding
A12823T	486-1867_S48	486	1867	S48	2	Polg+/+ Tfam+/OE	Ped3	12823	A	T	3010	0.047	MT	T|missense_variant|MODERATE|mt-Nd5|ENSMUSG00000064367|transcript|ENSMUST00000082418.1|protein_coding|1/1|c.1082A>T|p.Asn361Ile|1082/1824|1082/1824|361/607|	missense_variant	MODERATE	mt-Nd5	1082/1824	361/607	protein coding
A12823T	486-1866_S41	486	1866	S41	2	Polg+/+ Tfam+/OE	Ped3	12823	A	T	2391	0.03	MT	T|missense_variant|MODERATE|mt-Nd5|ENSMUSG00000064367|transcript|ENSMUST00000082418.1|protein_coding|1/1|c.1082A>T|p.Asn361Ile|1082/1824|1082/1824|361/607|	missense_variant	MODERATE	mt-Nd5	1082/1824	361/607	protein coding
A12825G	486-1877_S41	486	1877	S41	3	Polg+/+ Tfam+/OE	Ped3	12825	A	G	4553	0.218	MT	G|missense_variant|MODERATE|mt-Nd5|ENSMUSG00000064367|transcript|ENSMUST00000082418.1|protein_coding|1/1|c.1084A>G|p.Ile362Val|1084/1824|1084/1824|362/607|	missense_variant	MODERATE	mt-Nd5	1084/1824	362/607	protein coding
A12825G	486-1811_S43	486	1811	S43	3	Polg+/+ Tfam+/OE	Ped3	12825	A	G	3794	0.583	MT	G|missense_variant|MODERATE|mt-Nd5|ENSMUSG00000064367|transcript|ENSMUST00000082418.1|protein_coding|1/1|c.1084A>G|p.Ile362Val|1084/1824|1084/1824|362/607|	missense_variant	MODERATE	mt-Nd5	1084/1824	362/607	protein coding
A12825G	486-2000_S44	486	2000	S44	3	Polg+/+ Tfam+/OE	Ped3	12825	A	G	3455	0.336	MT	G|missense_variant|MODERATE|mt-Nd5|ENSMUSG00000064367|transcript|ENSMUST00000082418.1|protein_coding|1/1|c.1084A>G|p.Ile362Val|1084/1824|1084/1824|362/607|	missense_variant	MODERATE	mt-Nd5	1084/1824	362/607	protein coding
A12825G	486-1553_S45	486	1553	S45	3	Polg+/+ Tfam+/OE	Ped3	12825	A	G	6026	0.114	MT	G|missense_variant|MODERATE|mt-Nd5|ENSMUSG00000064367|transcript|ENSMUST00000082418.1|protein_coding|1/1|c.1084A>G|p.Ile362Val|1084/1824|1084/1824|362/607|	missense_variant	MODERATE	mt-Nd5	1084/1824	362/607	protein coding
A12825G	486-1876_S43	486	1876	S43	2	Polg+/+ Tfam+/OE	Ped3	12825	A	G	2698	0.097	MT	G|missense_variant|MODERATE|mt-Nd5|ENSMUSG00000064367|transcript|ENSMUST00000082418.1|protein_coding|1/1|c.1084A>G|p.Ile362Val|1084/1824|1084/1824|362/607|	missense_variant	MODERATE	mt-Nd5	1084/1824	362/607	protein coding
A12825G	486-1898_S42	486	1898	S42	3	Polg+/+ Tfam+/OE	Ped3	12825	A	G	3388	0.363	MT	G|missense_variant|MODERATE|mt-Nd5|ENSMUSG00000064367|transcript|ENSMUST00000082418.1|protein_coding|1/1|c.1084A>G|p.Ile362Val|1084/1824|1084/1824|362/607|	missense_variant	MODERATE	mt-Nd5	1084/1824	362/607	protein coding
A12839T	207-1622_S30	207	1622	S30	3	Polg+/+ Tfam+/-	Ped2	12839	A	T	6191	0.149	MT	T|missense_variant|MODERATE|mt-Nd5|ENSMUSG00000064367|transcript|ENSMUST00000082418.1|protein_coding|1/1|c.1098A>T|p.Met366Ile|1098/1824|1098/1824|366/607|	missense_variant	MODERATE	mt-Nd5	1098/1824	366/607	protein coding
A12839T	207-1621_S36	207	1621	S36	2	Polg+/+ Tfam+/-	Ped2	12839	A	T	4728	0.32	MT	T|missense_variant|MODERATE|mt-Nd5|ENSMUSG00000064367|transcript|ENSMUST00000082418.1|protein_coding|1/1|c.1098A>T|p.Met366Ile|1098/1824|1098/1824|366/607|	missense_variant	MODERATE	mt-Nd5	1098/1824	366/607	protein coding
A12846G	1036-916_S49	1036	916	S49	3	Polg+/+ Bcl2l13-/-	Ped4	12846	A	G	3017	0.054	MT	G|missense_variant|MODERATE|mt-Nd5|ENSMUSG00000064367|transcript|ENSMUST00000082418.1|protein_coding|1/1|c.1105A>G|p.Thr369Ala|1105/1824|1105/1824|369/607|	missense_variant	MODERATE	mt-Nd5	1105/1824	369/607	protein coding
A12846G	486-2021_S50	486	2021	S50	2	Polg+/+ Tfam+/OE	Ped3	12846	A	G	1775	0.016	MT	G|missense_variant|MODERATE|mt-Nd5|ENSMUSG00000064367|transcript|ENSMUST00000082418.1|protein_coding|1/1|c.1105A>G|p.Thr369Ala|1105/1824|1105/1824|369/607|	missense_variant	MODERATE	mt-Nd5	1105/1824	369/607	protein coding
A12846G	1036-914_S69	1036	914	S69	2	Polg+/+ Bcl2l13-/-	Ped4	12846	A	G	2386	0.021	MT	G|missense_variant|MODERATE|mt-Nd5|ENSMUSG00000064367|transcript|ENSMUST00000082418.1|protein_coding|1/1|c.1105A>G|p.Thr369Ala|1105/1824|1105/1824|369/607|	missense_variant	MODERATE	mt-Nd5	1105/1824	369/607	protein coding
A12846T	33-405_S49	33	405	S49	1	Polg+/+	Ped1	12846	A	T	7577	0.056	MT	T|missense_variant|MODERATE|mt-Nd5|ENSMUSG00000064367|transcript|ENSMUST00000082418.1|protein_coding|1/1|c.1105A>T|p.Thr369Ser|1105/1824|1105/1824|369/607|	missense_variant	MODERATE	mt-Nd5	1105/1824	369/607	protein coding
A12846T	33-592_S3	33	592	S3	3	Polg+/+	Ped1	12846	A	T	5827	0.036	MT	T|missense_variant|MODERATE|mt-Nd5|ENSMUSG00000064367|transcript|ENSMUST00000082418.1|protein_coding|1/1|c.1105A>T|p.Thr369Ser|1105/1824|1105/1824|369/607|	missense_variant	MODERATE	mt-Nd5	1105/1824	369/607	protein coding
A12846T	33-500_S4	33	500	S4	3	Polg+/+	Ped1	12846	A	T	3135	0.018	MT	T|missense_variant|MODERATE|mt-Nd5|ENSMUSG00000064367|transcript|ENSMUST00000082418.1|protein_coding|1/1|c.1105A>T|p.Thr369Ser|1105/1824|1105/1824|369/607|	missense_variant	MODERATE	mt-Nd5	1105/1824	369/607	protein coding
A12848G	486-2970_S39	486	2970	S39	3	Polg+/+ Tfam+/OE	Ped3	12848	A	G	3250	0.017	MT	G|synonymous_variant|LOW|mt-Nd5|ENSMUSG00000064367|transcript|ENSMUST00000082418.1|protein_coding|1/1|c.1107A>G|p.Thr369Thr|1107/1824|1107/1824|369/607|	synonymous_variant	LOW	mt-Nd5	1107/1824	369/607	protein coding
A12864G	1036-943_S75	1036	943	S75	1	Polg+/+ Bcl2l13-/-	Ped4	12864	A	G	3438	0.049	MT	G|missense_variant|MODERATE|mt-Nd5|ENSMUSG00000064367|transcript|ENSMUST00000082418.1|protein_coding|1/1|c.1123A>G|p.Ile375Val|1123/1824|1123/1824|375/607|	missense_variant	MODERATE	mt-Nd5	1123/1824	375/607	protein coding
A12869G	33-749_S26	33	749	S26	2	Polg+/+	Ped1	12869	A	G	4514	0.016	MT	G|synonymous_variant|LOW|mt-Nd5|ENSMUSG00000064367|transcript|ENSMUST00000082418.1|protein_coding|1/1|c.1128A>G|p.Gly376Gly|1128/1824|1128/1824|376/607|	synonymous_variant	LOW	mt-Nd5	1128/1824	376/607	protein coding
A12869T	1036-952_S77	1036	952	S77	1	Polg+/+ Bcl2l13-/-	Ped4	12869	A	T	4603	0.175	MT	T|synonymous_variant|LOW|mt-Nd5|ENSMUSG00000064367|transcript|ENSMUST00000082418.1|protein_coding|1/1|c.1128A>T|p.Gly376Gly|1128/1824|1128/1824|376/607|	synonymous_variant	LOW	mt-Nd5	1128/1824	376/607	protein coding
A12869T	1036-1023_S59	1036	1023	S59	3	Polg+/+ Bcl2l13-/-	Ped4	12869	A	T	1558	0.017	MT	T|synonymous_variant|LOW|mt-Nd5|ENSMUSG00000064367|transcript|ENSMUST00000082418.1|protein_coding|1/1|c.1128A>T|p.Gly376Gly|1128/1824|1128/1824|376/607|	synonymous_variant	LOW	mt-Nd5	1128/1824	376/607	protein coding
A12884G	1036-940_S51	1036	940	S51	3	Polg+/+ Bcl2l13-/-	Ped4	12884	A	G	1842	0.023	MT	G|synonymous_variant|LOW|mt-Nd5|ENSMUSG00000064367|transcript|ENSMUST00000082418.1|protein_coding|1/1|c.1143A>G|p.Thr381Thr|1143/1824|1143/1824|381/607|	synonymous_variant	LOW	mt-Nd5	1143/1824	381/607	protein coding
A12884G	1036-943_S75	1036	943	S75	1	Polg+/+ Bcl2l13-/-	Ped4	12884	A	G	3410	0.247	MT	G|synonymous_variant|LOW|mt-Nd5|ENSMUSG00000064367|transcript|ENSMUST00000082418.1|protein_coding|1/1|c.1143A>G|p.Thr381Thr|1143/1824|1143/1824|381/607|	synonymous_variant	LOW	mt-Nd5	1143/1824	381/607	protein coding
A1288G	33-911_S27	33	911	S27	2	Polg+/+	Ped1	1288	A	G	6517	0.035	MT	G|upstream_gene_variant|MODIFIER|mt-Tl1|ENSMUSG00000064340|transcript|ENSMUST00000082391.1|Mt_tRNA||n.-1388A>G|||||1388	upstream_gene_variant	MODIFIER	mt-Tl1			rRNA
A12893G	33-749_S26	33	749	S26	2	Polg+/+	Ped1	12893	A	G	4505	0.045	MT	G|synonymous_variant|LOW|mt-Nd5|ENSMUSG00000064367|transcript|ENSMUST00000082418.1|protein_coding|1/1|c.1152A>G|p.Pro384Pro|1152/1824|1152/1824|384/607|	synonymous_variant	LOW	mt-Nd5	1152/1824	384/607	protein coding
A12893G	1036-1022_S58	1036	1022	S58	3	Polg+/+ Bcl2l13-/-	Ped4	12893	A	G	1104	0.091	MT	G|synonymous_variant|LOW|mt-Nd5|ENSMUSG00000064367|transcript|ENSMUST00000082418.1|protein_coding|1/1|c.1152A>G|p.Pro384Pro|1152/1824|1152/1824|384/607|	synonymous_variant	LOW	mt-Nd5	1152/1824	384/607	protein coding
A12893G	1036-1023_S59	1036	1023	S59	3	Polg+/+ Bcl2l13-/-	Ped4	12893	A	G	1556	0.029	MT	G|synonymous_variant|LOW|mt-Nd5|ENSMUSG00000064367|transcript|ENSMUST00000082418.1|protein_coding|1/1|c.1152A>G|p.Pro384Pro|1152/1824|1152/1824|384/607|	synonymous_variant	LOW	mt-Nd5	1152/1824	384/607	protein coding
A12893G	1036-1021_S64	1036	1021	S64	2	Polg+/+ Bcl2l13-/-	Ped4	12893	A	G	2579	0.054	MT	G|synonymous_variant|LOW|mt-Nd5|ENSMUSG00000064367|transcript|ENSMUST00000082418.1|protein_coding|1/1|c.1152A>G|p.Pro384Pro|1152/1824|1152/1824|384/607|	synonymous_variant	LOW	mt-Nd5	1152/1824	384/607	protein coding
A12893G	1036-950_S60	1036	950	S60	3	Polg+/+ Bcl2l13-/-	Ped4	12893	A	G	1782	0.137	MT	G|synonymous_variant|LOW|mt-Nd5|ENSMUSG00000064367|transcript|ENSMUST00000082418.1|protein_coding|1/1|c.1152A>G|p.Pro384Pro|1152/1824|1152/1824|384/607|	synonymous_variant	LOW	mt-Nd5	1152/1824	384/607	protein coding
A12893G	1036-952_S77	1036	952	S77	1	Polg+/+ Bcl2l13-/-	Ped4	12893	A	G	4601	0.094	MT	G|synonymous_variant|LOW|mt-Nd5|ENSMUSG00000064367|transcript|ENSMUST00000082418.1|protein_coding|1/1|c.1152A>G|p.Pro384Pro|1152/1824|1152/1824|384/607|	synonymous_variant	LOW	mt-Nd5	1152/1824	384/607	protein coding
A12893G	1070-609_S82	1070	609	S82	1	Polg+/+ Ulk2-/-	Ped5	12893	A	G	3814	0.147	MT	G|synonymous_variant|LOW|mt-Nd5|ENSMUSG00000064367|transcript|ENSMUST00000082418.1|protein_coding|1/1|c.1152A>G|p.Pro384Pro|1152/1824|1152/1824|384/607|	synonymous_variant	LOW	mt-Nd5	1152/1824	384/607	protein coding
A12893G	1036-949_S71	1036	949	S71	2	Polg+/+ Bcl2l13-/-	Ped4	12893	A	G	1884	0.095	MT	G|synonymous_variant|LOW|mt-Nd5|ENSMUSG00000064367|transcript|ENSMUST00000082418.1|protein_coding|1/1|c.1152A>G|p.Pro384Pro|1152/1824|1152/1824|384/607|	synonymous_variant	LOW	mt-Nd5	1152/1824	384/607	protein coding
A12893G	33-887_S10	33	887	S10	3	Polg+/+	Ped1	12893	A	G	3245	0.197	MT	G|synonymous_variant|LOW|mt-Nd5|ENSMUSG00000064367|transcript|ENSMUST00000082418.1|protein_coding|1/1|c.1152A>G|p.Pro384Pro|1152/1824|1152/1824|384/607|	synonymous_variant	LOW	mt-Nd5	1152/1824	384/607	protein coding
A12893G	1070-726_S69	1070	726	S69	3	Polg+/+ Ulk2-/-	Ped5	12893	A	G	3618	0.129	MT	G|synonymous_variant|LOW|mt-Nd5|ENSMUSG00000064367|transcript|ENSMUST00000082418.1|protein_coding|1/1|c.1152A>G|p.Pro384Pro|1152/1824|1152/1824|384/607|	synonymous_variant	LOW	mt-Nd5	1152/1824	384/607	protein coding
A12900G	1070-851_S73	1070	851	S73	3	Polg+/+ Ulk2-/-	Ped5	12900	A	G	2157	0.025	MT	G|missense_variant|MODERATE|mt-Nd5|ENSMUSG00000064367|transcript|ENSMUST00000082418.1|protein_coding|1/1|c.1159A>G|p.Thr387Ala|1159/1824|1159/1824|387/607|	missense_variant	MODERATE	mt-Nd5	1159/1824	387/607	protein coding
A12900G	1070-850_S123	1070	850	S123	3	Polg+/+ Ulk2-/-	Ped5	12900	A	G	2296	0.02	MT	G|missense_variant|MODERATE|mt-Nd5|ENSMUSG00000064367|transcript|ENSMUST00000082418.1|protein_coding|1/1|c.1159A>G|p.Thr387Ala|1159/1824|1159/1824|387/607|	missense_variant	MODERATE	mt-Nd5	1159/1824	387/607	protein coding
A12900T	33-664_S16	33	664	S16	3	Polg+/+	Ped1	12900	A	T	18631	0.073	MT	T|missense_variant|MODERATE|mt-Nd5|ENSMUSG00000064367|transcript|ENSMUST00000082418.1|protein_coding|1/1|c.1159A>T|p.Thr387Ser|1159/1824|1159/1824|387/607|	missense_variant	MODERATE	mt-Nd5	1159/1824	387/607	protein coding
A12900T	33-452_S31	33	452	S31	2	Polg+/+	Ped1	12900	A	T	1540	0.02	MT	T|missense_variant|MODERATE|mt-Nd5|ENSMUSG00000064367|transcript|ENSMUST00000082418.1|protein_coding|1/1|c.1159A>T|p.Thr387Ser|1159/1824|1159/1824|387/607|	missense_variant	MODERATE	mt-Nd5	1159/1824	387/607	protein coding
A12900T	486-2255_S117	486	2255	S117	3	Polg+/+ Tfam+/OE	Ped3	12900	A	T	3398	0.142	MT	T|missense_variant|MODERATE|mt-Nd5|ENSMUSG00000064367|transcript|ENSMUST00000082418.1|protein_coding|1/1|c.1159A>T|p.Thr387Ser|1159/1824|1159/1824|387/607|	missense_variant	MODERATE	mt-Nd5	1159/1824	387/607	protein coding
A12900T	33-510_S29	33	510	S29	2	Polg+/+	Ped1	12900	A	T	2287	0.021	MT	T|missense_variant|MODERATE|mt-Nd5|ENSMUSG00000064367|transcript|ENSMUST00000082418.1|protein_coding|1/1|c.1159A>T|p.Thr387Ser|1159/1824|1159/1824|387/607|	missense_variant	MODERATE	mt-Nd5	1159/1824	387/607	protein coding
A12910T	1070-758_S77	1070	758	S77	3	Polg+/+ Ulk2-/-	Ped5	12910	A	T	4049	0.025	MT	T|missense_variant|MODERATE|mt-Nd5|ENSMUSG00000064367|transcript|ENSMUST00000082418.1|protein_coding|1/1|c.1169A>T|p.Tyr390Phe|1169/1824|1169/1824|390/607|	missense_variant	MODERATE	mt-Nd5	1169/1824	390/607	protein coding
A12910T	1070-626_S72	1070	626	S72	2	Polg+/+ Ulk2-/-	Ped5	12910	A	T	3506	0.041	MT	T|missense_variant|MODERATE|mt-Nd5|ENSMUSG00000064367|transcript|ENSMUST00000082418.1|protein_coding|1/1|c.1169A>T|p.Tyr390Phe|1169/1824|1169/1824|390/607|	missense_variant	MODERATE	mt-Nd5	1169/1824	390/607	protein coding
A1291G	1070-666_S79	1070	666	S79	3	Polg+/+ Ulk2-/-	Ped5	1291	A	G	15132	0.098	MT	G|upstream_gene_variant|MODIFIER|mt-Tl1|ENSMUSG00000064340|transcript|ENSMUST00000082391.1|Mt_tRNA||n.-1385A>G|||||1385	upstream_gene_variant	MODIFIER	mt-Tl1			rRNA
A1291G	1070-665_S121	1070	665	S121	3	Polg+/+ Ulk2-/-	Ped5	1291	A	G	2612	0.206	MT	G|upstream_gene_variant|MODIFIER|mt-Tl1|ENSMUSG00000064340|transcript|ENSMUST00000082391.1|Mt_tRNA||n.-1385A>G|||||1385	upstream_gene_variant	MODIFIER	mt-Tl1			rRNA
A1291G	1070-865_S80	1070	865	S80	3	Polg+/+ Ulk2-/-	Ped5	1291	A	G	14283	0.075	MT	G|upstream_gene_variant|MODIFIER|mt-Tl1|ENSMUSG00000064340|transcript|ENSMUST00000082391.1|Mt_tRNA||n.-1385A>G|||||1385	upstream_gene_variant	MODIFIER	mt-Tl1			rRNA
A1291G	1070-864_S74	1070	864	S74	2	Polg+/+ Ulk2-/-	Ped5	1291	A	G	3961	0.024	MT	G|upstream_gene_variant|MODIFIER|mt-Tl1|ENSMUSG00000064340|transcript|ENSMUST00000082391.1|Mt_tRNA||n.-1385A>G|||||1385	upstream_gene_variant	MODIFIER	mt-Tl1			rRNA
A12923G	33-717_S113	33	717	S113	3	Polg+/+	Ped1	12923	A	G	3561	0.026	MT	G|synonymous_variant|LOW|mt-Nd5|ENSMUSG00000064367|transcript|ENSMUST00000082418.1|protein_coding|1/1|c.1182A>G|p.Leu394Leu|1182/1824|1182/1824|394/607|	synonymous_variant	LOW	mt-Nd5	1182/1824	394/607	protein coding
A12924G	1070-726_S69	1070	726	S69	3	Polg+/+ Ulk2-/-	Ped5	12924	A	G	3527	0.048	MT	G|missense_variant|MODERATE|mt-Nd5|ENSMUSG00000064367|transcript|ENSMUST00000082418.1|protein_coding|1/1|c.1183A>G|p.Ile395Val|1183/1824|1183/1824|395/607|	missense_variant	MODERATE	mt-Nd5	1183/1824	395/607	protein coding
A12924G	1070-609_S82	1070	609	S82	1	Polg+/+ Ulk2-/-	Ped5	12924	A	G	3746	0.025	MT	G|missense_variant|MODERATE|mt-Nd5|ENSMUSG00000064367|transcript|ENSMUST00000082418.1|protein_coding|1/1|c.1183A>G|p.Ile395Val|1183/1824|1183/1824|395/607|	missense_variant	MODERATE	mt-Nd5	1183/1824	395/607	protein coding
A12955G	1070-733_S86	1070	733	S86	1	Polg+/+ Ulk2-/-	Ped5	12955	A	G	5061	0.067	MT	G|missense_variant|MODERATE|mt-Nd5|ENSMUSG00000064367|transcript|ENSMUST00000082418.1|protein_coding|1/1|c.1214A>G|p.Asn405Ser|1214/1824|1214/1824|405/607|	missense_variant	MODERATE	mt-Nd5	1214/1824	405/607	protein coding
A12962G	1036-1017_S55	1036	1017	S55	3	Polg+/+ Bcl2l13-/-	Ped4	12962	A	G	2344	0.093	MT	G|synonymous_variant|LOW|mt-Nd5|ENSMUSG00000064367|transcript|ENSMUST00000082418.1|protein_coding|1/1|c.1221A>G|p.Trp407Trp|1221/1824|1221/1824|407/607|	synonymous_variant	LOW	mt-Nd5	1221/1824	407/607	protein coding
A1297G	207-1466_S58	207	1466	S58	1	Polg+/+ Tfam+/-	Ped2	1297	A	G	2995	0.13	MT	G|upstream_gene_variant|MODIFIER|mt-Tl1|ENSMUSG00000064340|transcript|ENSMUST00000082391.1|Mt_tRNA||n.-1379A>G|||||1379	upstream_gene_variant	MODIFIER	mt-Tl1			rRNA
A12993G	1070-637_S83	1070	637	S83	1	Polg+/+ Ulk2-/-	Ped5	12993	A	G	4443	0.146	MT	G|missense_variant|MODERATE|mt-Nd5|ENSMUSG00000064367|transcript|ENSMUST00000082418.1|protein_coding|1/1|c.1252A>G|p.Met418Val|1252/1824|1252/1824|418/607|	missense_variant	MODERATE	mt-Nd5	1252/1824	418/607	protein coding
A12996G	1070-758_S77	1070	758	S77	3	Polg+/+ Ulk2-/-	Ped5	12996	A	G	3989	0.031	MT	G|missense_variant|MODERATE|mt-Nd5|ENSMUSG00000064367|transcript|ENSMUST00000082418.1|protein_coding|1/1|c.1255A>G|p.Thr419Ala|1255/1824|1255/1824|419/607|	missense_variant	MODERATE	mt-Nd5	1255/1824	419/607	protein coding
A12996T	207-2209_S27	207	2209	S27	3	Polg+/+ Tfam+/-	Ped2	12996	A	T	3943	0.06	MT	T|missense_variant|MODERATE|mt-Nd5|ENSMUSG00000064367|transcript|ENSMUST00000082418.1|protein_coding|1/1|c.1255A>T|p.Thr419Ser|1255/1824|1255/1824|419/607|	missense_variant	MODERATE	mt-Nd5	1255/1824	419/607	protein coding
A12996T	207-2084_S38	207	2084	S38	2	Polg+/+ Tfam+/-	Ped2	12996	A	T	1633	0.208	MT	T|missense_variant|MODERATE|mt-Nd5|ENSMUSG00000064367|transcript|ENSMUST00000082418.1|protein_coding|1/1|c.1255A>T|p.Thr419Ser|1255/1824|1255/1824|419/607|	missense_variant	MODERATE	mt-Nd5	1255/1824	419/607	protein coding
A12996T	207-2083_S64	207	2083	S64	1	Polg+/+ Tfam+/-	Ped2	12996	A	T	3511	0.062	MT	T|missense_variant|MODERATE|mt-Nd5|ENSMUSG00000064367|transcript|ENSMUST00000082418.1|protein_coding|1/1|c.1255A>T|p.Thr419Ser|1255/1824|1255/1824|419/607|	missense_variant	MODERATE	mt-Nd5	1255/1824	419/607	protein coding
A1300G	486-2325_S35	486	2325	S35	3	Polg+/+ Tfam+/OE	Ped3	1300	A	G	2818	0.075	MT	G|upstream_gene_variant|MODIFIER|mt-Tl1|ENSMUSG00000064340|transcript|ENSMUST00000082391.1|Mt_tRNA||n.-1376A>G|||||1376	upstream_gene_variant	MODIFIER	mt-Tl1			rRNA
A1300G	486-2108_S44	486	2108	S44	2	Polg+/+ Tfam+/OE	Ped3	1300	A	G	3994	0.132	MT	G|upstream_gene_variant|MODIFIER|mt-Tl1|ENSMUSG00000064340|transcript|ENSMUST00000082391.1|Mt_tRNA||n.-1376A>G|||||1376	upstream_gene_variant	MODIFIER	mt-Tl1			rRNA
A1300G	486-2106_S70	486	2106	S70	1	Polg+/+ Tfam+/OE	Ped3	1300	A	G	2584	0.04	MT	G|upstream_gene_variant|MODIFIER|mt-Tl1|ENSMUSG00000064340|transcript|ENSMUST00000082391.1|Mt_tRNA||n.-1376A>G|||||1376	upstream_gene_variant	MODIFIER	mt-Tl1			rRNA
A1300T	486-2968_S45	486	2968	S45	2	Polg+/+ Tfam+/OE	Ped3	1300	A	T	5203	0.037	MT	T|upstream_gene_variant|MODIFIER|mt-Tl1|ENSMUSG00000064340|transcript|ENSMUST00000082391.1|Mt_tRNA||n.-1376A>T|||||1376	upstream_gene_variant	MODIFIER	mt-Tl1			rRNA
A13037T	207-1511_S61	207	1511	S61	1	Polg+/+ Tfam+/-	Ped2	13037	A	T	5379	0.021	MT	T|missense_variant|MODERATE|mt-Nd5|ENSMUSG00000064367|transcript|ENSMUST00000082418.1|protein_coding|1/1|c.1296A>T|p.Met432Ile|1296/1824|1296/1824|432/607|	missense_variant	MODERATE	mt-Nd5	1296/1824	432/607	protein coding
A1306G	1070-857_S124	1070	857	S124	3	Polg+/+ Ulk2-/-	Ped5	1306	A	G	2542	0.186	MT	G|upstream_gene_variant|MODIFIER|mt-Tl1|ENSMUSG00000064340|transcript|ENSMUST00000082391.1|Mt_tRNA||n.-1370A>G|||||1370	upstream_gene_variant	MODIFIER	mt-Tl1			rRNA
A1306G	207-2049_S63	207	2049	S63	1	Polg+/+ Tfam+/-	Ped2	1306	A	G	5346	0.068	MT	G|upstream_gene_variant|MODIFIER|mt-Tl1|ENSMUSG00000064340|transcript|ENSMUST00000082391.1|Mt_tRNA||n.-1370A>G|||||1370	upstream_gene_variant	MODIFIER	mt-Tl1			rRNA
A1306G	207-2371_S39	207	2371	S39	2	Polg+/+ Tfam+/-	Ped2	1306	A	G	4279	0.172	MT	G|upstream_gene_variant|MODIFIER|mt-Tl1|ENSMUSG00000064340|transcript|ENSMUST00000082391.1|Mt_tRNA||n.-1370A>G|||||1370	upstream_gene_variant	MODIFIER	mt-Tl1			rRNA
A1306G	1070-858_S74	1070	858	S74	3	Polg+/+ Ulk2-/-	Ped5	1306	A	G	4753	0.088	MT	G|upstream_gene_variant|MODIFIER|mt-Tl1|ENSMUSG00000064340|transcript|ENSMUST00000082391.1|Mt_tRNA||n.-1370A>G|||||1370	upstream_gene_variant	MODIFIER	mt-Tl1			rRNA
A1306T	1070-594_S75	1070	594	S75	2	Polg+/+ Ulk2-/-	Ped5	1306	A	T	5754	0.03	MT	T|upstream_gene_variant|MODIFIER|mt-Tl1|ENSMUSG00000064340|transcript|ENSMUST00000082391.1|Mt_tRNA||n.-1370A>T|||||1370	upstream_gene_variant	MODIFIER	mt-Tl1			rRNA
A13071G	207-1621_S36	207	1621	S36	2	Polg+/+ Tfam+/-	Ped2	13071	A	G	4601	0.416	MT	G|missense_variant|MODERATE|mt-Nd5|ENSMUSG00000064367|transcript|ENSMUST00000082418.1|protein_coding|1/1|c.1330A>G|p.Asn444Asp|1330/1824|1330/1824|444/607|	missense_variant	MODERATE	mt-Nd5	1330/1824	444/607	protein coding
A13071G	207-1622_S30	207	1622	S30	3	Polg+/+ Tfam+/-	Ped2	13071	A	G	5698	0.29	MT	G|missense_variant|MODERATE|mt-Nd5|ENSMUSG00000064367|transcript|ENSMUST00000082418.1|protein_coding|1/1|c.1330A>G|p.Asn444Asp|1330/1824|1330/1824|444/607|	missense_variant	MODERATE	mt-Nd5	1330/1824	444/607	protein coding
A13081T	207-1481_S59	207	1481	S59	1	Polg+/+ Tfam+/-	Ped2	13081	A	T	5463	0.014	MT	T|missense_variant|MODERATE|mt-Nd5|ENSMUSG00000064367|transcript|ENSMUST00000082418.1|protein_coding|1/1|c.1340A>T|p.Asp447Val|1340/1824|1340/1824|447/607|	missense_variant	MODERATE	mt-Nd5	1340/1824	447/607	protein coding
A13081T	207-1489_S116	207	1489	S116	3	Polg+/+ Tfam+/-	Ped2	13081	A	T	4598	0.545	MT	T|missense_variant|MODERATE|mt-Nd5|ENSMUSG00000064367|transcript|ENSMUST00000082418.1|protein_coding|1/1|c.1340A>T|p.Asp447Val|1340/1824|1340/1824|447/607|	missense_variant	MODERATE	mt-Nd5	1340/1824	447/607	protein coding
A13081T	207-1650_S18	207	1650	S18	3	Polg+/+ Tfam+/-	Ped2	13081	A	T	2538	0.216	MT	T|missense_variant|MODERATE|mt-Nd5|ENSMUSG00000064367|transcript|ENSMUST00000082418.1|protein_coding|1/1|c.1340A>T|p.Asp447Val|1340/1824|1340/1824|447/607|	missense_variant	MODERATE	mt-Nd5	1340/1824	447/607	protein coding
A13081T	207-1627_S19	207	1627	S19	3	Polg+/+ Tfam+/-	Ped2	13081	A	T	2550	0.06	MT	T|missense_variant|MODERATE|mt-Nd5|ENSMUSG00000064367|transcript|ENSMUST00000082418.1|protein_coding|1/1|c.1340A>T|p.Asp447Val|1340/1824|1340/1824|447/607|	missense_variant	MODERATE	mt-Nd5	1340/1824	447/607	protein coding
A13081T	207-2079_S17	207	2079	S17	3	Polg+/+ Tfam+/-	Ped2	13081	A	T	10303	0.361	MT	T|missense_variant|MODERATE|mt-Nd5|ENSMUSG00000064367|transcript|ENSMUST00000082418.1|protein_coding|1/1|c.1340A>T|p.Asp447Val|1340/1824|1340/1824|447/607|	missense_variant	MODERATE	mt-Nd5	1340/1824	447/607	protein coding
A13081T	1070-653_S78	1070	653	S78	3	Polg+/+ Ulk2-/-	Ped5	13081	A	T	10537	0.012	MT	T|missense_variant|MODERATE|mt-Nd5|ENSMUSG00000064367|transcript|ENSMUST00000082418.1|protein_coding|1/1|c.1340A>T|p.Asp447Val|1340/1824|1340/1824|447/607|	missense_variant	MODERATE	mt-Nd5	1340/1824	447/607	protein coding
A13085G	33-727_S56	33	727	S56	1	Polg+/+	Ped1	13085	A	G	4482	0.017	MT	G|synonymous_variant|LOW|mt-Nd5|ENSMUSG00000064367|transcript|ENSMUST00000082418.1|protein_coding|1/1|c.1344A>G|p.Pro448Pro|1344/1824|1344/1824|448/607|	synonymous_variant	LOW	mt-Nd5	1344/1824	448/607	protein coding
A13092G	207-2079_S17	207	2079	S17	3	Polg+/+ Tfam+/-	Ped2	13092	A	G	10335	0.364	MT	G|missense_variant|MODERATE|mt-Nd5|ENSMUSG00000064367|transcript|ENSMUST00000082418.1|protein_coding|1/1|c.1351A>G|p.Met451Val|1351/1824|1351/1824|451/607|	missense_variant	MODERATE	mt-Nd5	1351/1824	451/607	protein coding
A13092G	207-1627_S19	207	1627	S19	3	Polg+/+ Tfam+/-	Ped2	13092	A	G	2563	0.065	MT	G|missense_variant|MODERATE|mt-Nd5|ENSMUSG00000064367|transcript|ENSMUST00000082418.1|protein_coding|1/1|c.1351A>G|p.Met451Val|1351/1824|1351/1824|451/607|	missense_variant	MODERATE	mt-Nd5	1351/1824	451/607	protein coding
A13092G	207-1650_S18	207	1650	S18	3	Polg+/+ Tfam+/-	Ped2	13092	A	G	2521	0.214	MT	G|missense_variant|MODERATE|mt-Nd5|ENSMUSG00000064367|transcript|ENSMUST00000082418.1|protein_coding|1/1|c.1351A>G|p.Met451Val|1351/1824|1351/1824|451/607|	missense_variant	MODERATE	mt-Nd5	1351/1824	451/607	protein coding
A13092G	207-1481_S59	207	1481	S59	1	Polg+/+ Tfam+/-	Ped2	13092	A	G	5326	0.014	MT	G|missense_variant|MODERATE|mt-Nd5|ENSMUSG00000064367|transcript|ENSMUST00000082418.1|protein_coding|1/1|c.1351A>G|p.Met451Val|1351/1824|1351/1824|451/607|	missense_variant	MODERATE	mt-Nd5	1351/1824	451/607	protein coding
A13092G	207-1489_S116	207	1489	S116	3	Polg+/+ Tfam+/-	Ped2	13092	A	G	4655	0.543	MT	G|missense_variant|MODERATE|mt-Nd5|ENSMUSG00000064367|transcript|ENSMUST00000082418.1|protein_coding|1/1|c.1351A>G|p.Met451Val|1351/1824|1351/1824|451/607|	missense_variant	MODERATE	mt-Nd5	1351/1824	451/607	protein coding
A13094G	1036-945_S61	1036	945	S61	3	Polg+/+ Bcl2l13-/-	Ped4	13094	A	G	4414	0.104	MT	G|synonymous_variant|LOW|mt-Nd5|ENSMUSG00000064367|transcript|ENSMUST00000082418.1|protein_coding|1/1|c.1353A>G|p.Met451Met|1353/1824|1353/1824|451/607|	synonymous_variant	LOW	mt-Nd5	1353/1824	451/607	protein coding
A13094G	1036-946_S76	1036	946	S76	1	Polg+/+ Bcl2l13-/-	Ped4	13094	A	G	2330	0.132	MT	G|synonymous_variant|LOW|mt-Nd5|ENSMUSG00000064367|transcript|ENSMUST00000082418.1|protein_coding|1/1|c.1353A>G|p.Met451Met|1353/1824|1353/1824|451/607|	synonymous_variant	LOW	mt-Nd5	1353/1824	451/607	protein coding
A13101G	33-761_S28	33	761	S28	2	Polg+/+	Ped1	13101	A	G	5302	0.059	MT	G|missense_variant|MODERATE|mt-Nd5|ENSMUSG00000064367|transcript|ENSMUST00000082418.1|protein_coding|1/1|c.1360A>G|p.Ile454Val|1360/1824|1360/1824|454/607|	missense_variant	MODERATE	mt-Nd5	1360/1824	454/607	protein coding
A13112G	207-1466_S58	207	1466	S58	1	Polg+/+ Tfam+/-	Ped2	13112	A	G	1888	0.297	MT	G|synonymous_variant|LOW|mt-Nd5|ENSMUSG00000064367|transcript|ENSMUST00000082418.1|protein_coding|1/1|c.1371A>G|p.Leu457Leu|1371/1824|1371/1824|457/607|	synonymous_variant	LOW	mt-Nd5	1371/1824	457/607	protein coding
A13121T	33-780_S115	33	780	S115	3	Polg+/+	Ped1	13121	A	T	3533	0.1	MT	T|synonymous_variant|LOW|mt-Nd5|ENSMUSG00000064367|transcript|ENSMUST00000082418.1|protein_coding|1/1|c.1380A>T|p.Gly460Gly|1380/1824|1380/1824|460/607|	synonymous_variant	LOW	mt-Nd5	1380/1824	460/607	protein coding
A13136G	207-1627_S19	207	1627	S19	3	Polg+/+ Tfam+/-	Ped2	13136	A	G	2586	0.047	MT	G|synonymous_variant|LOW|mt-Nd5|ENSMUSG00000064367|transcript|ENSMUST00000082418.1|protein_coding|1/1|c.1395A>G|p.Gly465Gly|1395/1824|1395/1824|465/607|	synonymous_variant	LOW	mt-Nd5	1395/1824	465/607	protein coding
A13136G	207-1466_S58	207	1466	S58	1	Polg+/+ Tfam+/-	Ped2	13136	A	G	1819	0.179	MT	G|synonymous_variant|LOW|mt-Nd5|ENSMUSG00000064367|transcript|ENSMUST00000082418.1|protein_coding|1/1|c.1395A>G|p.Gly465Gly|1395/1824|1395/1824|465/607|	synonymous_variant	LOW	mt-Nd5	1395/1824	465/607	protein coding
A13164T	1070-841_S122	1070	841	S122	3	Polg+/+ Ulk2-/-	Ped5	13164	A	T	1877	0.265	MT	T|missense_variant|MODERATE|mt-Nd5|ENSMUSG00000064367|transcript|ENSMUST00000082418.1|protein_coding|1/1|c.1423A>T|p.Thr475Ser|1423/1824|1423/1824|475/607|	missense_variant	MODERATE	mt-Nd5	1423/1824	475/607	protein coding
A13164T	1070-842_S72	1070	842	S72	3	Polg+/+ Ulk2-/-	Ped5	13164	A	T	8050	0.143	MT	T|missense_variant|MODERATE|mt-Nd5|ENSMUSG00000064367|transcript|ENSMUST00000082418.1|protein_coding|1/1|c.1423A>T|p.Thr475Ser|1423/1824|1423/1824|475/607|	missense_variant	MODERATE	mt-Nd5	1423/1824	475/607	protein coding
A13182T	33-664_S16	33	664	S16	3	Polg+/+	Ped1	13182	A	T	19259	0.22	MT	T|missense_variant|MODERATE|mt-Nd5|ENSMUSG00000064367|transcript|ENSMUST00000082418.1|protein_coding|1/1|c.1441A>T|p.Thr481Ser|1441/1824|1441/1824|481/607|	missense_variant	MODERATE	mt-Nd5	1441/1824	481/607	protein coding
A13182T	33-510_S29	33	510	S29	2	Polg+/+	Ped1	13182	A	T	2320	0.242	MT	T|missense_variant|MODERATE|mt-Nd5|ENSMUSG00000064367|transcript|ENSMUST00000082418.1|protein_coding|1/1|c.1441A>T|p.Thr481Ser|1441/1824|1441/1824|481/607|	missense_variant	MODERATE	mt-Nd5	1441/1824	481/607	protein coding
A13203T	207-1650_S18	207	1650	S18	3	Polg+/+ Tfam+/-	Ped2	13203	A	T	2504	0.733	MT	T|missense_variant|MODERATE|mt-Nd5|ENSMUSG00000064367|transcript|ENSMUST00000082418.1|protein_coding|1/1|c.1462A>T|p.Thr488Ser|1462/1824|1462/1824|488/607|	missense_variant	MODERATE	mt-Nd5	1462/1824	488/607	protein coding
A13203T	207-1489_S116	207	1489	S116	3	Polg+/+ Tfam+/-	Ped2	13203	A	T	4979	0.409	MT	T|missense_variant|MODERATE|mt-Nd5|ENSMUSG00000064367|transcript|ENSMUST00000082418.1|protein_coding|1/1|c.1462A>T|p.Thr488Ser|1462/1824|1462/1824|488/607|	missense_variant	MODERATE	mt-Nd5	1462/1824	488/607	protein coding
A13203T	207-1481_S59	207	1481	S59	1	Polg+/+ Tfam+/-	Ped2	13203	A	T	5593	0.014	MT	T|missense_variant|MODERATE|mt-Nd5|ENSMUSG00000064367|transcript|ENSMUST00000082418.1|protein_coding|1/1|c.1462A>T|p.Thr488Ser|1462/1824|1462/1824|488/607|	missense_variant	MODERATE	mt-Nd5	1462/1824	488/607	protein coding
A13203T	207-2079_S17	207	2079	S17	3	Polg+/+ Tfam+/-	Ped2	13203	A	T	10914	0.583	MT	T|missense_variant|MODERATE|mt-Nd5|ENSMUSG00000064367|transcript|ENSMUST00000082418.1|protein_coding|1/1|c.1462A>T|p.Thr488Ser|1462/1824|1462/1824|488/607|	missense_variant	MODERATE	mt-Nd5	1462/1824	488/607	protein coding
A13226G	1070-788_S76	1070	788	S76	3	Polg+/+ Ulk2-/-	Ped5	13226	A	G	10443	0.13	MT	G|synonymous_variant|LOW|mt-Nd5|ENSMUSG00000064367|transcript|ENSMUST00000082418.1|protein_coding|1/1|c.1485A>G|p.Val495Val|1485/1824|1485/1824|495/607|	synonymous_variant	LOW	mt-Nd5	1485/1824	495/607	protein coding
A13226G	1070-637_S83	1070	637	S83	1	Polg+/+ Ulk2-/-	Ped5	13226	A	G	4916	0.012	MT	G|synonymous_variant|LOW|mt-Nd5|ENSMUSG00000064367|transcript|ENSMUST00000082418.1|protein_coding|1/1|c.1485A>G|p.Val495Val|1485/1824|1485/1824|495/607|	synonymous_variant	LOW	mt-Nd5	1485/1824	495/607	protein coding
A13244T	1070-641_S71	1070	641	S71	3	Polg+/+ Ulk2-/-	Ped5	13244	A	T	15090	0.11	MT	T|synonymous_variant|LOW|mt-Nd5|ENSMUSG00000064367|transcript|ENSMUST00000082418.1|protein_coding|1/1|c.1503A>T|p.Ala501Ala|1503/1824|1503/1824|501/607|	synonymous_variant	LOW	mt-Nd5	1503/1824	501/607	protein coding
A13244T	1070-642_S84	1070	642	S84	1	Polg+/+ Ulk2-/-	Ped5	13244	A	T	5097	0.154	MT	T|synonymous_variant|LOW|mt-Nd5|ENSMUSG00000064367|transcript|ENSMUST00000082418.1|protein_coding|1/1|c.1503A>T|p.Ala501Ala|1503/1824|1503/1824|501/607|	synonymous_variant	LOW	mt-Nd5	1503/1824	501/607	protein coding
A13244T	1070-640_S70	1070	640	S70	3	Polg+/+ Ulk2-/-	Ped5	13244	A	T	1957	0.231	MT	T|synonymous_variant|LOW|mt-Nd5|ENSMUSG00000064367|transcript|ENSMUST00000082418.1|protein_coding|1/1|c.1503A>T|p.Ala501Ala|1503/1824|1503/1824|501/607|	synonymous_variant	LOW	mt-Nd5	1503/1824	501/607	protein coding
A13249G	33-887_S10	33	887	S10	3	Polg+/+	Ped1	13249	A	G	3442	0.036	MT	G|missense_variant|MODERATE|mt-Nd5|ENSMUSG00000064367|transcript|ENSMUST00000082418.1|protein_coding|1/1|c.1508A>G|p.Glu503Gly|1508/1824|1508/1824|503/607|	missense_variant	MODERATE	mt-Nd5	1508/1824	503/607	protein coding
A13249G	486-1553_S45	486	1553	S45	3	Polg+/+ Tfam+/OE	Ped3	13249	A	G	6222	0.018	MT	G|missense_variant|MODERATE|mt-Nd5|ENSMUSG00000064367|transcript|ENSMUST00000082418.1|protein_coding|1/1|c.1508A>G|p.Glu503Gly|1508/1824|1508/1824|503/607|	missense_variant	MODERATE	mt-Nd5	1508/1824	503/607	protein coding
A13254G	207-2079_S17	207	2079	S17	3	Polg+/+ Tfam+/-	Ped2	13254	A	G	11080	0.345	MT	G|missense_variant|MODERATE|mt-Nd5|ENSMUSG00000064367|transcript|ENSMUST00000082418.1|protein_coding|1/1|c.1513A>G|p.Asn505Asp|1513/1824|1513/1824|505/607|	missense_variant	MODERATE	mt-Nd5	1513/1824	505/607	protein coding
A13254G	207-1481_S59	207	1481	S59	1	Polg+/+ Tfam+/-	Ped2	13254	A	G	5797	0.014	MT	G|missense_variant|MODERATE|mt-Nd5|ENSMUSG00000064367|transcript|ENSMUST00000082418.1|protein_coding|1/1|c.1513A>G|p.Asn505Asp|1513/1824|1513/1824|505/607|	missense_variant	MODERATE	mt-Nd5	1513/1824	505/607	protein coding
A13254G	207-1650_S18	207	1650	S18	3	Polg+/+ Tfam+/-	Ped2	13254	A	G	2667	0.239	MT	G|missense_variant|MODERATE|mt-Nd5|ENSMUSG00000064367|transcript|ENSMUST00000082418.1|protein_coding|1/1|c.1513A>G|p.Asn505Asp|1513/1824|1513/1824|505/607|	missense_variant	MODERATE	mt-Nd5	1513/1824	505/607	protein coding
A13254G	207-1489_S116	207	1489	S116	3	Polg+/+ Tfam+/-	Ped2	13254	A	G	4938	0.545	MT	G|missense_variant|MODERATE|mt-Nd5|ENSMUSG00000064367|transcript|ENSMUST00000082418.1|protein_coding|1/1|c.1513A>G|p.Asn505Asp|1513/1824|1513/1824|505/607|	missense_variant	MODERATE	mt-Nd5	1513/1824	505/607	protein coding
A13254G	207-1627_S19	207	1627	S19	3	Polg+/+ Tfam+/-	Ped2	13254	A	G	2725	0.055	MT	G|missense_variant|MODERATE|mt-Nd5|ENSMUSG00000064367|transcript|ENSMUST00000082418.1|protein_coding|1/1|c.1513A>G|p.Asn505Asp|1513/1824|1513/1824|505/607|	missense_variant	MODERATE	mt-Nd5	1513/1824	505/607	protein coding
A13270T	33-717_S113	33	717	S113	3	Polg+/+	Ped1	13270	A	T	4000	0.215	MT	T|missense_variant|MODERATE|mt-Nd5|ENSMUSG00000064367|transcript|ENSMUST00000082418.1|protein_coding|1/1|c.1529A>T|p.Lys510Met|1529/1824|1529/1824|510/607|	missense_variant	MODERATE	mt-Nd5	1529/1824	510/607	protein coding
A13270T	33-934_S11	33	934	S11	3	Polg+/+	Ped1	13270	A	T	2440	0.112	MT	T|missense_variant|MODERATE|mt-Nd5|ENSMUSG00000064367|transcript|ENSMUST00000082418.1|protein_coding|1/1|c.1529A>T|p.Lys510Met|1529/1824|1529/1824|510/607|	missense_variant	MODERATE	mt-Nd5	1529/1824	510/607	protein coding
A13277T	1036-916_S49	1036	916	S49	3	Polg+/+ Bcl2l13-/-	Ped4	13277	A	T	3408	0.054	MT	T|synonymous_variant|LOW|mt-Nd5|ENSMUSG00000064367|transcript|ENSMUST00000082418.1|protein_coding|1/1|c.1536A>T|p.Ser512Ser|1536/1824|1536/1824|512/607|	synonymous_variant	LOW	mt-Nd5	1536/1824	512/607	protein coding
A13277T	1036-914_S69	1036	914	S69	2	Polg+/+ Bcl2l13-/-	Ped4	13277	A	T	2356	0.017	MT	T|synonymous_variant|LOW|mt-Nd5|ENSMUSG00000064367|transcript|ENSMUST00000082418.1|protein_coding|1/1|c.1536A>T|p.Ser512Ser|1536/1824|1536/1824|512/607|	synonymous_variant	LOW	mt-Nd5	1536/1824	512/607	protein coding
A1327T	486-2127_S51	486	2127	S51	2	Polg+/+ Tfam+/OE	Ped3	1327	A	T	4330	0.013	MT	T|upstream_gene_variant|MODIFIER|mt-Tl1|ENSMUSG00000064340|transcript|ENSMUST00000082391.1|Mt_tRNA||n.-1349A>T|||||1349	upstream_gene_variant	MODIFIER	mt-Tl1			rRNA
A1327T	207-1642_S29	207	1642	S29	3	Polg+/+ Tfam+/-	Ped2	1327	A	T	1665	0.042	MT	T|upstream_gene_variant|MODIFIER|mt-Tl1|ENSMUSG00000064340|transcript|ENSMUST00000082391.1|Mt_tRNA||n.-1349A>T|||||1349	upstream_gene_variant	MODIFIER	mt-Tl1			rRNA
A13284T	207-1367_S57	207	1367	S57	1	Polg+/+ Tfam+/-	Ped2	13284	A	T	4071	0.023	MT	T|stop_gained|HIGH|mt-Nd5|ENSMUSG00000064367|transcript|ENSMUST00000082418.1|protein_coding|1/1|c.1543A>T|p.Lys515*|1543/1824|1543/1824|515/607|	stop_gained	HIGH	mt-Nd5	1543/1824	515/607	protein coding
A1328G	207-2282_S23	207	2282	S23	3	Polg+/+ Tfam+/-	Ped2	1328	A	G	9798	0.26	MT	G|upstream_gene_variant|MODIFIER|mt-Tl1|ENSMUSG00000064340|transcript|ENSMUST00000082391.1|Mt_tRNA||n.-1348A>G|||||1348	upstream_gene_variant	MODIFIER	mt-Tl1			rRNA
A1328G	207-2034_S33	207	2034	S33	2	Polg+/+ Tfam+/-	Ped2	1328	A	G	5944	0.46	MT	G|upstream_gene_variant|MODIFIER|mt-Tl1|ENSMUSG00000064340|transcript|ENSMUST00000082391.1|Mt_tRNA||n.-1348A>G|||||1348	upstream_gene_variant	MODIFIER	mt-Tl1			rRNA
A1328G	207-2186_S22	207	2186	S22	3	Polg+/+ Tfam+/-	Ped2	1328	A	G	4495	0.102	MT	G|upstream_gene_variant|MODIFIER|mt-Tl1|ENSMUSG00000064340|transcript|ENSMUST00000082391.1|Mt_tRNA||n.-1348A>G|||||1348	upstream_gene_variant	MODIFIER	mt-Tl1			rRNA
A1328G	207-2043_S62	207	2043	S62	1	Polg+/+ Tfam+/-	Ped2	1328	A	G	5507	0.049	MT	G|upstream_gene_variant|MODIFIER|mt-Tl1|ENSMUSG00000064340|transcript|ENSMUST00000082391.1|Mt_tRNA||n.-1348A>G|||||1348	upstream_gene_variant	MODIFIER	mt-Tl1			rRNA
A13290T	33-887_S10	33	887	S10	3	Polg+/+	Ped1	13290	A	T	3416	0.149	MT	T|missense_variant|MODERATE|mt-Nd5|ENSMUSG00000064367|transcript|ENSMUST00000082418.1|protein_coding|1/1|c.1549A>T|p.Asn517Tyr|1549/1824|1549/1824|517/607|	missense_variant	MODERATE	mt-Nd5	1549/1824	517/607	protein coding
A13290T	33-911_S27	33	911	S27	2	Polg+/+	Ped1	13290	A	T	4646	0.118	MT	T|missense_variant|MODERATE|mt-Nd5|ENSMUSG00000064367|transcript|ENSMUST00000082418.1|protein_coding|1/1|c.1549A>T|p.Asn517Tyr|1549/1824|1549/1824|517/607|	missense_variant	MODERATE	mt-Nd5	1549/1824	517/607	protein coding
A13290T	207-2066_S32	207	2066	S32	3	Polg+/+ Tfam+/-	Ped2	13290	A	T	12053	0.023	MT	T|missense_variant|MODERATE|mt-Nd5|ENSMUSG00000064367|transcript|ENSMUST00000082418.1|protein_coding|1/1|c.1549A>T|p.Asn517Tyr|1549/1824|1549/1824|517/607|	missense_variant	MODERATE	mt-Nd5	1549/1824	517/607	protein coding
A13290T	33-749_S26	33	749	S26	2	Polg+/+	Ped1	13290	A	T	4392	0.171	MT	T|missense_variant|MODERATE|mt-Nd5|ENSMUSG00000064367|transcript|ENSMUST00000082418.1|protein_coding|1/1|c.1549A>T|p.Asn517Tyr|1549/1824|1549/1824|517/607|	missense_variant	MODERATE	mt-Nd5	1549/1824	517/607	protein coding
A13301AT	33-887_S10	33	887	S10	3	Polg+/+	Ped1	13301	A	AT	3416	0.015	MT	AT|frameshift_variant|HIGH|mt-Nd5|ENSMUSG00000064367|transcript|ENSMUST00000082418.1|protein_coding|1/1|c.1561dupT|p.Ser521fs|1562/1824|1562/1824|521/607||INFO_REALIGN_3_PRIME	frameshift_variant	HIGH	mt-Nd5	1562/1824	521/607	protein coding
A13301AT	33-749_S26	33	749	S26	2	Polg+/+	Ped1	13301	A	AT	4425	0.039	MT	AT|frameshift_variant|HIGH|mt-Nd5|ENSMUSG00000064367|transcript|ENSMUST00000082418.1|protein_coding|1/1|c.1561dupT|p.Ser521fs|1562/1824|1562/1824|521/607||INFO_REALIGN_3_PRIME	frameshift_variant	HIGH	mt-Nd5	1562/1824	521/607	protein coding
A13311G	1070-734_S68	1070	734	S68	3	Polg+/+ Ulk2-/-	Ped5	13311	A	G	2367	0.037	MT	G|missense_variant|MODERATE|mt-Nd5|ENSMUSG00000064367|transcript|ENSMUST00000082418.1|protein_coding|1/1|c.1570A>G|p.Thr524Ala|1570/1824|1570/1824|524/607|	missense_variant	MODERATE	mt-Nd5	1570/1824	524/607	protein coding
A13311G	1070-642_S84	1070	642	S84	1	Polg+/+ Ulk2-/-	Ped5	13311	A	G	4921	0.046	MT	G|missense_variant|MODERATE|mt-Nd5|ENSMUSG00000064367|transcript|ENSMUST00000082418.1|protein_coding|1/1|c.1570A>G|p.Thr524Ala|1570/1824|1570/1824|524/607|	missense_variant	MODERATE	mt-Nd5	1570/1824	524/607	protein coding
A13311G	1070-641_S71	1070	641	S71	3	Polg+/+ Ulk2-/-	Ped5	13311	A	G	14422	0.122	MT	G|missense_variant|MODERATE|mt-Nd5|ENSMUSG00000064367|transcript|ENSMUST00000082418.1|protein_coding|1/1|c.1570A>G|p.Thr524Ala|1570/1824|1570/1824|524/607|	missense_variant	MODERATE	mt-Nd5	1570/1824	524/607	protein coding
A13311G	1070-640_S70	1070	640	S70	3	Polg+/+ Ulk2-/-	Ped5	13311	A	G	1901	0.014	MT	G|missense_variant|MODERATE|mt-Nd5|ENSMUSG00000064367|transcript|ENSMUST00000082418.1|protein_coding|1/1|c.1570A>G|p.Thr524Ala|1570/1824|1570/1824|524/607|	missense_variant	MODERATE	mt-Nd5	1570/1824	524/607	protein coding
A13311G	1070-733_S86	1070	733	S86	1	Polg+/+ Ulk2-/-	Ped5	13311	A	G	5760	0.056	MT	G|missense_variant|MODERATE|mt-Nd5|ENSMUSG00000064367|transcript|ENSMUST00000082418.1|protein_coding|1/1|c.1570A>G|p.Thr524Ala|1570/1824|1570/1824|524/607|	missense_variant	MODERATE	mt-Nd5	1570/1824	524/607	protein coding
A13342T	486-1660_S47	486	1660	S47	2	Polg+/+ Tfam+/OE	Ped3	13342	A	T	2461	0.054	MT	T|missense_variant|MODERATE|mt-Nd5|ENSMUSG00000064367|transcript|ENSMUST00000082418.1|protein_coding|1/1|c.1601A>T|p.His534Leu|1601/1824|1601/1824|534/607|	missense_variant	MODERATE	mt-Nd5	1601/1824	534/607	protein coding
A13342T	486-2021_S50	486	2021	S50	2	Polg+/+ Tfam+/OE	Ped3	13342	A	T	1762	0.028	MT	T|missense_variant|MODERATE|mt-Nd5|ENSMUSG00000064367|transcript|ENSMUST00000082418.1|protein_coding|1/1|c.1601A>T|p.His534Leu|1601/1824|1601/1824|534/607|	missense_variant	MODERATE	mt-Nd5	1601/1824	534/607	protein coding
A13342T	486-1659_S68	486	1659	S68	1	Polg+/+ Tfam+/OE	Ped3	13342	A	T	1803	0.041	MT	T|missense_variant|MODERATE|mt-Nd5|ENSMUSG00000064367|transcript|ENSMUST00000082418.1|protein_coding|1/1|c.1601A>T|p.His534Leu|1601/1824|1601/1824|534/607|	missense_variant	MODERATE	mt-Nd5	1601/1824	534/607	protein coding
A13342T	486-2057_S46	486	2057	S46	3	Polg+/+ Tfam+/OE	Ped3	13342	A	T	3756	0.014	MT	T|missense_variant|MODERATE|mt-Nd5|ENSMUSG00000064367|transcript|ENSMUST00000082418.1|protein_coding|1/1|c.1601A>T|p.His534Leu|1601/1824|1601/1824|534/607|	missense_variant	MODERATE	mt-Nd5	1601/1824	534/607	protein coding
A13350T	33-829_S9	33	829	S9	3	Polg+/+	Ped1	13350	A	T	3564	0.019	MT	T|missense_variant|MODERATE|mt-Nd5|ENSMUSG00000064367|transcript|ENSMUST00000082418.1|protein_coding|1/1|c.1609A>T|p.Thr537Ser|1609/1824|1609/1824|537/607|	missense_variant	MODERATE	mt-Nd5	1609/1824	537/607	protein coding
A13350T	33-711_S25	33	711	S25	2	Polg+/+	Ped1	13350	A	T	5709	0.071	MT	T|missense_variant|MODERATE|mt-Nd5|ENSMUSG00000064367|transcript|ENSMUST00000082418.1|protein_coding|1/1|c.1609A>T|p.Thr537Ser|1609/1824|1609/1824|537/607|	missense_variant	MODERATE	mt-Nd5	1609/1824	537/607	protein coding
A1335T	1070-626_S72	1070	626	S72	2	Polg+/+ Ulk2-/-	Ped5	1335	A	T	5803	0.017	MT	T|upstream_gene_variant|MODIFIER|mt-Tl1|ENSMUSG00000064340|transcript|ENSMUST00000082391.1|Mt_tRNA||n.-1341A>T|||||1341	upstream_gene_variant	MODIFIER	mt-Tl1			rRNA
A1335T	1070-758_S77	1070	758	S77	3	Polg+/+ Ulk2-/-	Ped5	1335	A	T	4909	0.015	MT	T|upstream_gene_variant|MODIFIER|mt-Tl1|ENSMUSG00000064340|transcript|ENSMUST00000082391.1|Mt_tRNA||n.-1341A>T|||||1341	upstream_gene_variant	MODIFIER	mt-Tl1			rRNA
A13369G	486-2021_S50	486	2021	S50	2	Polg+/+ Tfam+/OE	Ped3	13369	A	G	1745	0.045	MT	G|missense_variant|MODERATE|mt-Nd5|ENSMUSG00000064367|transcript|ENSMUST00000082418.1|protein_coding|1/1|c.1628A>G|p.Asn543Ser|1628/1824|1628/1824|543/607|	missense_variant	MODERATE	mt-Nd5	1628/1824	543/607	protein coding
A13369G	486-2641_S47	486	2641	S47	3	Polg+/+ Tfam+/OE	Ped3	13369	A	G	3379	0.043	MT	G|missense_variant|MODERATE|mt-Nd5|ENSMUSG00000064367|transcript|ENSMUST00000082418.1|protein_coding|1/1|c.1628A>G|p.Asn543Ser|1628/1824|1628/1824|543/607|	missense_variant	MODERATE	mt-Nd5	1628/1824	543/607	protein coding
A1336G	1070-653_S78	1070	653	S78	3	Polg+/+ Ulk2-/-	Ped5	1336	A	G	7327	0.022	MT	G|upstream_gene_variant|MODIFIER|mt-Tl1|ENSMUSG00000064340|transcript|ENSMUST00000082391.1|Mt_tRNA||n.-1340A>G|||||1340	upstream_gene_variant	MODIFIER	mt-Tl1			rRNA
A13383C	1070-690_S85	1070	690	S85	1	Polg+/+ Ulk2-/-	Ped5	13383	A	C	5176	0.015	MT	C|missense_variant|MODERATE|mt-Nd5|ENSMUSG00000064367|transcript|ENSMUST00000082418.1|protein_coding|1/1|c.1642A>C|p.Thr548Pro|1642/1824|1642/1824|548/607|	missense_variant	MODERATE	mt-Nd5	1642/1824	548/607	protein coding
A13383C	1070-594_S75	1070	594	S75	2	Polg+/+ Ulk2-/-	Ped5	13383	A	C	3346	0.043	MT	C|missense_variant|MODERATE|mt-Nd5|ENSMUSG00000064367|transcript|ENSMUST00000082418.1|protein_coding|1/1|c.1642A>C|p.Thr548Pro|1642/1824|1642/1824|548/607|	missense_variant	MODERATE	mt-Nd5	1642/1824	548/607	protein coding
A13383G	33-887_S10	33	887	S10	3	Polg+/+	Ped1	13383	A	G	3300	0.03	MT	G|missense_variant|MODERATE|mt-Nd5|ENSMUSG00000064367|transcript|ENSMUST00000082418.1|protein_coding|1/1|c.1642A>G|p.Thr548Ala|1642/1824|1642/1824|548/607|	missense_variant	MODERATE	mt-Nd5	1642/1824	548/607	protein coding
A13407T	486-1550_S46	486	1550	S46	2	Polg+/+ Tfam+/OE	Ped3	13407	A	T	2119	0.039	MT	T|missense_variant|MODERATE|mt-Nd5|ENSMUSG00000064367|transcript|ENSMUST00000082418.1|protein_coding|1/1|c.1666A>T|p.Ile556Phe|1666/1824|1666/1824|556/607|	missense_variant	MODERATE	mt-Nd5	1666/1824	556/607	protein coding
A13407T	486-1553_S45	486	1553	S45	3	Polg+/+ Tfam+/OE	Ped3	13407	A	T	5873	0.074	MT	T|missense_variant|MODERATE|mt-Nd5|ENSMUSG00000064367|transcript|ENSMUST00000082418.1|protein_coding|1/1|c.1666A>T|p.Ile556Phe|1666/1824|1666/1824|556/607|	missense_variant	MODERATE	mt-Nd5	1666/1824	556/607	protein coding
A13417G	33-500_S4	33	500	S4	3	Polg+/+	Ped1	13417	A	G	3462	0.078	MT	G|missense_variant|MODERATE|mt-Nd5|ENSMUSG00000064367|transcript|ENSMUST00000082418.1|protein_coding|1/1|c.1676A>G|p.Glu559Gly|1676/1824|1676/1824|559/607|	missense_variant	MODERATE	mt-Nd5	1676/1824	559/607	protein coding
A13417G	33-405_S49	33	405	S49	1	Polg+/+	Ped1	13417	A	G	7268	0.032	MT	G|missense_variant|MODERATE|mt-Nd5|ENSMUSG00000064367|transcript|ENSMUST00000082418.1|protein_coding|1/1|c.1676A>G|p.Glu559Gly|1676/1824|1676/1824|559/607|	missense_variant	MODERATE	mt-Nd5	1676/1824	559/607	protein coding
A13420G	1070-626_S72	1070	626	S72	2	Polg+/+ Ulk2-/-	Ped5	13420	A	G	3007	0.014	MT	G|stop_gained|HIGH|mt-Nd5|ENSMUSG00000064367|transcript|ENSMUST00000082418.1|protein_coding|1/1|c.1679A>G|p.Lys560*|1679/1824|1679/1824|560/607|	stop_gained	HIGH	mt-Nd5	1679/1824	560/607	protein coding
A13437T	1070-653_S78	1070	653	S78	3	Polg+/+ Ulk2-/-	Ped5	13437	A	T	11061	0.037	MT	T|missense_variant|MODERATE|mt-Nd5|ENSMUSG00000064367|transcript|ENSMUST00000082418.1|protein_coding|1/1|c.1696A>T|p.Thr566Ser|1696/1824|1696/1824|566/607|	missense_variant	MODERATE	mt-Nd5	1696/1824	566/607	protein coding
A13437T	1070-857_S124	1070	857	S124	3	Polg+/+ Ulk2-/-	Ped5	13437	A	T	2274	0.057	MT	T|missense_variant|MODERATE|mt-Nd5|ENSMUSG00000064367|transcript|ENSMUST00000082418.1|protein_coding|1/1|c.1696A>T|p.Thr566Ser|1696/1824|1696/1824|566/607|	missense_variant	MODERATE	mt-Nd5	1696/1824	566/607	protein coding
A13437T	1070-858_S74	1070	858	S74	3	Polg+/+ Ulk2-/-	Ped5	13437	A	T	5264	0.073	MT	T|missense_variant|MODERATE|mt-Nd5|ENSMUSG00000064367|transcript|ENSMUST00000082418.1|protein_coding|1/1|c.1696A>T|p.Thr566Ser|1696/1824|1696/1824|566/607|	missense_variant	MODERATE	mt-Nd5	1696/1824	566/607	protein coding
A13437T	1070-652_S73	1070	652	S73	2	Polg+/+ Ulk2-/-	Ped5	13437	A	T	2456	0.033	MT	T|missense_variant|MODERATE|mt-Nd5|ENSMUSG00000064367|transcript|ENSMUST00000082418.1|protein_coding|1/1|c.1696A>T|p.Thr566Ser|1696/1824|1696/1824|566/607|	missense_variant	MODERATE	mt-Nd5	1696/1824	566/607	protein coding
A13443T	1070-653_S78	1070	653	S78	3	Polg+/+ Ulk2-/-	Ped5	13443	A	T	11055	0.011	MT	T|missense_variant|MODERATE|mt-Nd5|ENSMUSG00000064367|transcript|ENSMUST00000082418.1|protein_coding|1/1|c.1702A>T|p.Thr568Ser|1702/1824|1702/1824|568/607|	missense_variant	MODERATE	mt-Nd5	1702/1824	568/607	protein coding
A13450T	486-2021_S50	486	2021	S50	2	Polg+/+ Tfam+/OE	Ped3	13450	A	T	1781	0.081	MT	T|missense_variant|MODERATE|mt-Nd5|ENSMUSG00000064367|transcript|ENSMUST00000082418.1|protein_coding|1/1|c.1709A>T|p.His570Leu|1709/1824|1709/1824|570/607|	missense_variant	MODERATE	mt-Nd5	1709/1824	570/607	protein coding
A13450T	486-2057_S46	486	2057	S46	3	Polg+/+ Tfam+/OE	Ped3	13450	A	T	3899	0.028	MT	T|missense_variant|MODERATE|mt-Nd5|ENSMUSG00000064367|transcript|ENSMUST00000082418.1|protein_coding|1/1|c.1709A>T|p.His570Leu|1709/1824|1709/1824|570/607|	missense_variant	MODERATE	mt-Nd5	1709/1824	570/607	protein coding
A13450T	486-2641_S47	486	2641	S47	3	Polg+/+ Tfam+/OE	Ped3	13450	A	T	3480	0.152	MT	T|missense_variant|MODERATE|mt-Nd5|ENSMUSG00000064367|transcript|ENSMUST00000082418.1|protein_coding|1/1|c.1709A>T|p.His570Leu|1709/1824|1709/1824|570/607|	missense_variant	MODERATE	mt-Nd5	1709/1824	570/607	protein coding
A13469T	1070-691_S75	1070	691	S75	3	Polg+/+ Ulk2-/-	Ped5	13469	A	T	3902	0.027	MT	T|missense_variant|MODERATE|mt-Nd5|ENSMUSG00000064367|transcript|ENSMUST00000082418.1|protein_coding|1/1|c.1728A>T|p.Leu576Phe|1728/1824|1728/1824|576/607|	missense_variant	MODERATE	mt-Nd5	1728/1824	576/607	protein coding
A13473G	1036-977_S57	1036	977	S57	3	Polg+/+ Bcl2l13-/-	Ped4	13473	A	G	2822	0.136	MT	G|missense_variant|MODERATE|mt-Nd5|ENSMUSG00000064367|transcript|ENSMUST00000082418.1|protein_coding|1/1|c.1732A>G|p.Thr578Ala|1732/1824|1732/1824|578/607|	missense_variant	MODERATE	mt-Nd5	1732/1824	578/607	protein coding
A13473G	1036-978_S80	1036	978	S80	1	Polg+/+ Bcl2l13-/-	Ped4	13473	A	G	3876	0.372	MT	G|missense_variant|MODERATE|mt-Nd5|ENSMUSG00000064367|transcript|ENSMUST00000082418.1|protein_coding|1/1|c.1732A>G|p.Thr578Ala|1732/1824|1732/1824|578/607|	missense_variant	MODERATE	mt-Nd5	1732/1824	578/607	protein coding
A13473G	1036-976_S56	1036	976	S56	3	Polg+/+ Bcl2l13-/-	Ped4	13473	A	G	8149	0.33	MT	G|missense_variant|MODERATE|mt-Nd5|ENSMUSG00000064367|transcript|ENSMUST00000082418.1|protein_coding|1/1|c.1732A>G|p.Thr578Ala|1732/1824|1732/1824|578/607|	missense_variant	MODERATE	mt-Nd5	1732/1824	578/607	protein coding
A13473G	1036-1056_S119	1036	1056	S119	3	Polg+/+ Bcl2l13-/-	Ped4	13473	A	G	3344	0.292	MT	G|missense_variant|MODERATE|mt-Nd5|ENSMUSG00000064367|transcript|ENSMUST00000082418.1|protein_coding|1/1|c.1732A>G|p.Thr578Ala|1732/1824|1732/1824|578/607|	missense_variant	MODERATE	mt-Nd5	1732/1824	578/607	protein coding
A13476G	1036-919_S74	1036	919	S74	1	Polg+/+ Bcl2l13-/-	Ped4	13476	A	G	4604	0.502	MT	G|missense_variant|MODERATE|mt-Nd5|ENSMUSG00000064367|transcript|ENSMUST00000082418.1|protein_coding|1/1|c.1735A>G|p.Asn579Asp|1735/1824|1735/1824|579/607|	missense_variant	MODERATE	mt-Nd5	1735/1824	579/607	protein coding
A13476G	1036-916_S49	1036	916	S49	3	Polg+/+ Bcl2l13-/-	Ped4	13476	A	G	3127	0.661	MT	G|missense_variant|MODERATE|mt-Nd5|ENSMUSG00000064367|transcript|ENSMUST00000082418.1|protein_coding|1/1|c.1735A>G|p.Asn579Asp|1735/1824|1735/1824|579/607|	missense_variant	MODERATE	mt-Nd5	1735/1824	579/607	protein coding
A13476G	1036-914_S69	1036	914	S69	2	Polg+/+ Bcl2l13-/-	Ped4	13476	A	G	2214	0.768	MT	G|missense_variant|MODERATE|mt-Nd5|ENSMUSG00000064367|transcript|ENSMUST00000082418.1|protein_coding|1/1|c.1735A>G|p.Asn579Asp|1735/1824|1735/1824|579/607|	missense_variant	MODERATE	mt-Nd5	1735/1824	579/607	protein coding
A13476G	1036-918_S50	1036	918	S50	3	Polg+/+ Bcl2l13-/-	Ped4	13476	A	G	2619	0.502	MT	G|missense_variant|MODERATE|mt-Nd5|ENSMUSG00000064367|transcript|ENSMUST00000082418.1|protein_coding|1/1|c.1735A>G|p.Asn579Asp|1735/1824|1735/1824|579/607|	missense_variant	MODERATE	mt-Nd5	1735/1824	579/607	protein coding
A13477T	1036-916_S49	1036	916	S49	3	Polg+/+ Bcl2l13-/-	Ped4	13477	A	T	3146	0.06	MT	T|missense_variant|MODERATE|mt-Nd5|ENSMUSG00000064367|transcript|ENSMUST00000082418.1|protein_coding|1/1|c.1736A>T|p.Asn579Ile|1736/1824|1736/1824|579/607|	missense_variant	MODERATE	mt-Nd5	1736/1824	579/607	protein coding
A13477T	1036-914_S69	1036	914	S69	2	Polg+/+ Bcl2l13-/-	Ped4	13477	A	T	2256	0.019	MT	T|missense_variant|MODERATE|mt-Nd5|ENSMUSG00000064367|transcript|ENSMUST00000082418.1|protein_coding|1/1|c.1736A>T|p.Asn579Ile|1736/1824|1736/1824|579/607|	missense_variant	MODERATE	mt-Nd5	1736/1824	579/607	protein coding
A13481G	486-2014_S40	486	2014	S40	3	Polg+/+ Tfam+/OE	Ped3	13481	A	G	4030	0.056	MT	G|synonymous_variant|LOW|mt-Nd5|ENSMUSG00000064367|transcript|ENSMUST00000082418.1|protein_coding|1/1|c.1740A>G|p.Gln580Gln|1740/1824|1740/1824|580/607|	synonymous_variant	LOW	mt-Nd5	1740/1824	580/607	protein coding
A13481G	486-1589_S67	486	1589	S67	1	Polg+/+ Tfam+/OE	Ped3	13481	A	G	2738	0.08	MT	G|synonymous_variant|LOW|mt-Nd5|ENSMUSG00000064367|transcript|ENSMUST00000082418.1|protein_coding|1/1|c.1740A>G|p.Gln580Gln|1740/1824|1740/1824|580/607|	synonymous_variant	LOW	mt-Nd5	1740/1824	580/607	protein coding
A13481G	486-1587_S42	486	1587	S42	2	Polg+/+ Tfam+/OE	Ped3	13481	A	G	2573	0.072	MT	G|synonymous_variant|LOW|mt-Nd5|ENSMUSG00000064367|transcript|ENSMUST00000082418.1|protein_coding|1/1|c.1740A>G|p.Gln580Gln|1740/1824|1740/1824|580/607|	synonymous_variant	LOW	mt-Nd5	1740/1824	580/607	protein coding
A13483T	207-1367_S57	207	1367	S57	1	Polg+/+ Tfam+/-	Ped2	13483	A	T	3936	0.024	MT	T|missense_variant|MODERATE|mt-Nd5|ENSMUSG00000064367|transcript|ENSMUST00000082418.1|protein_coding|1/1|c.1742A>T|p.Lys581Met|1742/1824|1742/1824|581/607|	missense_variant	MODERATE	mt-Nd5	1742/1824	581/607	protein coding
A1349G	1070-734_S68	1070	734	S68	3	Polg+/+ Ulk2-/-	Ped5	1349	A	G	2891	0.029	MT	G|upstream_gene_variant|MODIFIER|mt-Tl1|ENSMUSG00000064340|transcript|ENSMUST00000082391.1|Mt_tRNA||n.-1327A>G|||||1327	upstream_gene_variant	MODIFIER	mt-Tl1			rRNA
A1349G	1070-640_S70	1070	640	S70	3	Polg+/+ Ulk2-/-	Ped5	1349	A	G	2462	0.045	MT	G|upstream_gene_variant|MODIFIER|mt-Tl1|ENSMUSG00000064340|transcript|ENSMUST00000082391.1|Mt_tRNA||n.-1327A>G|||||1327	upstream_gene_variant	MODIFIER	mt-Tl1			rRNA
A1349G	1070-642_S84	1070	642	S84	1	Polg+/+ Ulk2-/-	Ped5	1349	A	G	6029	0.088	MT	G|upstream_gene_variant|MODIFIER|mt-Tl1|ENSMUSG00000064340|transcript|ENSMUST00000082391.1|Mt_tRNA||n.-1327A>G|||||1327	upstream_gene_variant	MODIFIER	mt-Tl1			rRNA
A1349G	1070-641_S71	1070	641	S71	3	Polg+/+ Ulk2-/-	Ped5	1349	A	G	15620	0.031	MT	G|upstream_gene_variant|MODIFIER|mt-Tl1|ENSMUSG00000064340|transcript|ENSMUST00000082391.1|Mt_tRNA||n.-1327A>G|||||1327	upstream_gene_variant	MODIFIER	mt-Tl1			rRNA
A1349G	1070-733_S86	1070	733	S86	1	Polg+/+ Ulk2-/-	Ped5	1349	A	G	7110	0.051	MT	G|upstream_gene_variant|MODIFIER|mt-Tl1|ENSMUSG00000064340|transcript|ENSMUST00000082391.1|Mt_tRNA||n.-1327A>G|||||1327	upstream_gene_variant	MODIFIER	mt-Tl1			rRNA
A13511G	1070-857_S124	1070	857	S124	3	Polg+/+ Ulk2-/-	Ped5	13511	A	G	2316	0.041	MT	G|synonymous_variant|LOW|mt-Nd5|ENSMUSG00000064367|transcript|ENSMUST00000082418.1|protein_coding|1/1|c.1770A>G|p.Ser590Ser|1770/1824|1770/1824|590/607|	synonymous_variant	LOW	mt-Nd5	1770/1824	590/607	protein coding
A13522G	33-711_S25	33	711	S25	2	Polg+/+	Ped1	13522	A	G	6401	0.012	MT	G|missense_variant|MODERATE|mt-Nd5|ENSMUSG00000064367|transcript|ENSMUST00000082418.1|protein_coding|1/1|c.1781A>G|p.Asn594Ser|1781/1824|1781/1824|594/607|	missense_variant	MODERATE	mt-Nd5	1781/1824	594/607	protein coding
A13524G	33-911_S27	33	911	S27	2	Polg+/+	Ped1	13524	A	G	4718	0.369	MT	G|missense_variant|MODERATE|mt-Nd5|ENSMUSG00000064367|transcript|ENSMUST00000082418.1|protein_coding|1/1|c.1783A>G|p.Ile595Val|1783/1824|1783/1824|595/607|	missense_variant	MODERATE	mt-Nd5	1783/1824	595/607	protein coding
A13539G	33-682_S24	33	682	S24	2	Polg+/+	Ped1	13539	A	G	3831	0.057	MT	G|missense_variant|MODERATE|mt-Nd5|ENSMUSG00000064367|transcript|ENSMUST00000082418.1|protein_coding|1/1|c.1798A>G|p.Ile600Val|1798/1824|1798/1824|600/607|	missense_variant	MODERATE	mt-Nd5	1798/1824	600/607	protein coding
A13539G	33-841_S8	33	841	S8	3	Polg+/+	Ped1	13539	A	G	14141	0.036	MT	G|missense_variant|MODERATE|mt-Nd5|ENSMUSG00000064367|transcript|ENSMUST00000082418.1|protein_coding|1/1|c.1798A>G|p.Ile600Val|1798/1824|1798/1824|600/607|	missense_variant	MODERATE	mt-Nd5	1798/1824	600/607	protein coding
A13544G	1070-726_S69	1070	726	S69	3	Polg+/+ Ulk2-/-	Ped5	13544	A	G	3902	0.014	MT	G|synonymous_variant|LOW|mt-Nd5|ENSMUSG00000064367|transcript|ENSMUST00000082418.1|protein_coding|1/1|c.1803A>G|p.Leu601Leu|1803/1824|1803/1824|601/607|	synonymous_variant	LOW	mt-Nd5	1803/1824	601/607	protein coding
A13544G	1070-609_S82	1070	609	S82	1	Polg+/+ Ulk2-/-	Ped5	13544	A	G	3747	0.02	MT	G|synonymous_variant|LOW|mt-Nd5|ENSMUSG00000064367|transcript|ENSMUST00000082418.1|protein_coding|1/1|c.1803A>G|p.Leu601Leu|1803/1824|1803/1824|601/607|	synonymous_variant	LOW	mt-Nd5	1803/1824	601/607	protein coding
A1355G	1036-972_S63	1036	972	S63	3	Polg+/+ Bcl2l13-/-	Ped4	1355	A	G	6127	0.021	MT	G|upstream_gene_variant|MODIFIER|mt-Tl1|ENSMUSG00000064340|transcript|ENSMUST00000082391.1|Mt_tRNA||n.-1321A>G|||||1321	upstream_gene_variant	MODIFIER	mt-Tl1			rRNA
A1355G	1036-1048_S66	1036	1048	S66	2	Polg+/+ Bcl2l13-/-	Ped4	1355	A	G	4297	0.019	MT	G|upstream_gene_variant|MODIFIER|mt-Tl1|ENSMUSG00000064340|transcript|ENSMUST00000082391.1|Mt_tRNA||n.-1321A>G|||||1321	upstream_gene_variant	MODIFIER	mt-Tl1			rRNA
A13574T	486-2968_S45	486	2968	S45	2	Polg+/+ Tfam+/OE	Ped3	13574	A	T	3492	0.037	MT	T|missense_variant|MODERATE|mt-Nd6|ENSMUSG00000064368|transcript|ENSMUST00000082419.1|protein_coding|1/1|c.497T>A|p.Ile166Asn|497/519|497/519|166/172|	missense_variant	MODERATE	mt-Nd6	497/519	166/172	protein coding
A1357G	486-1587_S42	486	1587	S42	2	Polg+/+ Tfam+/OE	Ped3	1357	A	G	5509	0.225	MT	G|upstream_gene_variant|MODIFIER|mt-Tl1|ENSMUSG00000064340|transcript|ENSMUST00000082391.1|Mt_tRNA||n.-1319A>G|||||1319	upstream_gene_variant	MODIFIER	mt-Tl1			rRNA
A13580T	207-1583_S32	207	1583	S32	2	Polg+/+ Tfam+/-	Ped2	13580	A	T	3424	0.433	MT	T|missense_variant|MODERATE|mt-Nd6|ENSMUSG00000064368|transcript|ENSMUST00000082419.1|protein_coding|1/1|c.491T>A|p.Phe164Tyr|491/519|491/519|164/172|	missense_variant	MODERATE	mt-Nd6	491/519	164/172	protein coding
A13580T	207-1659_S20	207	1659	S20	3	Polg+/+ Tfam+/-	Ped2	13580	A	T	2367	0.323	MT	T|missense_variant|MODERATE|mt-Nd6|ENSMUSG00000064368|transcript|ENSMUST00000082419.1|protein_coding|1/1|c.491T>A|p.Phe164Tyr|491/519|491/519|164/172|	missense_variant	MODERATE	mt-Nd6	491/519	164/172	protein coding
A13580T	33-978_S13	33	978	S13	3	Polg+/+	Ped1	13580	A	T	2409	0.359	MT	T|missense_variant|MODERATE|mt-Nd6|ENSMUSG00000064368|transcript|ENSMUST00000082419.1|protein_coding|1/1|c.491T>A|p.Phe164Tyr|491/519|491/519|164/172|	missense_variant	MODERATE	mt-Nd6	491/519	164/172	protein coding
A13585T	207-2138_S28	207	2138	S28	3	Polg+/+ Tfam+/-	Ped2	13585	A	T	3343	0.07	MT	T|synonymous_variant|LOW|mt-Nd6|ENSMUSG00000064368|transcript|ENSMUST00000082419.1|protein_coding|1/1|c.486T>A|p.Gly162Gly|486/519|486/519|162/172|	synonymous_variant	LOW	mt-Nd6	486/519	162/172	protein coding
A13585T	1070-640_S70	1070	640	S70	3	Polg+/+ Ulk2-/-	Ped5	13585	A	T	2006	0.015	MT	T|synonymous_variant|LOW|mt-Nd6|ENSMUSG00000064368|transcript|ENSMUST00000082419.1|protein_coding|1/1|c.486T>A|p.Gly162Gly|486/519|486/519|162/172|	synonymous_variant	LOW	mt-Nd6	486/519	162/172	protein coding
A13585T	486-1659_S68	486	1659	S68	1	Polg+/+ Tfam+/OE	Ped3	13585	A	T	2041	0.035	MT	T|synonymous_variant|LOW|mt-Nd6|ENSMUSG00000064368|transcript|ENSMUST00000082419.1|protein_coding|1/1|c.486T>A|p.Gly162Gly|486/519|486/519|162/172|	synonymous_variant	LOW	mt-Nd6	486/519	162/172	protein coding
A13599C	207-1556_S35	207	1556	S35	2	Polg+/+ Tfam+/-	Ped2	13599	A	C	3420	0.314	MT	C|missense_variant|MODERATE|mt-Nd6|ENSMUSG00000064368|transcript|ENSMUST00000082419.1|protein_coding|1/1|c.472T>G|p.Ser158Ala|472/519|472/519|158/172|	missense_variant	MODERATE	mt-Nd6	472/519	158/172	protein coding
A13610G	1070-841_S122	1070	841	S122	3	Polg+/+ Ulk2-/-	Ped5	13610	A	G	1754	0.021	MT	G|missense_variant|MODERATE|mt-Nd6|ENSMUSG00000064368|transcript|ENSMUST00000082419.1|protein_coding|1/1|c.461T>C|p.Val154Ala|461/519|461/519|154/172|	missense_variant	MODERATE	mt-Nd6	461/519	154/172	protein coding
A13630T	33-711_S25	33	711	S25	2	Polg+/+	Ped1	13630	A	T	5844	0.029	MT	T|missense_variant|MODERATE|mt-Nd6|ENSMUSG00000064368|transcript|ENSMUST00000082419.1|protein_coding|1/1|c.441T>A|p.Cys147Trp|441/519|441/519|147/172|	missense_variant	MODERATE	mt-Nd6	441/519	147/172	protein coding
A13630T	486-2255_S117	486	2255	S117	3	Polg+/+ Tfam+/OE	Ped3	13630	A	T	3420	0.137	MT	T|missense_variant|MODERATE|mt-Nd6|ENSMUSG00000064368|transcript|ENSMUST00000082419.1|protein_coding|1/1|c.441T>A|p.Cys147Trp|441/519|441/519|147/172|	missense_variant	MODERATE	mt-Nd6	441/519	147/172	protein coding
A13667T	1070-758_S77	1070	758	S77	3	Polg+/+ Ulk2-/-	Ped5	13667	A	T	3773	0.014	MT	T|stop_gained|HIGH|mt-Nd6|ENSMUSG00000064368|transcript|ENSMUST00000082419.1|protein_coding|1/1|c.404T>A|p.Leu135*|404/519|404/519|135/172|	stop_gained	HIGH	mt-Nd6	404/519	135/172	protein coding
A13668G	1070-841_S122	1070	841	S122	3	Polg+/+ Ulk2-/-	Ped5	13668	A	G	1619	0.046	MT	G|synonymous_variant|LOW|mt-Nd6|ENSMUSG00000064368|transcript|ENSMUST00000082419.1|protein_coding|1/1|c.403T>C|p.Leu135Leu|403/519|403/519|135/172|	synonymous_variant	LOW	mt-Nd6	403/519	135/172	protein coding
A13668G	1070-842_S72	1070	842	S72	3	Polg+/+ Ulk2-/-	Ped5	13668	A	G	7693	0.06	MT	G|synonymous_variant|LOW|mt-Nd6|ENSMUSG00000064368|transcript|ENSMUST00000082419.1|protein_coding|1/1|c.403T>C|p.Leu135Leu|403/519|403/519|135/172|	synonymous_variant	LOW	mt-Nd6	403/519	135/172	protein coding
A13668G	1070-788_S76	1070	788	S76	3	Polg+/+ Ulk2-/-	Ped5	13668	A	G	9382	0.22	MT	G|synonymous_variant|LOW|mt-Nd6|ENSMUSG00000064368|transcript|ENSMUST00000082419.1|protein_coding|1/1|c.403T>C|p.Leu135Leu|403/519|403/519|135/172|	synonymous_variant	LOW	mt-Nd6	403/519	135/172	protein coding
A13670G	1036-977_S57	1036	977	S57	3	Polg+/+ Bcl2l13-/-	Ped4	13670	A	G	2436	0.157	MT	G|missense_variant|MODERATE|mt-Nd6|ENSMUSG00000064368|transcript|ENSMUST00000082419.1|protein_coding|1/1|c.401T>C|p.Met134Thr|401/519|401/519|134/172|	missense_variant	MODERATE	mt-Nd6	401/519	134/172	protein coding
A13670G	1036-978_S80	1036	978	S80	1	Polg+/+ Bcl2l13-/-	Ped4	13670	A	G	3385	0.107	MT	G|missense_variant|MODERATE|mt-Nd6|ENSMUSG00000064368|transcript|ENSMUST00000082419.1|protein_coding|1/1|c.401T>C|p.Met134Thr|401/519|401/519|134/172|	missense_variant	MODERATE	mt-Nd6	401/519	134/172	protein coding
A13670G	1036-1056_S119	1036	1056	S119	3	Polg+/+ Bcl2l13-/-	Ped4	13670	A	G	3004	0.033	MT	G|missense_variant|MODERATE|mt-Nd6|ENSMUSG00000064368|transcript|ENSMUST00000082419.1|protein_coding|1/1|c.401T>C|p.Met134Thr|401/519|401/519|134/172|	missense_variant	MODERATE	mt-Nd6	401/519	134/172	protein coding
A13670G	1036-976_S56	1036	976	S56	3	Polg+/+ Bcl2l13-/-	Ped4	13670	A	G	7337	0.29	MT	G|missense_variant|MODERATE|mt-Nd6|ENSMUSG00000064368|transcript|ENSMUST00000082419.1|protein_coding|1/1|c.401T>C|p.Met134Thr|401/519|401/519|134/172|	missense_variant	MODERATE	mt-Nd6	401/519	134/172	protein coding
A13679T	207-2066_S32	207	2066	S32	3	Polg+/+ Tfam+/-	Ped2	13679	A	T	7961	0.022	MT	T|missense_variant|MODERATE|mt-Nd6|ENSMUSG00000064368|transcript|ENSMUST00000082419.1|protein_coding|1/1|c.392T>A|p.Val131Asp|392/519|392/519|131/172|	missense_variant	MODERATE	mt-Nd6	392/519	131/172	protein coding
A13688G	1036-1068_S52	1036	1068	S52	3	Polg+/+ Bcl2l13-/-	Ped4	13688	A	G	3926	0.033	MT	G|missense_variant|MODERATE|mt-Nd6|ENSMUSG00000064368|transcript|ENSMUST00000082419.1|protein_coding|1/1|c.383T>C|p.Val128Ala|383/519|383/519|128/172|	missense_variant	MODERATE	mt-Nd6	383/519	128/172	protein coding
A13688G	1036-1008_S63	1036	1008	S63	2	Polg+/+ Bcl2l13-/-	Ped4	13688	A	G	2083	0.027	MT	G|missense_variant|MODERATE|mt-Nd6|ENSMUSG00000064368|transcript|ENSMUST00000082419.1|protein_coding|1/1|c.383T>C|p.Val128Ala|383/519|383/519|128/172|	missense_variant	MODERATE	mt-Nd6	383/519	128/172	protein coding
A13688G	1036-965_S78	1036	965	S78	1	Polg+/+ Bcl2l13-/-	Ped4	13688	A	G	883	0.061	MT	G|missense_variant|MODERATE|mt-Nd6|ENSMUSG00000064368|transcript|ENSMUST00000082419.1|protein_coding|1/1|c.383T>C|p.Val128Ala|383/519|383/519|128/172|	missense_variant	MODERATE	mt-Nd6	383/519	128/172	protein coding
A13688G	1036-1072_S120	1036	1072	S120	3	Polg+/+ Bcl2l13-/-	Ped4	13688	A	G	2537	0.058	MT	G|missense_variant|MODERATE|mt-Nd6|ENSMUSG00000064368|transcript|ENSMUST00000082419.1|protein_coding|1/1|c.383T>C|p.Val128Ala|383/519|383/519|128/172|	missense_variant	MODERATE	mt-Nd6	383/519	128/172	protein coding
A13695T	207-2043_S62	207	2043	S62	1	Polg+/+ Tfam+/-	Ped2	13695	A	T	2966	0.6	MT	T|missense_variant|MODERATE|mt-Nd6|ENSMUSG00000064368|transcript|ENSMUST00000082419.1|protein_coding|1/1|c.376T>A|p.Tyr126Asn|376/519|376/519|126/172|	missense_variant	MODERATE	mt-Nd6	376/519	126/172	protein coding
A13695T	207-2186_S22	207	2186	S22	3	Polg+/+ Tfam+/-	Ped2	13695	A	T	2508	0.201	MT	T|missense_variant|MODERATE|mt-Nd6|ENSMUSG00000064368|transcript|ENSMUST00000082419.1|protein_coding|1/1|c.376T>A|p.Tyr126Asn|376/519|376/519|126/172|	missense_variant	MODERATE	mt-Nd6	376/519	126/172	protein coding
A1369G	33-911_S27	33	911	S27	2	Polg+/+	Ped1	1369	A	G	6218	0.035	MT	G|upstream_gene_variant|MODIFIER|mt-Tl1|ENSMUSG00000064340|transcript|ENSMUST00000082391.1|Mt_tRNA||n.-1307A>G|||||1307	upstream_gene_variant	MODIFIER	mt-Tl1			rRNA
A13701G	1070-653_S78	1070	653	S78	3	Polg+/+ Ulk2-/-	Ped5	13701	A	G	9522	0.022	MT	G|synonymous_variant|LOW|mt-Nd6|ENSMUSG00000064368|transcript|ENSMUST00000082419.1|protein_coding|1/1|c.370T>C|p.Leu124Leu|370/519|370/519|124/172|	synonymous_variant	LOW	mt-Nd6	370/519	124/172	protein coding
A13701G	1070-626_S72	1070	626	S72	2	Polg+/+ Ulk2-/-	Ped5	13701	A	G	2203	0.015	MT	G|synonymous_variant|LOW|mt-Nd6|ENSMUSG00000064368|transcript|ENSMUST00000082419.1|protein_coding|1/1|c.370T>C|p.Leu124Leu|370/519|370/519|124/172|	synonymous_variant	LOW	mt-Nd6	370/519	124/172	protein coding
A13701G	1070-652_S73	1070	652	S73	2	Polg+/+ Ulk2-/-	Ped5	13701	A	G	1700	0.083	MT	G|synonymous_variant|LOW|mt-Nd6|ENSMUSG00000064368|transcript|ENSMUST00000082419.1|protein_coding|1/1|c.370T>C|p.Leu124Leu|370/519|370/519|124/172|	synonymous_variant	LOW	mt-Nd6	370/519	124/172	protein coding
A13712G	33-717_S113	33	717	S113	3	Polg+/+	Ped1	13712	A	G	3740	0.047	MT	G|missense_variant|MODERATE|mt-Nd6|ENSMUSG00000064368|transcript|ENSMUST00000082419.1|protein_coding|1/1|c.359T>C|p.Leu120Ser|359/519|359/519|120/172|	missense_variant	MODERATE	mt-Nd6	359/519	120/172	protein coding
A13714G	1070-600_S81	1070	600	S81	1	Polg+/+ Ulk2-/-	Ped5	13714	A	G	3263	0.122	MT	G|synonymous_variant|LOW|mt-Nd6|ENSMUSG00000064368|transcript|ENSMUST00000082419.1|protein_coding|1/1|c.357T>C|p.Gly119Gly|357/519|357/519|119/172|	synonymous_variant	LOW	mt-Nd6	357/519	119/172	protein coding
A13714G	207-2282_S23	207	2282	S23	3	Polg+/+ Tfam+/-	Ped2	13714	A	G	5543	0.029	MT	G|synonymous_variant|LOW|mt-Nd6|ENSMUSG00000064368|transcript|ENSMUST00000082419.1|protein_coding|1/1|c.357T>C|p.Gly119Gly|357/519|357/519|119/172|	synonymous_variant	LOW	mt-Nd6	357/519	119/172	protein coding
A13714G	1070-691_S75	1070	691	S75	3	Polg+/+ Ulk2-/-	Ped5	13714	A	G	3253	0.098	MT	G|synonymous_variant|LOW|mt-Nd6|ENSMUSG00000064368|transcript|ENSMUST00000082419.1|protein_coding|1/1|c.357T>C|p.Gly119Gly|357/519|357/519|119/172|	synonymous_variant	LOW	mt-Nd6	357/519	119/172	protein coding
A13714G	1070-594_S75	1070	594	S75	2	Polg+/+ Ulk2-/-	Ped5	13714	A	G	2574	0.021	MT	G|synonymous_variant|LOW|mt-Nd6|ENSMUSG00000064368|transcript|ENSMUST00000082419.1|protein_coding|1/1|c.357T>C|p.Gly119Gly|357/519|357/519|119/172|	synonymous_variant	LOW	mt-Nd6	357/519	119/172	protein coding
A13714G	207-2034_S33	207	2034	S33	2	Polg+/+ Tfam+/-	Ped2	13714	A	G	1709	0.016	MT	G|synonymous_variant|LOW|mt-Nd6|ENSMUSG00000064368|transcript|ENSMUST00000082419.1|protein_coding|1/1|c.357T>C|p.Gly119Gly|357/519|357/519|119/172|	synonymous_variant	LOW	mt-Nd6	357/519	119/172	protein coding
A13714G	1070-690_S85	1070	690	S85	1	Polg+/+ Ulk2-/-	Ped5	13714	A	G	4374	0.106	MT	G|synonymous_variant|LOW|mt-Nd6|ENSMUSG00000064368|transcript|ENSMUST00000082419.1|protein_coding|1/1|c.357T>C|p.Gly119Gly|357/519|357/519|119/172|	synonymous_variant	LOW	mt-Nd6	357/519	119/172	protein coding
A13714G	1070-788_S76	1070	788	S76	3	Polg+/+ Ulk2-/-	Ped5	13714	A	G	8693	0.199	MT	G|synonymous_variant|LOW|mt-Nd6|ENSMUSG00000064368|transcript|ENSMUST00000082419.1|protein_coding|1/1|c.357T>C|p.Gly119Gly|357/519|357/519|119/172|	synonymous_variant	LOW	mt-Nd6	357/519	119/172	protein coding
A13714G	1070-637_S83	1070	637	S83	1	Polg+/+ Ulk2-/-	Ped5	13714	A	G	3732	0.04	MT	G|synonymous_variant|LOW|mt-Nd6|ENSMUSG00000064368|transcript|ENSMUST00000082419.1|protein_coding|1/1|c.357T>C|p.Gly119Gly|357/519|357/519|119/172|	synonymous_variant	LOW	mt-Nd6	357/519	119/172	protein coding
A1372G	486-1659_S68	486	1659	S68	1	Polg+/+ Tfam+/OE	Ped3	1372	A	G	1990	0.037	MT	G|upstream_gene_variant|MODIFIER|mt-Tl1|ENSMUSG00000064340|transcript|ENSMUST00000082391.1|Mt_tRNA||n.-1304A>G|||||1304	upstream_gene_variant	MODIFIER	mt-Tl1			rRNA
A13735G	1070-851_S73	1070	851	S73	3	Polg+/+ Ulk2-/-	Ped5	13735	A	G	1938	0.035	MT	G|synonymous_variant|LOW|mt-Nd6|ENSMUSG00000064368|transcript|ENSMUST00000082419.1|protein_coding|1/1|c.336T>C|p.Val112Val|336/519|336/519|112/172|	synonymous_variant	LOW	mt-Nd6	336/519	112/172	protein coding
A13736T	1036-972_S63	1036	972	S63	3	Polg+/+ Bcl2l13-/-	Ped4	13736	A	T	4402	0.012	MT	T|missense_variant|MODERATE|mt-Nd6|ENSMUSG00000064368|transcript|ENSMUST00000082419.1|protein_coding|1/1|c.335T>A|p.Val112Asp|335/519|335/519|112/172|	missense_variant	MODERATE	mt-Nd6	335/519	112/172	protein coding
A13736T	1036-973_S79	1036	973	S79	1	Polg+/+ Bcl2l13-/-	Ped4	13736	A	T	5464	0.021	MT	T|missense_variant|MODERATE|mt-Nd6|ENSMUSG00000064368|transcript|ENSMUST00000082419.1|protein_coding|1/1|c.335T>A|p.Val112Asp|335/519|335/519|112/172|	missense_variant	MODERATE	mt-Nd6	335/519	112/172	protein coding
A13736T	1036-1049_S62	1036	1049	S62	3	Polg+/+ Bcl2l13-/-	Ped4	13736	A	T	2631	0.016	MT	T|missense_variant|MODERATE|mt-Nd6|ENSMUSG00000064368|transcript|ENSMUST00000082419.1|protein_coding|1/1|c.335T>A|p.Val112Asp|335/519|335/519|112/172|	missense_variant	MODERATE	mt-Nd6	335/519	112/172	protein coding
A13757T	1070-858_S74	1070	858	S74	3	Polg+/+ Ulk2-/-	Ped5	13757	A	T	4957	0.02	MT	T|missense_variant|MODERATE|mt-Nd6|ENSMUSG00000064368|transcript|ENSMUST00000082419.1|protein_coding|1/1|c.314T>A|p.Val105Glu|314/519|314/519|105/172|	missense_variant	MODERATE	mt-Nd6	314/519	105/172	protein coding
A13757T	1070-857_S124	1070	857	S124	3	Polg+/+ Ulk2-/-	Ped5	13757	A	T	2046	0.037	MT	T|missense_variant|MODERATE|mt-Nd6|ENSMUSG00000064368|transcript|ENSMUST00000082419.1|protein_coding|1/1|c.314T>A|p.Val105Glu|314/519|314/519|105/172|	missense_variant	MODERATE	mt-Nd6	314/519	105/172	protein coding
A13781G	486-2641_S47	486	2641	S47	3	Polg+/+ Tfam+/OE	Ped3	13781	A	G	2716	0.025	MT	G|missense_variant|MODERATE|mt-Nd6|ENSMUSG00000064368|transcript|ENSMUST00000082419.1|protein_coding|1/1|c.290T>C|p.Ile97Thr|290/519|290/519|97/172|	missense_variant	MODERATE	mt-Nd6	290/519	97/172	protein coding
A13784T	1070-640_S70	1070	640	S70	3	Polg+/+ Ulk2-/-	Ped5	13784	A	T	1690	0.046	MT	T|missense_variant|MODERATE|mt-Nd6|ENSMUSG00000064368|transcript|ENSMUST00000082419.1|protein_coding|1/1|c.287T>A|p.Val96Glu|287/519|287/519|96/172|	missense_variant	MODERATE	mt-Nd6	287/519	96/172	protein coding
A13784T	1070-642_S84	1070	642	S84	1	Polg+/+ Ulk2-/-	Ped5	13784	A	T	3884	0.037	MT	T|missense_variant|MODERATE|mt-Nd6|ENSMUSG00000064368|transcript|ENSMUST00000082419.1|protein_coding|1/1|c.287T>A|p.Val96Glu|287/519|287/519|96/172|	missense_variant	MODERATE	mt-Nd6	287/519	96/172	protein coding
A13784T	1070-641_S71	1070	641	S71	3	Polg+/+ Ulk2-/-	Ped5	13784	A	T	12921	0.042	MT	T|missense_variant|MODERATE|mt-Nd6|ENSMUSG00000064368|transcript|ENSMUST00000082419.1|protein_coding|1/1|c.287T>A|p.Val96Glu|287/519|287/519|96/172|	missense_variant	MODERATE	mt-Nd6	287/519	96/172	protein coding
A13791G	1070-841_S122	1070	841	S122	3	Polg+/+ Ulk2-/-	Ped5	13791	A	G	1706	0.045	MT	G|synonymous_variant|LOW|mt-Nd6|ENSMUSG00000064368|transcript|ENSMUST00000082419.1|protein_coding|1/1|c.280T>C|p.Leu94Leu|280/519|280/519|94/172|	synonymous_variant	LOW	mt-Nd6	280/519	94/172	protein coding
A13791G	1070-842_S72	1070	842	S72	3	Polg+/+ Ulk2-/-	Ped5	13791	A	G	7792	0.036	MT	G|synonymous_variant|LOW|mt-Nd6|ENSMUSG00000064368|transcript|ENSMUST00000082419.1|protein_coding|1/1|c.280T>C|p.Leu94Leu|280/519|280/519|94/172|	synonymous_variant	LOW	mt-Nd6	280/519	94/172	protein coding
A13819T	1070-744_S67	1070	744	S67	3	Polg+/+ Ulk2-/-	Ped5	13819	A	T	3252	0.112	MT	T|synonymous_variant|LOW|mt-Nd6|ENSMUSG00000064368|transcript|ENSMUST00000082419.1|protein_coding|1/1|c.252T>A|p.Ser84Ser|252/519|252/519|84/172|	synonymous_variant	LOW	mt-Nd6	252/519	84/172	protein coding
A13819T	1070-733_S86	1070	733	S86	1	Polg+/+ Ulk2-/-	Ped5	13819	A	T	5048	0.198	MT	T|synonymous_variant|LOW|mt-Nd6|ENSMUSG00000064368|transcript|ENSMUST00000082419.1|protein_coding|1/1|c.252T>A|p.Ser84Ser|252/519|252/519|84/172|	synonymous_variant	LOW	mt-Nd6	252/519	84/172	protein coding
A13819T	1070-734_S68	1070	734	S68	3	Polg+/+ Ulk2-/-	Ped5	13819	A	T	2195	0.302	MT	T|synonymous_variant|LOW|mt-Nd6|ENSMUSG00000064368|transcript|ENSMUST00000082419.1|protein_coding|1/1|c.252T>A|p.Ser84Ser|252/519|252/519|84/172|	synonymous_variant	LOW	mt-Nd6	252/519	84/172	protein coding
A13819T	1070-743_S87	1070	743	S87	1	Polg+/+ Ulk2-/-	Ped5	13819	A	T	8118	0.132	MT	T|synonymous_variant|LOW|mt-Nd6|ENSMUSG00000064368|transcript|ENSMUST00000082419.1|protein_coding|1/1|c.252T>A|p.Ser84Ser|252/519|252/519|84/172|	synonymous_variant	LOW	mt-Nd6	252/519	84/172	protein coding
A13827C	1070-851_S73	1070	851	S73	3	Polg+/+ Ulk2-/-	Ped5	13827	A	C	2150	0.011	MT	C|missense_variant|MODERATE|mt-Nd6|ENSMUSG00000064368|transcript|ENSMUST00000082419.1|protein_coding|1/1|c.244T>G|p.Trp82Gly|244/519|244/519|82/172|	missense_variant	MODERATE	mt-Nd6	244/519	82/172	protein coding
A13827C	1070-850_S123	1070	850	S123	3	Polg+/+ Ulk2-/-	Ped5	13827	A	C	2299	0.02	MT	C|missense_variant|MODERATE|mt-Nd6|ENSMUSG00000064368|transcript|ENSMUST00000082419.1|protein_coding|1/1|c.244T>G|p.Trp82Gly|244/519|244/519|82/172|	missense_variant	MODERATE	mt-Nd6	244/519	82/172	protein coding
A13855G	1070-758_S77	1070	758	S77	3	Polg+/+ Ulk2-/-	Ped5	13855	A	G	4182	0.031	MT	G|synonymous_variant|LOW|mt-Nd6|ENSMUSG00000064368|transcript|ENSMUST00000082419.1|protein_coding|1/1|c.216T>C|p.Ala72Ala|216/519|216/519|72/172|	synonymous_variant	LOW	mt-Nd6	216/519	72/172	protein coding
A13855G	1070-626_S72	1070	626	S72	2	Polg+/+ Ulk2-/-	Ped5	13855	A	G	2463	0.036	MT	G|synonymous_variant|LOW|mt-Nd6|ENSMUSG00000064368|transcript|ENSMUST00000082419.1|protein_coding|1/1|c.216T>C|p.Ala72Ala|216/519|216/519|72/172|	synonymous_variant	LOW	mt-Nd6	216/519	72/172	protein coding
A13876G	207-1483_S37	207	1483	S37	2	Polg+/+ Tfam+/-	Ped2	13876	A	G	2207	0.013	MT	G|synonymous_variant|LOW|mt-Nd6|ENSMUSG00000064368|transcript|ENSMUST00000082419.1|protein_coding|1/1|c.195T>C|p.Val65Val|195/519|195/519|65/172|	synonymous_variant	LOW	mt-Nd6	195/519	65/172	protein coding
A1388G	33-749_S26	33	749	S26	2	Polg+/+	Ped1	1388	A	G	6508	0.052	MT	G|upstream_gene_variant|MODIFIER|mt-Tl1|ENSMUSG00000064340|transcript|ENSMUST00000082391.1|Mt_tRNA||n.-1288A>G|||||1288	upstream_gene_variant	MODIFIER	mt-Tl1			rRNA
A1388T	1070-652_S73	1070	652	S73	2	Polg+/+ Ulk2-/-	Ped5	1388	A	T	4687	0.036	MT	T|upstream_gene_variant|MODIFIER|mt-Tl1|ENSMUSG00000064340|transcript|ENSMUST00000082391.1|Mt_tRNA||n.-1288A>T|||||1288	upstream_gene_variant	MODIFIER	mt-Tl1			rRNA
A13892G	486-1587_S42	486	1587	S42	2	Polg+/+ Tfam+/OE	Ped3	13892	A	G	2468	0.113	MT	G|missense_variant|MODERATE|mt-Nd6|ENSMUSG00000064368|transcript|ENSMUST00000082419.1|protein_coding|1/1|c.179T>C|p.Leu60Ser|179/519|179/519|60/172|	missense_variant	MODERATE	mt-Nd6	179/519	60/172	protein coding
A13902G	1036-918_S50	1036	918	S50	3	Polg+/+ Bcl2l13-/-	Ped4	13902	A	G	2626	0.361	MT	G|synonymous_variant|LOW|mt-Nd6|ENSMUSG00000064368|transcript|ENSMUST00000082419.1|protein_coding|1/1|c.169T>C|p.Leu57Leu|169/519|169/519|57/172|	synonymous_variant	LOW	mt-Nd6	169/519	57/172	protein coding
A13902G	1036-919_S74	1036	919	S74	1	Polg+/+ Bcl2l13-/-	Ped4	13902	A	G	4385	0.427	MT	G|synonymous_variant|LOW|mt-Nd6|ENSMUSG00000064368|transcript|ENSMUST00000082419.1|protein_coding|1/1|c.169T>C|p.Leu57Leu|169/519|169/519|57/172|	synonymous_variant	LOW	mt-Nd6	169/519	57/172	protein coding
A13902G	1036-916_S49	1036	916	S49	3	Polg+/+ Bcl2l13-/-	Ped4	13902	A	G	3161	0.239	MT	G|synonymous_variant|LOW|mt-Nd6|ENSMUSG00000064368|transcript|ENSMUST00000082419.1|protein_coding|1/1|c.169T>C|p.Leu57Leu|169/519|169/519|57/172|	synonymous_variant	LOW	mt-Nd6	169/519	57/172	protein coding
A13902G	1036-914_S69	1036	914	S69	2	Polg+/+ Bcl2l13-/-	Ped4	13902	A	G	2314	0.178	MT	G|synonymous_variant|LOW|mt-Nd6|ENSMUSG00000064368|transcript|ENSMUST00000082419.1|protein_coding|1/1|c.169T>C|p.Leu57Leu|169/519|169/519|57/172|	synonymous_variant	LOW	mt-Nd6	169/519	57/172	protein coding
A1390G	486-2968_S45	486	2968	S45	2	Polg+/+ Tfam+/OE	Ped3	1390	A	G	5195	0.02	MT	G|upstream_gene_variant|MODIFIER|mt-Tl1|ENSMUSG00000064340|transcript|ENSMUST00000082391.1|Mt_tRNA||n.-1286A>G|||||1286	upstream_gene_variant	MODIFIER	mt-Tl1			rRNA
A13914G	486-2674_S34	486	2674	S34	3	Polg+/+ Tfam+/OE	Ped3	13914	A	G	2543	0.019	MT	G|synonymous_variant|LOW|mt-Nd6|ENSMUSG00000064368|transcript|ENSMUST00000082419.1|protein_coding|1/1|c.157T>C|p.Leu53Leu|157/519|157/519|53/172|	synonymous_variant	LOW	mt-Nd6	157/519	53/172	protein coding
A13914G	486-2127_S51	486	2127	S51	2	Polg+/+ Tfam+/OE	Ped3	13914	A	G	2849	0.045	MT	G|synonymous_variant|LOW|mt-Nd6|ENSMUSG00000064368|transcript|ENSMUST00000082419.1|protein_coding|1/1|c.157T>C|p.Leu53Leu|157/519|157/519|53/172|	synonymous_variant	LOW	mt-Nd6	157/519	53/172	protein coding
A13915T	33-887_S10	33	887	S10	3	Polg+/+	Ped1	13915	A	T	3390	0.029	MT	T|synonymous_variant|LOW|mt-Nd6|ENSMUSG00000064368|transcript|ENSMUST00000082419.1|protein_coding|1/1|c.156T>A|p.Gly52Gly|156/519|156/519|52/172|	synonymous_variant	LOW	mt-Nd6	156/519	52/172	protein coding
A1391G	1036-1002_S73	1036	1002	S73	1	Polg+/+ Bcl2l13-/-	Ped4	1391	A	G	4220	0.106	MT	G|upstream_gene_variant|MODIFIER|mt-Tl1|ENSMUSG00000064340|transcript|ENSMUST00000082391.1|Mt_tRNA||n.-1285A>G|||||1285	upstream_gene_variant	MODIFIER	mt-Tl1			rRNA
A1391G	1036-1048_S66	1036	1048	S66	2	Polg+/+ Bcl2l13-/-	Ped4	1391	A	G	4372	0.032	MT	G|upstream_gene_variant|MODIFIER|mt-Tl1|ENSMUSG00000064340|transcript|ENSMUST00000082391.1|Mt_tRNA||n.-1285A>G|||||1285	upstream_gene_variant	MODIFIER	mt-Tl1			rRNA
A1391G	1036-1001_S62	1036	1001	S62	2	Polg+/+ Bcl2l13-/-	Ped4	1391	A	G	5790	0.019	MT	G|upstream_gene_variant|MODIFIER|mt-Tl1|ENSMUSG00000064340|transcript|ENSMUST00000082391.1|Mt_tRNA||n.-1285A>G|||||1285	upstream_gene_variant	MODIFIER	mt-Tl1			rRNA
A1391G	1036-973_S79	1036	973	S79	1	Polg+/+ Bcl2l13-/-	Ped4	1391	A	G	8294	0.062	MT	G|upstream_gene_variant|MODIFIER|mt-Tl1|ENSMUSG00000064340|transcript|ENSMUST00000082391.1|Mt_tRNA||n.-1285A>G|||||1285	upstream_gene_variant	MODIFIER	mt-Tl1			rRNA
A1391G	1036-972_S63	1036	972	S63	3	Polg+/+ Bcl2l13-/-	Ped4	1391	A	G	6278	0.182	MT	G|upstream_gene_variant|MODIFIER|mt-Tl1|ENSMUSG00000064340|transcript|ENSMUST00000082391.1|Mt_tRNA||n.-1285A>G|||||1285	upstream_gene_variant	MODIFIER	mt-Tl1			rRNA
A1391G	1036-1049_S62	1036	1049	S62	3	Polg+/+ Bcl2l13-/-	Ped4	1391	A	G	4299	0.016	MT	G|upstream_gene_variant|MODIFIER|mt-Tl1|ENSMUSG00000064340|transcript|ENSMUST00000082391.1|Mt_tRNA||n.-1285A>G|||||1285	upstream_gene_variant	MODIFIER	mt-Tl1			rRNA
A1391G	486-2968_S45	486	2968	S45	2	Polg+/+ Tfam+/OE	Ped3	1391	A	G	5173	0.13	MT	G|upstream_gene_variant|MODIFIER|mt-Tl1|ENSMUSG00000064340|transcript|ENSMUST00000082391.1|Mt_tRNA||n.-1285A>G|||||1285	upstream_gene_variant	MODIFIER	mt-Tl1			rRNA
A1391G	486-2970_S39	486	2970	S39	3	Polg+/+ Tfam+/OE	Ped3	1391	A	G	2807	0.155	MT	G|upstream_gene_variant|MODIFIER|mt-Tl1|ENSMUSG00000064340|transcript|ENSMUST00000082391.1|Mt_tRNA||n.-1285A>G|||||1285	upstream_gene_variant	MODIFIER	mt-Tl1			rRNA
A1391G	1036-967_S64	1036	967	S64	3	Polg+/+ Bcl2l13-/-	Ped4	1391	A	G	2668	0.11	MT	G|upstream_gene_variant|MODIFIER|mt-Tl1|ENSMUSG00000064340|transcript|ENSMUST00000082391.1|Mt_tRNA||n.-1285A>G|||||1285	upstream_gene_variant	MODIFIER	mt-Tl1			rRNA
A13930T	1036-972_S63	1036	972	S63	3	Polg+/+ Bcl2l13-/-	Ped4	13930	A	T	4736	0.497	MT	T|synonymous_variant|LOW|mt-Nd6|ENSMUSG00000064368|transcript|ENSMUST00000082419.1|protein_coding|1/1|c.141T>A|p.Gly47Gly|141/519|141/519|47/172|	synonymous_variant	LOW	mt-Nd6	141/519	47/172	protein coding
A13930T	1036-1049_S62	1036	1049	S62	3	Polg+/+ Bcl2l13-/-	Ped4	13930	A	T	2936	0.38	MT	T|synonymous_variant|LOW|mt-Nd6|ENSMUSG00000064368|transcript|ENSMUST00000082419.1|protein_coding|1/1|c.141T>A|p.Gly47Gly|141/519|141/519|47/172|	synonymous_variant	LOW	mt-Nd6	141/519	47/172	protein coding
A13930T	33-761_S28	33	761	S28	2	Polg+/+	Ped1	13930	A	T	5603	0.011	MT	T|synonymous_variant|LOW|mt-Nd6|ENSMUSG00000064368|transcript|ENSMUST00000082419.1|protein_coding|1/1|c.141T>A|p.Gly47Gly|141/519|141/519|47/172|	synonymous_variant	LOW	mt-Nd6	141/519	47/172	protein coding
A13930T	486-2970_S39	486	2970	S39	3	Polg+/+ Tfam+/OE	Ped3	13930	A	T	3196	0.014	MT	T|synonymous_variant|LOW|mt-Nd6|ENSMUSG00000064368|transcript|ENSMUST00000082419.1|protein_coding|1/1|c.141T>A|p.Gly47Gly|141/519|141/519|47/172|	synonymous_variant	LOW	mt-Nd6	141/519	47/172	protein coding
A13930T	1036-973_S79	1036	973	S79	1	Polg+/+ Bcl2l13-/-	Ped4	13930	A	T	5430	0.686	MT	T|synonymous_variant|LOW|mt-Nd6|ENSMUSG00000064368|transcript|ENSMUST00000082419.1|protein_coding|1/1|c.141T>A|p.Gly47Gly|141/519|141/519|47/172|	synonymous_variant	LOW	mt-Nd6	141/519	47/172	protein coding
A13930T	1036-1048_S66	1036	1048	S66	2	Polg+/+ Bcl2l13-/-	Ped4	13930	A	T	2404	0.396	MT	T|synonymous_variant|LOW|mt-Nd6|ENSMUSG00000064368|transcript|ENSMUST00000082419.1|protein_coding|1/1|c.141T>A|p.Gly47Gly|141/519|141/519|47/172|	synonymous_variant	LOW	mt-Nd6	141/519	47/172	protein coding
A13930T	1036-967_S64	1036	967	S64	3	Polg+/+ Bcl2l13-/-	Ped4	13930	A	T	1795	0.475	MT	T|synonymous_variant|LOW|mt-Nd6|ENSMUSG00000064368|transcript|ENSMUST00000082419.1|protein_coding|1/1|c.141T>A|p.Gly47Gly|141/519|141/519|47/172|	synonymous_variant	LOW	mt-Nd6	141/519	47/172	protein coding
A13935G	33-474_S50	33	474	S50	1	Polg+/+	Ped1	13935	A	G	2484	0.031	MT	G|missense_variant|MODERATE|mt-Nd6|ENSMUSG00000064368|transcript|ENSMUST00000082419.1|protein_coding|1/1|c.136T>C|p.Phe46Leu|136/519|136/519|46/172|	missense_variant	MODERATE	mt-Nd6	136/519	46/172	protein coding
A13935G	33-552_S5	33	552	S5	3	Polg+/+	Ped1	13935	A	G	5569	0.025	MT	G|missense_variant|MODERATE|mt-Nd6|ENSMUSG00000064368|transcript|ENSMUST00000082419.1|protein_coding|1/1|c.136T>C|p.Phe46Leu|136/519|136/519|46/172|	missense_variant	MODERATE	mt-Nd6	136/519	46/172	protein coding
A13942G	1036-1029_S65	1036	1029	S65	2	Polg+/+ Bcl2l13-/-	Ped4	13942	A	G	2904	0.012	MT	G|synonymous_variant|LOW|mt-Nd6|ENSMUSG00000064368|transcript|ENSMUST00000082419.1|protein_coding|1/1|c.129T>C|p.Val43Val|129/519|129/519|43/172|	synonymous_variant	LOW	mt-Nd6	129/519	43/172	protein coding
A13942G	1036-943_S75	1036	943	S75	1	Polg+/+ Bcl2l13-/-	Ped4	13942	A	G	2992	0.159	MT	G|synonymous_variant|LOW|mt-Nd6|ENSMUSG00000064368|transcript|ENSMUST00000082419.1|protein_coding|1/1|c.129T>C|p.Val43Val|129/519|129/519|43/172|	synonymous_variant	LOW	mt-Nd6	129/519	43/172	protein coding
A13949G	33-887_S10	33	887	S10	3	Polg+/+	Ped1	13949	A	G	3412	0.039	MT	G|missense_variant|MODERATE|mt-Nd6|ENSMUSG00000064368|transcript|ENSMUST00000082419.1|protein_coding|1/1|c.122T>C|p.Leu41Ser|122/519|122/519|41/172|	missense_variant	MODERATE	mt-Nd6	122/519	41/172	protein coding
A13949G	33-749_S26	33	749	S26	2	Polg+/+	Ped1	13949	A	G	4425	0.013	MT	G|missense_variant|MODERATE|mt-Nd6|ENSMUSG00000064368|transcript|ENSMUST00000082419.1|protein_coding|1/1|c.122T>C|p.Leu41Ser|122/519|122/519|41/172|	missense_variant	MODERATE	mt-Nd6	122/519	41/172	protein coding
A13969G	1070-642_S84	1070	642	S84	1	Polg+/+ Ulk2-/-	Ped5	13969	A	G	4449	0.053	MT	G|synonymous_variant|LOW|mt-Nd6|ENSMUSG00000064368|transcript|ENSMUST00000082419.1|protein_coding|1/1|c.102T>C|p.Val34Val|102/519|102/519|34/172|	synonymous_variant	LOW	mt-Nd6	102/519	34/172	protein coding
A13978T	207-1621_S36	207	1621	S36	2	Polg+/+ Tfam+/-	Ped2	13978	A	T	4831	0.051	MT	T|synonymous_variant|LOW|mt-Nd6|ENSMUSG00000064368|transcript|ENSMUST00000082419.1|protein_coding|1/1|c.93T>A|p.Gly31Gly|93/519|93/519|31/172|	synonymous_variant	LOW	mt-Nd6	93/519	31/172	protein coding
A13978T	207-1622_S30	207	1622	S30	3	Polg+/+ Tfam+/-	Ped2	13978	A	T	4775	0.012	MT	T|synonymous_variant|LOW|mt-Nd6|ENSMUSG00000064368|transcript|ENSMUST00000082419.1|protein_coding|1/1|c.93T>A|p.Gly31Gly|93/519|93/519|31/172|	synonymous_variant	LOW	mt-Nd6	93/519	31/172	protein coding
A13978T	1070-734_S68	1070	734	S68	3	Polg+/+ Ulk2-/-	Ped5	13978	A	T	2594	0.065	MT	T|synonymous_variant|LOW|mt-Nd6|ENSMUSG00000064368|transcript|ENSMUST00000082419.1|protein_coding|1/1|c.93T>A|p.Gly31Gly|93/519|93/519|31/172|	synonymous_variant	LOW	mt-Nd6	93/519	31/172	protein coding
A13978T	1070-733_S86	1070	733	S86	1	Polg+/+ Ulk2-/-	Ped5	13978	A	T	5524	0.11	MT	T|synonymous_variant|LOW|mt-Nd6|ENSMUSG00000064368|transcript|ENSMUST00000082419.1|protein_coding|1/1|c.93T>A|p.Gly31Gly|93/519|93/519|31/172|	synonymous_variant	LOW	mt-Nd6	93/519	31/172	protein coding
A13978T	1070-743_S87	1070	743	S87	1	Polg+/+ Ulk2-/-	Ped5	13978	A	T	8810	0.046	MT	T|synonymous_variant|LOW|mt-Nd6|ENSMUSG00000064368|transcript|ENSMUST00000082419.1|protein_coding|1/1|c.93T>A|p.Gly31Gly|93/519|93/519|31/172|	synonymous_variant	LOW	mt-Nd6	93/519	31/172	protein coding
A13982G	33-887_S10	33	887	S10	3	Polg+/+	Ped1	13982	A	G	3541	0.069	MT	G|missense_variant|MODERATE|mt-Nd6|ENSMUSG00000064368|transcript|ENSMUST00000082419.1|protein_coding|1/1|c.89T>C|p.Leu30Ser|89/519|89/519|30/172|	missense_variant	MODERATE	mt-Nd6	89/519	30/172	protein coding
A13982G	33-749_S26	33	749	S26	2	Polg+/+	Ped1	13982	A	G	4454	0.064	MT	G|missense_variant|MODERATE|mt-Nd6|ENSMUSG00000064368|transcript|ENSMUST00000082419.1|protein_coding|1/1|c.89T>C|p.Leu30Ser|89/519|89/519|30/172|	missense_variant	MODERATE	mt-Nd6	89/519	30/172	protein coding
A13983G	1070-841_S122	1070	841	S122	3	Polg+/+ Ulk2-/-	Ped5	13983	A	G	1907	0.339	MT	G|synonymous_variant|LOW|mt-Nd6|ENSMUSG00000064368|transcript|ENSMUST00000082419.1|protein_coding|1/1|c.88T>C|p.Leu30Leu|88/519|88/519|30/172|	synonymous_variant	LOW	mt-Nd6	88/519	30/172	protein coding
A13983G	1070-842_S72	1070	842	S72	3	Polg+/+ Ulk2-/-	Ped5	13983	A	G	8408	0.279	MT	G|synonymous_variant|LOW|mt-Nd6|ENSMUSG00000064368|transcript|ENSMUST00000082419.1|protein_coding|1/1|c.88T>C|p.Leu30Leu|88/519|88/519|30/172|	synonymous_variant	LOW	mt-Nd6	88/519	30/172	protein coding
A13984G	1036-967_S64	1036	967	S64	3	Polg+/+ Bcl2l13-/-	Ped4	13984	A	G	2008	0.043	MT	G|synonymous_variant|LOW|mt-Nd6|ENSMUSG00000064368|transcript|ENSMUST00000082419.1|protein_coding|1/1|c.87T>C|p.Gly29Gly|87/519|87/519|29/172|	synonymous_variant	LOW	mt-Nd6	87/519	29/172	protein coding
A14002T	207-1622_S30	207	1622	S30	3	Polg+/+ Tfam+/-	Ped2	14002	A	T	5092	0.014	MT	T|synonymous_variant|LOW|mt-Nd6|ENSMUSG00000064368|transcript|ENSMUST00000082419.1|protein_coding|1/1|c.69T>A|p.Pro23Pro|69/519|69/519|23/172|	synonymous_variant	LOW	mt-Nd6	69/519	23/172	protein coding
A1400G	486-1659_S68	486	1659	S68	1	Polg+/+ Tfam+/OE	Ped3	1400	A	G	1997	0.173	MT	G|upstream_gene_variant|MODIFIER|mt-Tl1|ENSMUSG00000064340|transcript|ENSMUST00000082391.1|Mt_tRNA||n.-1276A>G|||||1276	upstream_gene_variant	MODIFIER	mt-Tl1			rRNA
A1400G	486-1660_S47	486	1660	S47	2	Polg+/+ Tfam+/OE	Ped3	1400	A	G	4300	0.114	MT	G|upstream_gene_variant|MODIFIER|mt-Tl1|ENSMUSG00000064340|transcript|ENSMUST00000082391.1|Mt_tRNA||n.-1276A>G|||||1276	upstream_gene_variant	MODIFIER	mt-Tl1			rRNA
A14016G	33-911_S27	33	911	S27	2	Polg+/+	Ped1	14016	A	G	5114	0.169	MT	G|synonymous_variant|LOW|mt-Nd6|ENSMUSG00000064368|transcript|ENSMUST00000082419.1|protein_coding|1/1|c.55T>C|p.Leu19Leu|55/519|55/519|19/172|	synonymous_variant	LOW	mt-Nd6	55/519	19/172	protein coding
A14020G	486-2127_S51	486	2127	S51	2	Polg+/+ Tfam+/OE	Ped3	14020	A	G	3352	0.041	MT	G|synonymous_variant|LOW|mt-Nd6|ENSMUSG00000064368|transcript|ENSMUST00000082419.1|protein_coding|1/1|c.51T>C|p.Leu17Leu|51/519|51/519|17/172|	synonymous_variant	LOW	mt-Nd6	51/519	17/172	protein coding
A14026T	207-1642_S29	207	1642	S29	3	Polg+/+ Tfam+/-	Ped2	14026	A	T	2476	0.054	MT	T|synonymous_variant|LOW|mt-Nd6|ENSMUSG00000064368|transcript|ENSMUST00000082419.1|protein_coding|1/1|c.45T>A|p.Gly15Gly|45/519|45/519|15/172|	synonymous_variant	LOW	mt-Nd6	45/519	15/172	protein coding
A14026T	486-2460_S36	486	2460	S36	3	Polg+/+ Tfam+/OE	Ped3	14026	A	T	3024	0.014	MT	T|synonymous_variant|LOW|mt-Nd6|ENSMUSG00000064368|transcript|ENSMUST00000082419.1|protein_coding|1/1|c.45T>A|p.Gly15Gly|45/519|45/519|15/172|	synonymous_variant	LOW	mt-Nd6	45/519	15/172	protein coding
A14026T	486-2325_S35	486	2325	S35	3	Polg+/+ Tfam+/OE	Ped3	14026	A	T	3689	0.13	MT	T|synonymous_variant|LOW|mt-Nd6|ENSMUSG00000064368|transcript|ENSMUST00000082419.1|protein_coding|1/1|c.45T>A|p.Gly15Gly|45/519|45/519|15/172|	synonymous_variant	LOW	mt-Nd6	45/519	15/172	protein coding
A14026T	486-2108_S44	486	2108	S44	2	Polg+/+ Tfam+/OE	Ped3	14026	A	T	1975	0.067	MT	T|synonymous_variant|LOW|mt-Nd6|ENSMUSG00000064368|transcript|ENSMUST00000082419.1|protein_coding|1/1|c.45T>A|p.Gly15Gly|45/519|45/519|15/172|	synonymous_variant	LOW	mt-Nd6	45/519	15/172	protein coding
A14026T	486-2106_S70	486	2106	S70	1	Polg+/+ Tfam+/OE	Ped3	14026	A	T	2034	0.041	MT	T|synonymous_variant|LOW|mt-Nd6|ENSMUSG00000064368|transcript|ENSMUST00000082419.1|protein_coding|1/1|c.45T>A|p.Gly15Gly|45/519|45/519|15/172|	synonymous_variant	LOW	mt-Nd6	45/519	15/172	protein coding
A14029T	486-2460_S36	486	2460	S36	3	Polg+/+ Tfam+/OE	Ped3	14029	A	T	3047	0.087	MT	T|synonymous_variant|LOW|mt-Nd6|ENSMUSG00000064368|transcript|ENSMUST00000082419.1|protein_coding|1/1|c.42T>A|p.Val14Val|42/519|42/519|14/172|	synonymous_variant	LOW	mt-Nd6	42/519	14/172	protein coding
A14029T	207-1642_S29	207	1642	S29	3	Polg+/+ Tfam+/-	Ped2	14029	A	T	2489	0.109	MT	T|synonymous_variant|LOW|mt-Nd6|ENSMUSG00000064368|transcript|ENSMUST00000082419.1|protein_coding|1/1|c.42T>A|p.Val14Val|42/519|42/519|14/172|	synonymous_variant	LOW	mt-Nd6	42/519	14/172	protein coding
A14030AT	1070-626_S72	1070	626	S72	2	Polg+/+ Ulk2-/-	Ped5	14030	A	AT	3162	0.012	MT	AT|frameshift_variant|HIGH|mt-Nd6|ENSMUSG00000064368|transcript|ENSMUST00000082419.1|protein_coding|1/1|c.40_41insA|p.Val14fs|40/519|40/519|14/172|	frameshift_variant	HIGH	mt-Nd6	40/519	14/172	protein coding
A14051G	33-911_S27	33	911	S27	2	Polg+/+	Ped1	14051	A	G	5301	0.019	MT	G|missense_variant|MODERATE|mt-Nd6|ENSMUSG00000064368|transcript|ENSMUST00000082419.1|protein_coding|1/1|c.20T>C|p.Val7Ala|20/519|20/519|7/172|	missense_variant	MODERATE	mt-Nd6	20/519	7/172	protein coding
A14065T	33-978_S13	33	978	S13	3	Polg+/+	Ped1	14065	A	T	2660	0.033	MT	T|missense_variant|MODERATE|mt-Nd6|ENSMUSG00000064368|transcript|ENSMUST00000082419.1|protein_coding|1/1|c.6T>A|p.Asn2Lys|6/519|6/519|2/172|	missense_variant	MODERATE	mt-Nd6	6/519	2/172	protein coding
A14078T	486-1659_S68	486	1659	S68	1	Polg+/+ Tfam+/OE	Ped3	14078	A	T	2297	0.015	MT	T|upstream_gene_variant|MODIFIER|mt-Nd6|ENSMUSG00000064368|transcript|ENSMUST00000082419.1|protein_coding||c.-8T>A|||||8	upstream_gene_variant	MODIFIER	mt-Nd6			tRNA
A14078T	1070-851_S73	1070	851	S73	3	Polg+/+ Ulk2-/-	Ped5	14078	A	T	2504	0.034	MT	T|upstream_gene_variant|MODIFIER|mt-Nd6|ENSMUSG00000064368|transcript|ENSMUST00000082419.1|protein_coding||c.-8T>A|||||8	upstream_gene_variant	MODIFIER	mt-Nd6			tRNA
A14078T	486-2057_S46	486	2057	S46	3	Polg+/+ Tfam+/OE	Ped3	14078	A	T	4336	0.012	MT	T|upstream_gene_variant|MODIFIER|mt-Nd6|ENSMUSG00000064368|transcript|ENSMUST00000082419.1|protein_coding||c.-8T>A|||||8	upstream_gene_variant	MODIFIER	mt-Nd6			tRNA
A14078T	1070-850_S123	1070	850	S123	3	Polg+/+ Ulk2-/-	Ped5	14078	A	T	2821	0.015	MT	T|upstream_gene_variant|MODIFIER|mt-Nd6|ENSMUSG00000064368|transcript|ENSMUST00000082419.1|protein_coding||c.-8T>A|||||8	upstream_gene_variant	MODIFIER	mt-Nd6			tRNA
A14103T	33-780_S115	33	780	S115	3	Polg+/+	Ped1	14103	A	T	4418	0.02	MT	T|upstream_gene_variant|MODIFIER|mt-Nd6|ENSMUSG00000064368|transcript|ENSMUST00000082419.1|protein_coding||c.-33T>A|||||33	upstream_gene_variant	MODIFIER	mt-Nd6			tRNA
A14105G	1070-666_S79	1070	666	S79	3	Polg+/+ Ulk2-/-	Ped5	14105	A	G	16153	0.025	MT	G|upstream_gene_variant|MODIFIER|mt-Nd6|ENSMUSG00000064368|transcript|ENSMUST00000082419.1|protein_coding||c.-35T>C|||||35	upstream_gene_variant	MODIFIER	mt-Nd6			tRNA
A14105G	1070-665_S121	1070	665	S121	3	Polg+/+ Ulk2-/-	Ped5	14105	A	G	3172	0.02	MT	G|upstream_gene_variant|MODIFIER|mt-Nd6|ENSMUSG00000064368|transcript|ENSMUST00000082419.1|protein_coding||c.-35T>C|||||35	upstream_gene_variant	MODIFIER	mt-Nd6			tRNA
A14110G	33-500_S4	33	500	S4	3	Polg+/+	Ped1	14110	A	G	3798	0.017	MT	G|upstream_gene_variant|MODIFIER|mt-Nd6|ENSMUSG00000064368|transcript|ENSMUST00000082419.1|protein_coding||c.-40T>C|||||40	upstream_gene_variant	MODIFIER	mt-Nd6			tRNA
A14110G	33-405_S49	33	405	S49	1	Polg+/+	Ped1	14110	A	G	7794	0.034	MT	G|upstream_gene_variant|MODIFIER|mt-Nd6|ENSMUSG00000064368|transcript|ENSMUST00000082419.1|protein_coding||c.-40T>C|||||40	upstream_gene_variant	MODIFIER	mt-Nd6			tRNA
A14123G	1070-652_S73	1070	652	S73	2	Polg+/+ Ulk2-/-	Ped5	14123	A	G	2485	0.227	MT	G|upstream_gene_variant|MODIFIER|mt-Nd6|ENSMUSG00000064368|transcript|ENSMUST00000082419.1|protein_coding||c.-53T>C|||||53	upstream_gene_variant	MODIFIER	mt-Nd6			tRNA
A14123G	1070-653_S78	1070	653	S78	3	Polg+/+ Ulk2-/-	Ped5	14123	A	G	13114	0.362	MT	G|upstream_gene_variant|MODIFIER|mt-Nd6|ENSMUSG00000064368|transcript|ENSMUST00000082419.1|protein_coding||c.-53T>C|||||53	upstream_gene_variant	MODIFIER	mt-Nd6			tRNA
A14124G	33-552_S5	33	552	S5	3	Polg+/+	Ped1	14124	A	G	6772	0.08	MT	G|upstream_gene_variant|MODIFIER|mt-Nd6|ENSMUSG00000064368|transcript|ENSMUST00000082419.1|protein_coding||c.-54T>C|||||54	upstream_gene_variant	MODIFIER	mt-Nd6			tRNA
A14124G	33-761_S28	33	761	S28	2	Polg+/+	Ped1	14124	A	G	6383	0.055	MT	G|upstream_gene_variant|MODIFIER|mt-Nd6|ENSMUSG00000064368|transcript|ENSMUST00000082419.1|protein_coding||c.-54T>C|||||54	upstream_gene_variant	MODIFIER	mt-Nd6			tRNA
A14129G	1036-1016_S53	1036	1016	S53	3	Polg+/+ Bcl2l13-/-	Ped4	14129	A	G	2128	0.386	MT	G|upstream_gene_variant|MODIFIER|mt-Nd6|ENSMUSG00000064368|transcript|ENSMUST00000082419.1|protein_coding||c.-59T>C|||||59	upstream_gene_variant	MODIFIER	mt-Nd6			tRNA
A14129G	1036-923_S54	1036	923	S54	3	Polg+/+ Bcl2l13-/-	Ped4	14129	A	G	6354	0.131	MT	G|upstream_gene_variant|MODIFIER|mt-Nd6|ENSMUSG00000064368|transcript|ENSMUST00000082419.1|protein_coding||c.-59T>C|||||59	upstream_gene_variant	MODIFIER	mt-Nd6			tRNA
A14129G	1036-1013_S70	1036	1013	S70	2	Polg+/+ Bcl2l13-/-	Ped4	14129	A	G	1457	0.154	MT	G|upstream_gene_variant|MODIFIER|mt-Nd6|ENSMUSG00000064368|transcript|ENSMUST00000082419.1|protein_coding||c.-59T>C|||||59	upstream_gene_variant	MODIFIER	mt-Nd6			tRNA
A14129G	1036-1017_S55	1036	1017	S55	3	Polg+/+ Bcl2l13-/-	Ped4	14129	A	G	3400	0.129	MT	G|upstream_gene_variant|MODIFIER|mt-Nd6|ENSMUSG00000064368|transcript|ENSMUST00000082419.1|protein_coding||c.-59T>C|||||59	upstream_gene_variant	MODIFIER	mt-Nd6			tRNA
A14132T	1070-858_S74	1070	858	S74	3	Polg+/+ Ulk2-/-	Ped5	14132	A	T	6614	0.301	MT	T|upstream_gene_variant|MODIFIER|mt-Nd6|ENSMUSG00000064368|transcript|ENSMUST00000082419.1|protein_coding||c.-62T>A|||||62	upstream_gene_variant	MODIFIER	mt-Nd6			tRNA
A14132T	1070-857_S124	1070	857	S124	3	Polg+/+ Ulk2-/-	Ped5	14132	A	T	2711	0.185	MT	T|upstream_gene_variant|MODIFIER|mt-Nd6|ENSMUSG00000064368|transcript|ENSMUST00000082419.1|protein_coding||c.-62T>A|||||62	upstream_gene_variant	MODIFIER	mt-Nd6			tRNA
A14136G	1070-842_S72	1070	842	S72	3	Polg+/+ Ulk2-/-	Ped5	14136	A	G	9490	0.173	MT	G|upstream_gene_variant|MODIFIER|mt-Nd6|ENSMUSG00000064368|transcript|ENSMUST00000082419.1|protein_coding||c.-66T>C|||||66	upstream_gene_variant	MODIFIER	mt-Nd6			tRNA
A14136G	1070-841_S122	1070	841	S122	3	Polg+/+ Ulk2-/-	Ped5	14136	A	G	2158	0.138	MT	G|upstream_gene_variant|MODIFIER|mt-Nd6|ENSMUSG00000064368|transcript|ENSMUST00000082419.1|protein_coding||c.-66T>C|||||66	upstream_gene_variant	MODIFIER	mt-Nd6			tRNA
A14137G	33-682_S24	33	682	S24	2	Polg+/+	Ped1	14137	A	G	4283	0.028	MT	G|upstream_gene_variant|MODIFIER|mt-Nd6|ENSMUSG00000064368|transcript|ENSMUST00000082419.1|protein_coding||c.-67T>C|||||67	upstream_gene_variant	MODIFIER	mt-Nd6			tRNA
A14138G	486-1867_S48	486	1867	S48	2	Polg+/+ Tfam+/OE	Ped3	14138	A	G	2947	0.037	MT	G|upstream_gene_variant|MODIFIER|mt-Nd6|ENSMUSG00000064368|transcript|ENSMUST00000082419.1|protein_coding||c.-68T>C|||||68	upstream_gene_variant	MODIFIER	mt-Nd6			tRNA
A14138G	486-1866_S41	486	1866	S41	2	Polg+/+ Tfam+/OE	Ped3	14138	A	G	2550	0.129	MT	G|upstream_gene_variant|MODIFIER|mt-Nd6|ENSMUSG00000064368|transcript|ENSMUST00000082419.1|protein_coding||c.-68T>C|||||68	upstream_gene_variant	MODIFIER	mt-Nd6			tRNA
A14138G	486-2046_S38	486	2046	S38	3	Polg+/+ Tfam+/OE	Ped3	14138	A	G	5742	0.233	MT	G|upstream_gene_variant|MODIFIER|mt-Nd6|ENSMUSG00000064368|transcript|ENSMUST00000082419.1|protein_coding||c.-68T>C|||||68	upstream_gene_variant	MODIFIER	mt-Nd6			tRNA
A14138T	486-1550_S46	486	1550	S46	2	Polg+/+ Tfam+/OE	Ped3	14138	A	T	2323	0.163	MT	T|upstream_gene_variant|MODIFIER|mt-Nd6|ENSMUSG00000064368|transcript|ENSMUST00000082419.1|protein_coding||c.-68T>A|||||68	upstream_gene_variant	MODIFIER	mt-Nd6			tRNA
A14138T	486-1553_S45	486	1553	S45	3	Polg+/+ Tfam+/OE	Ped3	14138	A	T	7168	0.199	MT	T|upstream_gene_variant|MODIFIER|mt-Nd6|ENSMUSG00000064368|transcript|ENSMUST00000082419.1|protein_coding||c.-68T>A|||||68	upstream_gene_variant	MODIFIER	mt-Nd6			tRNA
A14138T	486-1898_S42	486	1898	S42	3	Polg+/+ Tfam+/OE	Ped3	14138	A	T	4031	0.05	MT	T|upstream_gene_variant|MODIFIER|mt-Nd6|ENSMUSG00000064368|transcript|ENSMUST00000082419.1|protein_coding||c.-68T>A|||||68	upstream_gene_variant	MODIFIER	mt-Nd6			tRNA
A14160T	1070-626_S72	1070	626	S72	2	Polg+/+ Ulk2-/-	Ped5	14160	A	T	3380	0.013	MT	T|stop_gained|HIGH|mt-Cytb|ENSMUSG00000064370|transcript|ENSMUST00000082421.1|protein_coding|1/1|c.16A>T|p.Lys6*|16/1144|16/1144|6/380||WARNING_TRANSCRIPT_INCOMPLETE	stop_gained	HIGH	mt-Cytb	16/1144	6/380	protein coding
A14178T	1070-626_S72	1070	626	S72	2	Polg+/+ Ulk2-/-	Ped5	14178	A	T	3385	0.044	MT	T|stop_gained|HIGH|mt-Cytb|ENSMUSG00000064370|transcript|ENSMUST00000082421.1|protein_coding|1/1|c.34A>T|p.Lys12*|34/1144|34/1144|12/380||WARNING_TRANSCRIPT_INCOMPLETE	stop_gained	HIGH	mt-Cytb	34/1144	12/380	protein coding
A14195G	1070-652_S73	1070	652	S73	2	Polg+/+ Ulk2-/-	Ped5	14195	A	G	2479	0.011	MT	G|synonymous_variant|LOW|mt-Cytb|ENSMUSG00000064370|transcript|ENSMUST00000082421.1|protein_coding|1/1|c.51A>G|p.Ser17Ser|51/1144|51/1144|17/380||WARNING_TRANSCRIPT_INCOMPLETE	synonymous_variant	LOW	mt-Cytb	51/1144	17/380	protein coding
A14195G	1070-653_S78	1070	653	S78	3	Polg+/+ Ulk2-/-	Ped5	14195	A	G	13194	0.021	MT	G|synonymous_variant|LOW|mt-Cytb|ENSMUSG00000064370|transcript|ENSMUST00000082421.1|protein_coding|1/1|c.51A>G|p.Ser17Ser|51/1144|51/1144|17/380||WARNING_TRANSCRIPT_INCOMPLETE	synonymous_variant	LOW	mt-Cytb	51/1144	17/380	protein coding
A141T	486-2127_S51	486	2127	S51	2	Polg+/+ Tfam+/OE	Ped3	141	A	T	4081	0.054	MT	T|upstream_gene_variant|MODIFIER|mt-Tv|ENSMUSG00000064338|transcript|ENSMUST00000082389.1|Mt_tRNA||n.-884A>T|||||884	upstream_gene_variant	MODIFIER	mt-Tv			rRNA
A141T	486-2674_S34	486	2674	S34	3	Polg+/+ Tfam+/OE	Ped3	141	A	T	1565	0.012	MT	T|upstream_gene_variant|MODIFIER|mt-Tv|ENSMUSG00000064338|transcript|ENSMUST00000082389.1|Mt_tRNA||n.-884A>T|||||884	upstream_gene_variant	MODIFIER	mt-Tv			rRNA
A14203G	1036-1048_S66	1036	1048	S66	2	Polg+/+ Bcl2l13-/-	Ped4	14203	A	G	2711	0.029	MT	G|missense_variant|MODERATE|mt-Cytb|ENSMUSG00000064370|transcript|ENSMUST00000082421.1|protein_coding|1/1|c.59A>G|p.Asp20Gly|59/1144|59/1144|20/380||WARNING_TRANSCRIPT_INCOMPLETE	missense_variant	MODERATE	mt-Cytb	59/1144	20/380	protein coding
A14203G	1036-972_S63	1036	972	S63	3	Polg+/+ Bcl2l13-/-	Ped4	14203	A	G	5997	0.174	MT	G|missense_variant|MODERATE|mt-Cytb|ENSMUSG00000064370|transcript|ENSMUST00000082421.1|protein_coding|1/1|c.59A>G|p.Asp20Gly|59/1144|59/1144|20/380||WARNING_TRANSCRIPT_INCOMPLETE	missense_variant	MODERATE	mt-Cytb	59/1144	20/380	protein coding
A14203G	1036-967_S64	1036	967	S64	3	Polg+/+ Bcl2l13-/-	Ped4	14203	A	G	2166	0.104	MT	G|missense_variant|MODERATE|mt-Cytb|ENSMUSG00000064370|transcript|ENSMUST00000082421.1|protein_coding|1/1|c.59A>G|p.Asp20Gly|59/1144|59/1144|20/380||WARNING_TRANSCRIPT_INCOMPLETE	missense_variant	MODERATE	mt-Cytb	59/1144	20/380	protein coding
A14203G	1036-1049_S62	1036	1049	S62	3	Polg+/+ Bcl2l13-/-	Ped4	14203	A	G	3463	0.016	MT	G|missense_variant|MODERATE|mt-Cytb|ENSMUSG00000064370|transcript|ENSMUST00000082421.1|protein_coding|1/1|c.59A>G|p.Asp20Gly|59/1144|59/1144|20/380||WARNING_TRANSCRIPT_INCOMPLETE	missense_variant	MODERATE	mt-Cytb	59/1144	20/380	protein coding
A14203G	1036-973_S79	1036	973	S79	1	Polg+/+ Bcl2l13-/-	Ped4	14203	A	G	7009	0.055	MT	G|missense_variant|MODERATE|mt-Cytb|ENSMUSG00000064370|transcript|ENSMUST00000082421.1|protein_coding|1/1|c.59A>G|p.Asp20Gly|59/1144|59/1144|20/380||WARNING_TRANSCRIPT_INCOMPLETE	missense_variant	MODERATE	mt-Cytb	59/1144	20/380	protein coding
A14203T	207-1622_S30	207	1622	S30	3	Polg+/+ Tfam+/-	Ped2	14203	A	T	6465	0.157	MT	T|missense_variant|MODERATE|mt-Cytb|ENSMUSG00000064370|transcript|ENSMUST00000082421.1|protein_coding|1/1|c.59A>T|p.Asp20Val|59/1144|59/1144|20/380||WARNING_TRANSCRIPT_INCOMPLETE	missense_variant	MODERATE	mt-Cytb	59/1144	20/380	protein coding
A14207G	33-515-repeat-library_S20	33	515	S20	2	Polg+/+	Ped1	14207	A	G	3958	0.012	MT	G|synonymous_variant|LOW|mt-Cytb|ENSMUSG00000064370|transcript|ENSMUST00000082421.1|protein_coding|1/1|c.63A>G|p.Leu21Leu|63/1144|63/1144|21/380||WARNING_TRANSCRIPT_INCOMPLETE	synonymous_variant	LOW	mt-Cytb	63/1144	21/380	protein coding
A1420T	486-1867_S48	486	1867	S48	2	Polg+/+ Tfam+/OE	Ped3	1420	A	T	4372	0.022	MT	T|upstream_gene_variant|MODIFIER|mt-Tl1|ENSMUSG00000064340|transcript|ENSMUST00000082391.1|Mt_tRNA||n.-1256A>T|||||1256	upstream_gene_variant	MODIFIER	mt-Tl1			rRNA
A1420T	486-2046_S38	486	2046	S38	3	Polg+/+ Tfam+/OE	Ped3	1420	A	T	2604	0.057	MT	T|upstream_gene_variant|MODIFIER|mt-Tl1|ENSMUSG00000064340|transcript|ENSMUST00000082391.1|Mt_tRNA||n.-1256A>T|||||1256	upstream_gene_variant	MODIFIER	mt-Tl1			rRNA
A14216T	1070-652_S73	1070	652	S73	2	Polg+/+ Ulk2-/-	Ped5	14216	A	T	2432	0.096	MT	T|synonymous_variant|LOW|mt-Cytb|ENSMUSG00000064370|transcript|ENSMUST00000082421.1|protein_coding|1/1|c.72A>T|p.Pro24Pro|72/1144|72/1144|24/380||WARNING_TRANSCRIPT_INCOMPLETE	synonymous_variant	LOW	mt-Cytb	72/1144	24/380	protein coding
A14216T	1070-653_S78	1070	653	S78	3	Polg+/+ Ulk2-/-	Ped5	14216	A	T	13047	0.018	MT	T|synonymous_variant|LOW|mt-Cytb|ENSMUSG00000064370|transcript|ENSMUST00000082421.1|protein_coding|1/1|c.72A>T|p.Pro24Pro|72/1144|72/1144|24/380||WARNING_TRANSCRIPT_INCOMPLETE	synonymous_variant	LOW	mt-Cytb	72/1144	24/380	protein coding
A14221C	207-1621_S36	207	1621	S36	2	Polg+/+ Tfam+/-	Ped2	14221	A	C	5028	0.046	MT	C|missense_variant|MODERATE|mt-Cytb|ENSMUSG00000064370|transcript|ENSMUST00000082421.1|protein_coding|1/1|c.77A>C|p.Asn26Thr|77/1144|77/1144|26/380||WARNING_TRANSCRIPT_INCOMPLETE	missense_variant	MODERATE	mt-Cytb	77/1144	26/380	protein coding
A14221C	207-1622_S30	207	1622	S30	3	Polg+/+ Tfam+/-	Ped2	14221	A	C	6637	0.122	MT	C|missense_variant|MODERATE|mt-Cytb|ENSMUSG00000064370|transcript|ENSMUST00000082421.1|protein_coding|1/1|c.77A>C|p.Asn26Thr|77/1144|77/1144|26/380||WARNING_TRANSCRIPT_INCOMPLETE	missense_variant	MODERATE	mt-Cytb	77/1144	26/380	protein coding
A14231G	33-749_S26	33	749	S26	2	Polg+/+	Ped1	14231	A	G	4751	0.049	MT	G|synonymous_variant|LOW|mt-Cytb|ENSMUSG00000064370|transcript|ENSMUST00000082421.1|protein_coding|1/1|c.87A>G|p.Ser29Ser|87/1144|87/1144|29/380||WARNING_TRANSCRIPT_INCOMPLETE	synonymous_variant	LOW	mt-Cytb	87/1144	29/380	protein coding
A14231G	33-887_S10	33	887	S10	3	Polg+/+	Ped1	14231	A	G	3913	0.186	MT	G|synonymous_variant|LOW|mt-Cytb|ENSMUSG00000064370|transcript|ENSMUST00000082421.1|protein_coding|1/1|c.87A>G|p.Ser29Ser|87/1144|87/1144|29/380||WARNING_TRANSCRIPT_INCOMPLETE	synonymous_variant	LOW	mt-Cytb	87/1144	29/380	protein coding
A14231G	33-761_S28	33	761	S28	2	Polg+/+	Ped1	14231	A	G	5956	0.057	MT	G|synonymous_variant|LOW|mt-Cytb|ENSMUSG00000064370|transcript|ENSMUST00000082421.1|protein_coding|1/1|c.87A>G|p.Ser29Ser|87/1144|87/1144|29/380||WARNING_TRANSCRIPT_INCOMPLETE	synonymous_variant	LOW	mt-Cytb	87/1144	29/380	protein coding
A14238G	1036-1017_S55	1036	1017	S55	3	Polg+/+ Bcl2l13-/-	Ped4	14238	A	G	3246	0.148	MT	G|missense_variant|MODERATE|mt-Cytb|ENSMUSG00000064370|transcript|ENSMUST00000082421.1|protein_coding|1/1|c.94A>G|p.Asn32Asp|94/1144|94/1144|32/380||WARNING_TRANSCRIPT_INCOMPLETE	missense_variant	MODERATE	mt-Cytb	94/1144	32/380	protein coding
A14238G	1036-923_S54	1036	923	S54	3	Polg+/+ Bcl2l13-/-	Ped4	14238	A	G	6158	0.137	MT	G|missense_variant|MODERATE|mt-Cytb|ENSMUSG00000064370|transcript|ENSMUST00000082421.1|protein_coding|1/1|c.94A>G|p.Asn32Asp|94/1144|94/1144|32/380||WARNING_TRANSCRIPT_INCOMPLETE	missense_variant	MODERATE	mt-Cytb	94/1144	32/380	protein coding
A14238G	1036-1016_S53	1036	1016	S53	3	Polg+/+ Bcl2l13-/-	Ped4	14238	A	G	2072	0.399	MT	G|missense_variant|MODERATE|mt-Cytb|ENSMUSG00000064370|transcript|ENSMUST00000082421.1|protein_coding|1/1|c.94A>G|p.Asn32Asp|94/1144|94/1144|32/380||WARNING_TRANSCRIPT_INCOMPLETE	missense_variant	MODERATE	mt-Cytb	94/1144	32/380	protein coding
A14238G	1036-1013_S70	1036	1013	S70	2	Polg+/+ Bcl2l13-/-	Ped4	14238	A	G	1378	0.147	MT	G|missense_variant|MODERATE|mt-Cytb|ENSMUSG00000064370|transcript|ENSMUST00000082421.1|protein_coding|1/1|c.94A>G|p.Asn32Asp|94/1144|94/1144|32/380||WARNING_TRANSCRIPT_INCOMPLETE	missense_variant	MODERATE	mt-Cytb	94/1144	32/380	protein coding
A14239T	207-1627_S19	207	1627	S19	3	Polg+/+ Tfam+/-	Ped2	14239	A	T	2966	0.444	MT	T|missense_variant|MODERATE|mt-Cytb|ENSMUSG00000064370|transcript|ENSMUST00000082421.1|protein_coding|1/1|c.95A>T|p.Asn32Ile|95/1144|95/1144|32/380||WARNING_TRANSCRIPT_INCOMPLETE	missense_variant	MODERATE	mt-Cytb	95/1144	32/380	protein coding
A14239T	207-2371_S39	207	2371	S39	2	Polg+/+ Tfam+/-	Ped2	14239	A	T	1568	0.323	MT	T|missense_variant|MODERATE|mt-Cytb|ENSMUSG00000064370|transcript|ENSMUST00000082421.1|protein_coding|1/1|c.95A>T|p.Asn32Ile|95/1144|95/1144|32/380||WARNING_TRANSCRIPT_INCOMPLETE	missense_variant	MODERATE	mt-Cytb	95/1144	32/380	protein coding
A14239T	207-2049_S63	207	2049	S63	1	Polg+/+ Tfam+/-	Ped2	14239	A	T	4263	0.367	MT	T|missense_variant|MODERATE|mt-Cytb|ENSMUSG00000064370|transcript|ENSMUST00000082421.1|protein_coding|1/1|c.95A>T|p.Asn32Ile|95/1144|95/1144|32/380||WARNING_TRANSCRIPT_INCOMPLETE	missense_variant	MODERATE	mt-Cytb	95/1144	32/380	protein coding
A14239T	207-1466_S58	207	1466	S58	1	Polg+/+ Tfam+/-	Ped2	14239	A	T	2045	0.184	MT	T|missense_variant|MODERATE|mt-Cytb|ENSMUSG00000064370|transcript|ENSMUST00000082421.1|protein_coding|1/1|c.95A>T|p.Asn32Ile|95/1144|95/1144|32/380||WARNING_TRANSCRIPT_INCOMPLETE	missense_variant	MODERATE	mt-Cytb	95/1144	32/380	protein coding
A14255G	207-1642_S29	207	1642	S29	3	Polg+/+ Tfam+/-	Ped2	14255	A	G	2746	0.043	MT	G|synonymous_variant|LOW|mt-Cytb|ENSMUSG00000064370|transcript|ENSMUST00000082421.1|protein_coding|1/1|c.111A>G|p.Leu37Leu|111/1144|111/1144|37/380||WARNING_TRANSCRIPT_INCOMPLETE	synonymous_variant	LOW	mt-Cytb	111/1144	37/380	protein coding
A14255G	486-2127_S51	486	2127	S51	2	Polg+/+ Tfam+/OE	Ped3	14255	A	G	3152	0.015	MT	G|synonymous_variant|LOW|mt-Cytb|ENSMUSG00000064370|transcript|ENSMUST00000082421.1|protein_coding|1/1|c.111A>G|p.Leu37Leu|111/1144|111/1144|37/380||WARNING_TRANSCRIPT_INCOMPLETE	synonymous_variant	LOW	mt-Cytb	111/1144	37/380	protein coding
A14258G	1036-1017_S55	1036	1017	S55	3	Polg+/+ Bcl2l13-/-	Ped4	14258	A	G	3042	0.45	MT	G|synonymous_variant|LOW|mt-Cytb|ENSMUSG00000064370|transcript|ENSMUST00000082421.1|protein_coding|1/1|c.114A>G|p.Gly38Gly|114/1144|114/1144|38/380||WARNING_TRANSCRIPT_INCOMPLETE	synonymous_variant	LOW	mt-Cytb	114/1144	38/380	protein coding
A14258G	1036-1016_S53	1036	1016	S53	3	Polg+/+ Bcl2l13-/-	Ped4	14258	A	G	2001	0.38	MT	G|synonymous_variant|LOW|mt-Cytb|ENSMUSG00000064370|transcript|ENSMUST00000082421.1|protein_coding|1/1|c.114A>G|p.Gly38Gly|114/1144|114/1144|38/380||WARNING_TRANSCRIPT_INCOMPLETE	synonymous_variant	LOW	mt-Cytb	114/1144	38/380	protein coding
A14258G	1036-923_S54	1036	923	S54	3	Polg+/+ Bcl2l13-/-	Ped4	14258	A	G	5750	0.468	MT	G|synonymous_variant|LOW|mt-Cytb|ENSMUSG00000064370|transcript|ENSMUST00000082421.1|protein_coding|1/1|c.114A>G|p.Gly38Gly|114/1144|114/1144|38/380||WARNING_TRANSCRIPT_INCOMPLETE	synonymous_variant	LOW	mt-Cytb	114/1144	38/380	protein coding
A14258G	1036-1013_S70	1036	1013	S70	2	Polg+/+ Bcl2l13-/-	Ped4	14258	A	G	1307	0.355	MT	G|synonymous_variant|LOW|mt-Cytb|ENSMUSG00000064370|transcript|ENSMUST00000082421.1|protein_coding|1/1|c.114A>G|p.Gly38Gly|114/1144|114/1144|38/380||WARNING_TRANSCRIPT_INCOMPLETE	synonymous_variant	LOW	mt-Cytb	114/1144	38/380	protein coding
A14268G	486-2127_S51	486	2127	S51	2	Polg+/+ Tfam+/OE	Ped3	14268	A	G	3098	0.019	MT	G|missense_variant|MODERATE|mt-Cytb|ENSMUSG00000064370|transcript|ENSMUST00000082421.1|protein_coding|1/1|c.124A>G|p.Met42Val|124/1144|124/1144|42/380||WARNING_TRANSCRIPT_INCOMPLETE	missense_variant	MODERATE	mt-Cytb	124/1144	42/380	protein coding
A14285T	486-2108_S44	486	2108	S44	2	Polg+/+ Tfam+/OE	Ped3	14285	A	T	1798	0.013	MT	T|synonymous_variant|LOW|mt-Cytb|ENSMUSG00000064370|transcript|ENSMUST00000082421.1|protein_coding|1/1|c.141A>T|p.Thr47Thr|141/1144|141/1144|47/380||WARNING_TRANSCRIPT_INCOMPLETE	synonymous_variant	LOW	mt-Cytb	141/1144	47/380	protein coding
A14285T	486-2106_S70	486	2106	S70	1	Polg+/+ Tfam+/OE	Ped3	14285	A	T	2151	0.05	MT	T|synonymous_variant|LOW|mt-Cytb|ENSMUSG00000064370|transcript|ENSMUST00000082421.1|protein_coding|1/1|c.141A>T|p.Thr47Thr|141/1144|141/1144|47/380||WARNING_TRANSCRIPT_INCOMPLETE	synonymous_variant	LOW	mt-Cytb	141/1144	47/380	protein coding
A1428T	33-682_S24	33	682	S24	2	Polg+/+	Ped1	1428	A	T	5789	0.076	MT	T|upstream_gene_variant|MODIFIER|mt-Tl1|ENSMUSG00000064340|transcript|ENSMUST00000082391.1|Mt_tRNA||n.-1248A>T|||||1248	upstream_gene_variant	MODIFIER	mt-Tl1			rRNA
A14308T	1070-637_S83	1070	637	S83	1	Polg+/+ Ulk2-/-	Ped5	14308	A	T	4424	0.056	MT	T|missense_variant|MODERATE|mt-Cytb|ENSMUSG00000064370|transcript|ENSMUST00000082421.1|protein_coding|1/1|c.164A>T|p.Tyr55Phe|164/1144|164/1144|55/380||WARNING_TRANSCRIPT_INCOMPLETE	missense_variant	MODERATE	mt-Cytb	164/1144	55/380	protein coding
A14308T	1070-788_S76	1070	788	S76	3	Polg+/+ Ulk2-/-	Ped5	14308	A	T	12855	0.011	MT	T|missense_variant|MODERATE|mt-Cytb|ENSMUSG00000064370|transcript|ENSMUST00000082421.1|protein_coding|1/1|c.164A>T|p.Tyr55Phe|164/1144|164/1144|55/380||WARNING_TRANSCRIPT_INCOMPLETE	missense_variant	MODERATE	mt-Cytb	164/1144	55/380	protein coding
A14315G	1070-743_S87	1070	743	S87	1	Polg+/+ Ulk2-/-	Ped5	14315	A	G	8670	0.052	MT	G|synonymous_variant|LOW|mt-Cytb|ENSMUSG00000064370|transcript|ENSMUST00000082421.1|protein_coding|1/1|c.171A>G|p.Ser57Ser|171/1144|171/1144|57/380||WARNING_TRANSCRIPT_INCOMPLETE	synonymous_variant	LOW	mt-Cytb	171/1144	57/380	protein coding
A14315G	1070-733_S86	1070	733	S86	1	Polg+/+ Ulk2-/-	Ped5	14315	A	G	5331	0.109	MT	G|synonymous_variant|LOW|mt-Cytb|ENSMUSG00000064370|transcript|ENSMUST00000082421.1|protein_coding|1/1|c.171A>G|p.Ser57Ser|171/1144|171/1144|57/380||WARNING_TRANSCRIPT_INCOMPLETE	synonymous_variant	LOW	mt-Cytb	171/1144	57/380	protein coding
A14315G	1070-744_S67	1070	744	S67	3	Polg+/+ Ulk2-/-	Ped5	14315	A	G	3888	0.101	MT	G|synonymous_variant|LOW|mt-Cytb|ENSMUSG00000064370|transcript|ENSMUST00000082421.1|protein_coding|1/1|c.171A>G|p.Ser57Ser|171/1144|171/1144|57/380||WARNING_TRANSCRIPT_INCOMPLETE	synonymous_variant	LOW	mt-Cytb	171/1144	57/380	protein coding
A14319G	486-2460_S36	486	2460	S36	3	Polg+/+ Tfam+/OE	Ped3	14319	A	G	3118	0.112	MT	G|missense_variant|MODERATE|mt-Cytb|ENSMUSG00000064370|transcript|ENSMUST00000082421.1|protein_coding|1/1|c.175A>G|p.Thr59Ala|175/1144|175/1144|59/380||WARNING_TRANSCRIPT_INCOMPLETE	missense_variant	MODERATE	mt-Cytb	175/1144	59/380	protein coding
A14319G	207-1642_S29	207	1642	S29	3	Polg+/+ Tfam+/-	Ped2	14319	A	G	2842	0.083	MT	G|missense_variant|MODERATE|mt-Cytb|ENSMUSG00000064370|transcript|ENSMUST00000082421.1|protein_coding|1/1|c.175A>G|p.Thr59Ala|175/1144|175/1144|59/380||WARNING_TRANSCRIPT_INCOMPLETE	missense_variant	MODERATE	mt-Cytb	175/1144	59/380	protein coding
A14319G	486-1929_S33	486	1929	S33	3	Polg+/+ Tfam+/OE	Ped3	14319	A	G	6979	0.032	MT	G|missense_variant|MODERATE|mt-Cytb|ENSMUSG00000064370|transcript|ENSMUST00000082421.1|protein_coding|1/1|c.175A>G|p.Thr59Ala|175/1144|175/1144|59/380||WARNING_TRANSCRIPT_INCOMPLETE	missense_variant	MODERATE	mt-Cytb	175/1144	59/380	protein coding
A14319G	486-1529_S40	486	1529	S40	2	Polg+/+ Tfam+/OE	Ped3	14319	A	G	3350	0.04	MT	G|missense_variant|MODERATE|mt-Cytb|ENSMUSG00000064370|transcript|ENSMUST00000082421.1|protein_coding|1/1|c.175A>G|p.Thr59Ala|175/1144|175/1144|59/380||WARNING_TRANSCRIPT_INCOMPLETE	missense_variant	MODERATE	mt-Cytb	175/1144	59/380	protein coding
A14319G	486-1530_S49	486	1530	S49	2	Polg+/+ Tfam+/OE	Ped3	14319	A	G	1877	0.018	MT	G|missense_variant|MODERATE|mt-Cytb|ENSMUSG00000064370|transcript|ENSMUST00000082421.1|protein_coding|1/1|c.175A>G|p.Thr59Ala|175/1144|175/1144|59/380||WARNING_TRANSCRIPT_INCOMPLETE	missense_variant	MODERATE	mt-Cytb	175/1144	59/380	protein coding
A14324T	486-2325_S35	486	2325	S35	3	Polg+/+ Tfam+/OE	Ped3	14324	A	T	3939	0.236	MT	T|missense_variant|MODERATE|mt-Cytb|ENSMUSG00000064370|transcript|ENSMUST00000082421.1|protein_coding|1/1|c.180A>T|p.Met60Ile|180/1144|180/1144|60/380||WARNING_TRANSCRIPT_INCOMPLETE	missense_variant	MODERATE	mt-Cytb	180/1144	60/380	protein coding
A14324T	486-2106_S70	486	2106	S70	1	Polg+/+ Tfam+/OE	Ped3	14324	A	T	2097	0.541	MT	T|missense_variant|MODERATE|mt-Cytb|ENSMUSG00000064370|transcript|ENSMUST00000082421.1|protein_coding|1/1|c.180A>T|p.Met60Ile|180/1144|180/1144|60/380||WARNING_TRANSCRIPT_INCOMPLETE	missense_variant	MODERATE	mt-Cytb	180/1144	60/380	protein coding
A14324T	486-2127_S51	486	2127	S51	2	Polg+/+ Tfam+/OE	Ped3	14324	A	T	3076	0.073	MT	T|missense_variant|MODERATE|mt-Cytb|ENSMUSG00000064370|transcript|ENSMUST00000082421.1|protein_coding|1/1|c.180A>T|p.Met60Ile|180/1144|180/1144|60/380||WARNING_TRANSCRIPT_INCOMPLETE	missense_variant	MODERATE	mt-Cytb	180/1144	60/380	protein coding
A14324T	486-2674_S34	486	2674	S34	3	Polg+/+ Tfam+/OE	Ped3	14324	A	T	4464	0.531	MT	T|missense_variant|MODERATE|mt-Cytb|ENSMUSG00000064370|transcript|ENSMUST00000082421.1|protein_coding|1/1|c.180A>T|p.Met60Ile|180/1144|180/1144|60/380||WARNING_TRANSCRIPT_INCOMPLETE	missense_variant	MODERATE	mt-Cytb	180/1144	60/380	protein coding
A14324T	486-2460_S36	486	2460	S36	3	Polg+/+ Tfam+/OE	Ped3	14324	A	T	3015	0.845	MT	T|missense_variant|MODERATE|mt-Cytb|ENSMUSG00000064370|transcript|ENSMUST00000082421.1|protein_coding|1/1|c.180A>T|p.Met60Ile|180/1144|180/1144|60/380||WARNING_TRANSCRIPT_INCOMPLETE	missense_variant	MODERATE	mt-Cytb	180/1144	60/380	protein coding
A14324T	207-1642_S29	207	1642	S29	3	Polg+/+ Tfam+/-	Ped2	14324	A	T	2755	0.792	MT	T|missense_variant|MODERATE|mt-Cytb|ENSMUSG00000064370|transcript|ENSMUST00000082421.1|protein_coding|1/1|c.180A>T|p.Met60Ile|180/1144|180/1144|60/380||WARNING_TRANSCRIPT_INCOMPLETE	missense_variant	MODERATE	mt-Cytb	180/1144	60/380	protein coding
A14324T	486-2108_S44	486	2108	S44	2	Polg+/+ Tfam+/OE	Ped3	14324	A	T	1716	0.686	MT	T|missense_variant|MODERATE|mt-Cytb|ENSMUSG00000064370|transcript|ENSMUST00000082421.1|protein_coding|1/1|c.180A>T|p.Met60Ile|180/1144|180/1144|60/380||WARNING_TRANSCRIPT_INCOMPLETE	missense_variant	MODERATE	mt-Cytb	180/1144	60/380	protein coding
A14365G	207-2138_S28	207	2138	S28	3	Polg+/+ Tfam+/-	Ped2	14365	A	G	4223	0.829	MT	G|missense_variant|MODERATE|mt-Cytb|ENSMUSG00000064370|transcript|ENSMUST00000082421.1|protein_coding|1/1|c.221A>G|p.Asn74Ser|221/1144|221/1144|74/380||WARNING_TRANSCRIPT_INCOMPLETE	missense_variant	MODERATE	mt-Cytb	221/1144	74/380	protein coding
A14365G	207-1586_S21	207	1586	S21	3	Polg+/+ Tfam+/-	Ped2	14365	A	G	16786	0.139	MT	G|missense_variant|MODERATE|mt-Cytb|ENSMUSG00000064370|transcript|ENSMUST00000082421.1|protein_coding|1/1|c.221A>G|p.Asn74Ser|221/1144|221/1144|74/380||WARNING_TRANSCRIPT_INCOMPLETE	missense_variant	MODERATE	mt-Cytb	221/1144	74/380	protein coding
A14365G	207-1556_S35	207	1556	S35	2	Polg+/+ Tfam+/-	Ped2	14365	A	G	3715	0.641	MT	G|missense_variant|MODERATE|mt-Cytb|ENSMUSG00000064370|transcript|ENSMUST00000082421.1|protein_coding|1/1|c.221A>G|p.Asn74Ser|221/1144|221/1144|74/380||WARNING_TRANSCRIPT_INCOMPLETE	missense_variant	MODERATE	mt-Cytb	221/1144	74/380	protein coding
A1442G	33-552_S5	33	552	S5	3	Polg+/+	Ped1	1442	A	G	10555	0.048	MT	G|upstream_gene_variant|MODIFIER|mt-Tl1|ENSMUSG00000064340|transcript|ENSMUST00000082391.1|Mt_tRNA||n.-1234A>G|||||1234	upstream_gene_variant	MODIFIER	mt-Tl1			rRNA
A1442G	33-761_S28	33	761	S28	2	Polg+/+	Ped1	1442	A	G	2920	0.05	MT	G|upstream_gene_variant|MODIFIER|mt-Tl1|ENSMUSG00000064340|transcript|ENSMUST00000082391.1|Mt_tRNA||n.-1234A>G|||||1234	upstream_gene_variant	MODIFIER	mt-Tl1			rRNA
A14441G	1070-733_S86	1070	733	S86	1	Polg+/+ Ulk2-/-	Ped5	14441	A	G	5461	0.041	MT	G|synonymous_variant|LOW|mt-Cytb|ENSMUSG00000064370|transcript|ENSMUST00000082421.1|protein_coding|1/1|c.297A>G|p.Gly99Gly|297/1144|297/1144|99/380||WARNING_TRANSCRIPT_INCOMPLETE	synonymous_variant	LOW	mt-Cytb	297/1144	99/380	protein coding
A14464T	1070-788_S76	1070	788	S76	3	Polg+/+ Ulk2-/-	Ped5	14464	A	T	16596	0.015	MT	T|missense_variant|MODERATE|mt-Cytb|ENSMUSG00000064370|transcript|ENSMUST00000082421.1|protein_coding|1/1|c.320A>T|p.Tyr107Phe|320/1144|320/1144|107/380||WARNING_TRANSCRIPT_INCOMPLETE	missense_variant	MODERATE	mt-Cytb	320/1144	107/380	protein coding
A14477G	1070-858_S74	1070	858	S74	3	Polg+/+ Ulk2-/-	Ped5	14477	A	G	10323	0.028	MT	G|synonymous_variant|LOW|mt-Cytb|ENSMUSG00000064370|transcript|ENSMUST00000082421.1|protein_coding|1/1|c.333A>G|p.Glu111Glu|333/1144|333/1144|111/380||WARNING_TRANSCRIPT_INCOMPLETE	synonymous_variant	LOW	mt-Cytb	333/1144	111/380	protein coding
A14477G	1070-857_S124	1070	857	S124	3	Polg+/+ Ulk2-/-	Ped5	14477	A	G	4622	0.061	MT	G|synonymous_variant|LOW|mt-Cytb|ENSMUSG00000064370|transcript|ENSMUST00000082421.1|protein_coding|1/1|c.333A>G|p.Glu111Glu|333/1144|333/1144|111/380||WARNING_TRANSCRIPT_INCOMPLETE	synonymous_variant	LOW	mt-Cytb	333/1144	111/380	protein coding
A14477G	1070-733_S86	1070	733	S86	1	Polg+/+ Ulk2-/-	Ped5	14477	A	G	5488	0.056	MT	G|synonymous_variant|LOW|mt-Cytb|ENSMUSG00000064370|transcript|ENSMUST00000082421.1|protein_coding|1/1|c.333A>G|p.Glu111Glu|333/1144|333/1144|111/380||WARNING_TRANSCRIPT_INCOMPLETE	synonymous_variant	LOW	mt-Cytb	333/1144	111/380	protein coding
A14485T	1070-753_S65	1070	753	S65	3	Polg+/+ Ulk2-/-	Ped5	14485	A	T	4563	0.034	MT	T|missense_variant|MODERATE|mt-Cytb|ENSMUSG00000064370|transcript|ENSMUST00000082421.1|protein_coding|1/1|c.341A>T|p.Asn114Ile|341/1144|341/1144|114/380||WARNING_TRANSCRIPT_INCOMPLETE	missense_variant	MODERATE	mt-Cytb	341/1144	114/380	protein coding
A14487G	207-1642_S29	207	1642	S29	3	Polg+/+ Tfam+/-	Ped2	14487	A	G	5017	0.889	MT	G|missense_variant|MODERATE|mt-Cytb|ENSMUSG00000064370|transcript|ENSMUST00000082421.1|protein_coding|1/1|c.343A>G|p.Ile115Val|343/1144|343/1144|115/380||WARNING_TRANSCRIPT_INCOMPLETE	missense_variant	MODERATE	mt-Cytb	343/1144	115/380	protein coding
A14487G	486-2127_S51	486	2127	S51	2	Polg+/+ Tfam+/OE	Ped3	14487	A	G	3293	0.078	MT	G|missense_variant|MODERATE|mt-Cytb|ENSMUSG00000064370|transcript|ENSMUST00000082421.1|protein_coding|1/1|c.343A>G|p.Ile115Val|343/1144|343/1144|115/380||WARNING_TRANSCRIPT_INCOMPLETE	missense_variant	MODERATE	mt-Cytb	343/1144	115/380	protein coding
A14487G	486-2108_S44	486	2108	S44	2	Polg+/+ Tfam+/OE	Ped3	14487	A	G	1804	0.801	MT	G|missense_variant|MODERATE|mt-Cytb|ENSMUSG00000064370|transcript|ENSMUST00000082421.1|protein_coding|1/1|c.343A>G|p.Ile115Val|343/1144|343/1144|115/380||WARNING_TRANSCRIPT_INCOMPLETE	missense_variant	MODERATE	mt-Cytb	343/1144	115/380	protein coding
A14487G	486-2106_S70	486	2106	S70	1	Polg+/+ Tfam+/OE	Ped3	14487	A	G	2413	0.593	MT	G|missense_variant|MODERATE|mt-Cytb|ENSMUSG00000064370|transcript|ENSMUST00000082421.1|protein_coding|1/1|c.343A>G|p.Ile115Val|343/1144|343/1144|115/380||WARNING_TRANSCRIPT_INCOMPLETE	missense_variant	MODERATE	mt-Cytb	343/1144	115/380	protein coding
A14487G	486-2325_S35	486	2325	S35	3	Polg+/+ Tfam+/OE	Ped3	14487	A	G	6487	0.58	MT	G|missense_variant|MODERATE|mt-Cytb|ENSMUSG00000064370|transcript|ENSMUST00000082421.1|protein_coding|1/1|c.343A>G|p.Ile115Val|343/1144|343/1144|115/380||WARNING_TRANSCRIPT_INCOMPLETE	missense_variant	MODERATE	mt-Cytb	343/1144	115/380	protein coding
A14487G	486-2460_S36	486	2460	S36	3	Polg+/+ Tfam+/OE	Ped3	14487	A	G	5100	0.863	MT	G|missense_variant|MODERATE|mt-Cytb|ENSMUSG00000064370|transcript|ENSMUST00000082421.1|protein_coding|1/1|c.343A>G|p.Ile115Val|343/1144|343/1144|115/380||WARNING_TRANSCRIPT_INCOMPLETE	missense_variant	MODERATE	mt-Cytb	343/1144	115/380	protein coding
A14487G	486-2674_S34	486	2674	S34	3	Polg+/+ Tfam+/OE	Ped3	14487	A	G	6558	0.539	MT	G|missense_variant|MODERATE|mt-Cytb|ENSMUSG00000064370|transcript|ENSMUST00000082421.1|protein_coding|1/1|c.343A>G|p.Ile115Val|343/1144|343/1144|115/380||WARNING_TRANSCRIPT_INCOMPLETE	missense_variant	MODERATE	mt-Cytb	343/1144	115/380	protein coding
A14492T	33-515-repeat-library_S20	33	515	S20	2	Polg+/+	Ped1	14492	A	T	4313	0.59	MT	T|synonymous_variant|LOW|mt-Cytb|ENSMUSG00000064370|transcript|ENSMUST00000082421.1|protein_coding|1/1|c.348A>T|p.Gly116Gly|348/1144|348/1144|116/380||WARNING_TRANSCRIPT_INCOMPLETE	synonymous_variant	LOW	mt-Cytb	348/1144	116/380	protein coding
A14492T	33-592_S3	33	592	S3	3	Polg+/+	Ped1	14492	A	T	16767	0.491	MT	T|synonymous_variant|LOW|mt-Cytb|ENSMUSG00000064370|transcript|ENSMUST00000082421.1|protein_coding|1/1|c.348A>T|p.Gly116Gly|348/1144|348/1144|116/380||WARNING_TRANSCRIPT_INCOMPLETE	synonymous_variant	LOW	mt-Cytb	348/1144	116/380	protein coding
A14492T	1070-691_S75	1070	691	S75	3	Polg+/+ Ulk2-/-	Ped5	14492	A	T	8222	0.017	MT	T|synonymous_variant|LOW|mt-Cytb|ENSMUSG00000064370|transcript|ENSMUST00000082421.1|protein_coding|1/1|c.348A>T|p.Gly116Gly|348/1144|348/1144|116/380||WARNING_TRANSCRIPT_INCOMPLETE	synonymous_variant	LOW	mt-Cytb	348/1144	116/380	protein coding
A14495G	1036-977_S57	1036	977	S57	3	Polg+/+ Bcl2l13-/-	Ped4	14495	A	G	6494	0.148	MT	G|synonymous_variant|LOW|mt-Cytb|ENSMUSG00000064370|transcript|ENSMUST00000082421.1|protein_coding|1/1|c.351A>G|p.Val117Val|351/1144|351/1144|117/380||WARNING_TRANSCRIPT_INCOMPLETE	synonymous_variant	LOW	mt-Cytb	351/1144	117/380	protein coding
A14495G	1036-1056_S119	1036	1056	S119	3	Polg+/+ Bcl2l13-/-	Ped4	14495	A	G	8522	0.031	MT	G|synonymous_variant|LOW|mt-Cytb|ENSMUSG00000064370|transcript|ENSMUST00000082421.1|protein_coding|1/1|c.351A>G|p.Val117Val|351/1144|351/1144|117/380||WARNING_TRANSCRIPT_INCOMPLETE	synonymous_variant	LOW	mt-Cytb	351/1144	117/380	protein coding
A14495G	1036-976_S56	1036	976	S56	3	Polg+/+ Bcl2l13-/-	Ped4	14495	A	G	18735	0.288	MT	G|synonymous_variant|LOW|mt-Cytb|ENSMUSG00000064370|transcript|ENSMUST00000082421.1|protein_coding|1/1|c.351A>G|p.Val117Val|351/1144|351/1144|117/380||WARNING_TRANSCRIPT_INCOMPLETE	synonymous_variant	LOW	mt-Cytb	351/1144	117/380	protein coding
A14495G	1036-978_S80	1036	978	S80	1	Polg+/+ Bcl2l13-/-	Ped4	14495	A	G	4159	0.109	MT	G|synonymous_variant|LOW|mt-Cytb|ENSMUSG00000064370|transcript|ENSMUST00000082421.1|protein_coding|1/1|c.351A>G|p.Val117Val|351/1144|351/1144|117/380||WARNING_TRANSCRIPT_INCOMPLETE	synonymous_variant	LOW	mt-Cytb	351/1144	117/380	protein coding
A14495T	1070-640_S70	1070	640	S70	3	Polg+/+ Ulk2-/-	Ped5	14495	A	T	3848	0.018	MT	T|synonymous_variant|LOW|mt-Cytb|ENSMUSG00000064370|transcript|ENSMUST00000082421.1|protein_coding|1/1|c.351A>T|p.Val117Val|351/1144|351/1144|117/380||WARNING_TRANSCRIPT_INCOMPLETE	synonymous_variant	LOW	mt-Cytb	351/1144	117/380	protein coding
A14514G	486-2127_S51	486	2127	S51	2	Polg+/+ Tfam+/OE	Ped3	14514	A	G	3315	0.025	MT	G|missense_variant|MODERATE|mt-Cytb|ENSMUSG00000064370|transcript|ENSMUST00000082421.1|protein_coding|1/1|c.370A>G|p.Met124Val|370/1144|370/1144|124/380||WARNING_TRANSCRIPT_INCOMPLETE	missense_variant	MODERATE	mt-Cytb	370/1144	124/380	protein coding
A14520T	33-761_S28	33	761	S28	2	Polg+/+	Ped1	14520	A	T	5836	0.028	MT	T|missense_variant|MODERATE|mt-Cytb|ENSMUSG00000064370|transcript|ENSMUST00000082421.1|protein_coding|1/1|c.376A>T|p.Thr126Ser|376/1144|376/1144|126/380||WARNING_TRANSCRIPT_INCOMPLETE	missense_variant	MODERATE	mt-Cytb	376/1144	126/380	protein coding
A14536T	486-1589_S67	486	1589	S67	1	Polg+/+ Tfam+/OE	Ped3	14536	A	T	2774	0.054	MT	T|missense_variant|MODERATE|mt-Cytb|ENSMUSG00000064370|transcript|ENSMUST00000082421.1|protein_coding|1/1|c.392A>T|p.Tyr131Phe|392/1144|392/1144|131/380||WARNING_TRANSCRIPT_INCOMPLETE	missense_variant	MODERATE	mt-Cytb	392/1144	131/380	protein coding
A14536T	486-1587_S42	486	1587	S42	2	Polg+/+ Tfam+/OE	Ped3	14536	A	T	2748	0.072	MT	T|missense_variant|MODERATE|mt-Cytb|ENSMUSG00000064370|transcript|ENSMUST00000082421.1|protein_coding|1/1|c.392A>T|p.Tyr131Phe|392/1144|392/1144|131/380||WARNING_TRANSCRIPT_INCOMPLETE	missense_variant	MODERATE	mt-Cytb	392/1144	131/380	protein coding
A14536T	486-2014_S40	486	2014	S40	3	Polg+/+ Tfam+/OE	Ped3	14536	A	T	9710	0.045	MT	T|missense_variant|MODERATE|mt-Cytb|ENSMUSG00000064370|transcript|ENSMUST00000082421.1|protein_coding|1/1|c.392A>T|p.Tyr131Phe|392/1144|392/1144|131/380||WARNING_TRANSCRIPT_INCOMPLETE	missense_variant	MODERATE	mt-Cytb	392/1144	131/380	protein coding
A14552T	33-749_S26	33	749	S26	2	Polg+/+	Ped1	14552	A	T	4427	0.056	MT	T|synonymous_variant|LOW|mt-Cytb|ENSMUSG00000064370|transcript|ENSMUST00000082421.1|protein_coding|1/1|c.408A>T|p.Gly136Gly|408/1144|408/1144|136/380||WARNING_TRANSCRIPT_INCOMPLETE	synonymous_variant	LOW	mt-Cytb	408/1144	136/380	protein coding
A14552T	33-887_S10	33	887	S10	3	Polg+/+	Ped1	14552	A	T	7206	0.187	MT	T|synonymous_variant|LOW|mt-Cytb|ENSMUSG00000064370|transcript|ENSMUST00000082421.1|protein_coding|1/1|c.408A>T|p.Gly136Gly|408/1144|408/1144|136/380||WARNING_TRANSCRIPT_INCOMPLETE	synonymous_variant	LOW	mt-Cytb	408/1144	136/380	protein coding
A14555G	1070-858_S74	1070	858	S74	3	Polg+/+ Ulk2-/-	Ped5	14555	A	G	9853	0.035	MT	G|synonymous_variant|LOW|mt-Cytb|ENSMUSG00000064370|transcript|ENSMUST00000082421.1|protein_coding|1/1|c.411A>G|p.Gln137Gln|411/1144|411/1144|137/380||WARNING_TRANSCRIPT_INCOMPLETE	synonymous_variant	LOW	mt-Cytb	411/1144	137/380	protein coding
A14558G	1070-857_S124	1070	857	S124	3	Polg+/+ Ulk2-/-	Ped5	14558	A	G	4490	0.03	MT	G|synonymous_variant|LOW|mt-Cytb|ENSMUSG00000064370|transcript|ENSMUST00000082421.1|protein_coding|1/1|c.414A>G|p.Met138Met|414/1144|414/1144|138/380||WARNING_TRANSCRIPT_INCOMPLETE	synonymous_variant	LOW	mt-Cytb	414/1144	138/380	protein coding
A14594G	33-841_S8	33	841	S8	3	Polg+/+	Ped1	14594	A	G	54237	0.037	MT	G|synonymous_variant|LOW|mt-Cytb|ENSMUSG00000064370|transcript|ENSMUST00000082421.1|protein_coding|1/1|c.450A>G|p.Leu150Leu|450/1144|450/1144|150/380||WARNING_TRANSCRIPT_INCOMPLETE	synonymous_variant	LOW	mt-Cytb	450/1144	150/380	protein coding
A14594G	33-829_S9	33	829	S9	3	Polg+/+	Ped1	14594	A	G	8487	0.268	MT	G|synonymous_variant|LOW|mt-Cytb|ENSMUSG00000064370|transcript|ENSMUST00000082421.1|protein_coding|1/1|c.450A>G|p.Leu150Leu|450/1144|450/1144|150/380||WARNING_TRANSCRIPT_INCOMPLETE	synonymous_variant	LOW	mt-Cytb	450/1144	150/380	protein coding
A14594G	33-682_S24	33	682	S24	2	Polg+/+	Ped1	14594	A	G	3842	0.049	MT	G|synonymous_variant|LOW|mt-Cytb|ENSMUSG00000064370|transcript|ENSMUST00000082421.1|protein_coding|1/1|c.450A>G|p.Leu150Leu|450/1144|450/1144|150/380||WARNING_TRANSCRIPT_INCOMPLETE	synonymous_variant	LOW	mt-Cytb	450/1144	150/380	protein coding
A14594G	33-711_S25	33	711	S25	2	Polg+/+	Ped1	14594	A	G	5973	0.234	MT	G|synonymous_variant|LOW|mt-Cytb|ENSMUSG00000064370|transcript|ENSMUST00000082421.1|protein_coding|1/1|c.450A>G|p.Leu150Leu|450/1144|450/1144|150/380||WARNING_TRANSCRIPT_INCOMPLETE	synonymous_variant	LOW	mt-Cytb	450/1144	150/380	protein coding
A14606G	1036-972_S63	1036	972	S63	3	Polg+/+ Bcl2l13-/-	Ped4	14606	A	G	10688	0.011	MT	G|synonymous_variant|LOW|mt-Cytb|ENSMUSG00000064370|transcript|ENSMUST00000082421.1|protein_coding|1/1|c.462A>G|p.Pro154Pro|462/1144|462/1144|154/380||WARNING_TRANSCRIPT_INCOMPLETE	synonymous_variant	LOW	mt-Cytb	462/1144	154/380	protein coding
A14606G	1036-1049_S62	1036	1049	S62	3	Polg+/+ Bcl2l13-/-	Ped4	14606	A	G	6487	0.021	MT	G|synonymous_variant|LOW|mt-Cytb|ENSMUSG00000064370|transcript|ENSMUST00000082421.1|protein_coding|1/1|c.462A>G|p.Pro154Pro|462/1144|462/1144|154/380||WARNING_TRANSCRIPT_INCOMPLETE	synonymous_variant	LOW	mt-Cytb	462/1144	154/380	protein coding
A14606G	1036-967_S64	1036	967	S64	3	Polg+/+ Bcl2l13-/-	Ped4	14606	A	G	4072	0.016	MT	G|synonymous_variant|LOW|mt-Cytb|ENSMUSG00000064370|transcript|ENSMUST00000082421.1|protein_coding|1/1|c.462A>G|p.Pro154Pro|462/1144|462/1144|154/380||WARNING_TRANSCRIPT_INCOMPLETE	synonymous_variant	LOW	mt-Cytb	462/1144	154/380	protein coding
A14606G	1036-973_S79	1036	973	S79	1	Polg+/+ Bcl2l13-/-	Ped4	14606	A	G	6420	0.023	MT	G|synonymous_variant|LOW|mt-Cytb|ENSMUSG00000064370|transcript|ENSMUST00000082421.1|protein_coding|1/1|c.462A>G|p.Pro154Pro|462/1144|462/1144|154/380||WARNING_TRANSCRIPT_INCOMPLETE	synonymous_variant	LOW	mt-Cytb	462/1144	154/380	protein coding
A14616G	1036-914_S69	1036	914	S69	2	Polg+/+ Bcl2l13-/-	Ped4	14616	A	G	3565	0.087	MT	G|missense_variant|MODERATE|mt-Cytb|ENSMUSG00000064370|transcript|ENSMUST00000082421.1|protein_coding|1/1|c.472A>G|p.Thr158Ala|472/1144|472/1144|158/380||WARNING_TRANSCRIPT_INCOMPLETE	missense_variant	MODERATE	mt-Cytb	472/1144	158/380	protein coding
A14616G	1036-916_S49	1036	916	S49	3	Polg+/+ Bcl2l13-/-	Ped4	14616	A	G	7081	0.147	MT	G|missense_variant|MODERATE|mt-Cytb|ENSMUSG00000064370|transcript|ENSMUST00000082421.1|protein_coding|1/1|c.472A>G|p.Thr158Ala|472/1144|472/1144|158/380||WARNING_TRANSCRIPT_INCOMPLETE	missense_variant	MODERATE	mt-Cytb	472/1144	158/380	protein coding
A14616G	1036-918_S50	1036	918	S50	3	Polg+/+ Bcl2l13-/-	Ped4	14616	A	G	6120	0.124	MT	G|missense_variant|MODERATE|mt-Cytb|ENSMUSG00000064370|transcript|ENSMUST00000082421.1|protein_coding|1/1|c.472A>G|p.Thr158Ala|472/1144|472/1144|158/380||WARNING_TRANSCRIPT_INCOMPLETE	missense_variant	MODERATE	mt-Cytb	472/1144	158/380	protein coding
A14616G	1036-919_S74	1036	919	S74	1	Polg+/+ Bcl2l13-/-	Ped4	14616	A	G	5529	0.061	MT	G|missense_variant|MODERATE|mt-Cytb|ENSMUSG00000064370|transcript|ENSMUST00000082421.1|protein_coding|1/1|c.472A>G|p.Thr158Ala|472/1144|472/1144|158/380||WARNING_TRANSCRIPT_INCOMPLETE	missense_variant	MODERATE	mt-Cytb	472/1144	158/380	protein coding
A14616T	1070-744_S67	1070	744	S67	3	Polg+/+ Ulk2-/-	Ped5	14616	A	T	8350	0.011	MT	T|missense_variant|MODERATE|mt-Cytb|ENSMUSG00000064370|transcript|ENSMUST00000082421.1|protein_coding|1/1|c.472A>T|p.Thr158Ser|472/1144|472/1144|158/380||WARNING_TRANSCRIPT_INCOMPLETE	missense_variant	MODERATE	mt-Cytb	472/1144	158/380	protein coding
A14618T	1070-851_S73	1070	851	S73	3	Polg+/+ Ulk2-/-	Ped5	14618	A	T	3807	0.025	MT	T|synonymous_variant|LOW|mt-Cytb|ENSMUSG00000064370|transcript|ENSMUST00000082421.1|protein_coding|1/1|c.474A>T|p.Thr158Thr|474/1144|474/1144|158/380||WARNING_TRANSCRIPT_INCOMPLETE	synonymous_variant	LOW	mt-Cytb	474/1144	158/380	protein coding
A14618T	1070-850_S123	1070	850	S123	3	Polg+/+ Ulk2-/-	Ped5	14618	A	T	4663	0.019	MT	T|synonymous_variant|LOW|mt-Cytb|ENSMUSG00000064370|transcript|ENSMUST00000082421.1|protein_coding|1/1|c.474A>T|p.Thr158Thr|474/1144|474/1144|158/380||WARNING_TRANSCRIPT_INCOMPLETE	synonymous_variant	LOW	mt-Cytb	474/1144	158/380	protein coding
A14618T	33-552_S5	33	552	S5	3	Polg+/+	Ped1	14618	A	T	18489	0.079	MT	T|synonymous_variant|LOW|mt-Cytb|ENSMUSG00000064370|transcript|ENSMUST00000082421.1|protein_coding|1/1|c.474A>T|p.Thr158Thr|474/1144|474/1144|158/380||WARNING_TRANSCRIPT_INCOMPLETE	synonymous_variant	LOW	mt-Cytb	474/1144	158/380	protein coding
A14618T	33-761_S28	33	761	S28	2	Polg+/+	Ped1	14618	A	T	5458	0.034	MT	T|synonymous_variant|LOW|mt-Cytb|ENSMUSG00000064370|transcript|ENSMUST00000082421.1|protein_coding|1/1|c.474A>T|p.Thr158Thr|474/1144|474/1144|158/380||WARNING_TRANSCRIPT_INCOMPLETE	synonymous_variant	LOW	mt-Cytb	474/1144	158/380	protein coding
A14656T	486-1553_S45	486	1553	S45	3	Polg+/+ Tfam+/OE	Ped3	14656	A	T	7292	0.02	MT	T|missense_variant|MODERATE|mt-Cytb|ENSMUSG00000064370|transcript|ENSMUST00000082421.1|protein_coding|1/1|c.512A>T|p.Asp171Val|512/1144|512/1144|171/380||WARNING_TRANSCRIPT_INCOMPLETE	missense_variant	MODERATE	mt-Cytb	512/1144	171/380	protein coding
A14656T	486-2970_S39	486	2970	S39	3	Polg+/+ Tfam+/OE	Ped3	14656	A	T	6970	0.015	MT	T|missense_variant|MODERATE|mt-Cytb|ENSMUSG00000064370|transcript|ENSMUST00000082421.1|protein_coding|1/1|c.512A>T|p.Asp171Val|512/1144|512/1144|171/380||WARNING_TRANSCRIPT_INCOMPLETE	missense_variant	MODERATE	mt-Cytb	512/1144	171/380	protein coding
A14664T	1036-923_S54	1036	923	S54	3	Polg+/+ Bcl2l13-/-	Ped4	14664	A	T	11601	0.487	MT	T|missense_variant|MODERATE|mt-Cytb|ENSMUSG00000064370|transcript|ENSMUST00000082421.1|protein_coding|1/1|c.520A>T|p.Thr174Ser|520/1144|520/1144|174/380||WARNING_TRANSCRIPT_INCOMPLETE	missense_variant	MODERATE	mt-Cytb	520/1144	174/380	protein coding
A14664T	1036-1017_S55	1036	1017	S55	3	Polg+/+ Bcl2l13-/-	Ped4	14664	A	T	6806	0.466	MT	T|missense_variant|MODERATE|mt-Cytb|ENSMUSG00000064370|transcript|ENSMUST00000082421.1|protein_coding|1/1|c.520A>T|p.Thr174Ser|520/1144|520/1144|174/380||WARNING_TRANSCRIPT_INCOMPLETE	missense_variant	MODERATE	mt-Cytb	520/1144	174/380	protein coding
A14664T	1036-1013_S70	1036	1013	S70	2	Polg+/+ Bcl2l13-/-	Ped4	14664	A	T	1698	0.361	MT	T|missense_variant|MODERATE|mt-Cytb|ENSMUSG00000064370|transcript|ENSMUST00000082421.1|protein_coding|1/1|c.520A>T|p.Thr174Ser|520/1144|520/1144|174/380||WARNING_TRANSCRIPT_INCOMPLETE	missense_variant	MODERATE	mt-Cytb	520/1144	174/380	protein coding
A14664T	1036-1016_S53	1036	1016	S53	3	Polg+/+ Bcl2l13-/-	Ped4	14664	A	T	4358	0.371	MT	T|missense_variant|MODERATE|mt-Cytb|ENSMUSG00000064370|transcript|ENSMUST00000082421.1|protein_coding|1/1|c.520A>T|p.Thr174Ser|520/1144|520/1144|174/380||WARNING_TRANSCRIPT_INCOMPLETE	missense_variant	MODERATE	mt-Cytb	520/1144	174/380	protein coding
A14720G	486-2108_S44	486	2108	S44	2	Polg+/+ Tfam+/OE	Ped3	14720	A	G	1793	0.011	MT	G|synonymous_variant|LOW|mt-Cytb|ENSMUSG00000064370|transcript|ENSMUST00000082421.1|protein_coding|1/1|c.576A>G|p.Leu192Leu|576/1144|576/1144|192/380||WARNING_TRANSCRIPT_INCOMPLETE	synonymous_variant	LOW	mt-Cytb	576/1144	192/380	protein coding
A14759T	1070-865_S80	1070	865	S80	3	Polg+/+ Ulk2-/-	Ped5	14759	A	T	14669	0.07	MT	T|synonymous_variant|LOW|mt-Cytb|ENSMUSG00000064370|transcript|ENSMUST00000082421.1|protein_coding|1/1|c.615A>T|p.Ser205Ser|615/1144|615/1144|205/380||WARNING_TRANSCRIPT_INCOMPLETE	synonymous_variant	LOW	mt-Cytb	615/1144	205/380	protein coding
A14759T	1070-864_S74	1070	864	S74	2	Polg+/+ Ulk2-/-	Ped5	14759	A	T	2391	0.041	MT	T|synonymous_variant|LOW|mt-Cytb|ENSMUSG00000064370|transcript|ENSMUST00000082421.1|protein_coding|1/1|c.615A>T|p.Ser205Ser|615/1144|615/1144|205/380||WARNING_TRANSCRIPT_INCOMPLETE	synonymous_variant	LOW	mt-Cytb	615/1144	205/380	protein coding
A14761T	486-2255_S117	486	2255	S117	3	Polg+/+ Tfam+/OE	Ped3	14761	A	T	4964	0.013	MT	T|missense_variant|MODERATE|mt-Cytb|ENSMUSG00000064370|transcript|ENSMUST00000082421.1|protein_coding|1/1|c.617A>T|p.Asn206Ile|617/1144|617/1144|206/380||WARNING_TRANSCRIPT_INCOMPLETE	missense_variant	MODERATE	mt-Cytb	617/1144	206/380	protein coding
A14761T	207-2138_S28	207	2138	S28	3	Polg+/+ Tfam+/-	Ped2	14761	A	T	4137	0.837	MT	T|missense_variant|MODERATE|mt-Cytb|ENSMUSG00000064370|transcript|ENSMUST00000082421.1|protein_coding|1/1|c.617A>T|p.Asn206Ile|617/1144|617/1144|206/380||WARNING_TRANSCRIPT_INCOMPLETE	missense_variant	MODERATE	mt-Cytb	617/1144	206/380	protein coding
A14761T	207-1556_S35	207	1556	S35	2	Polg+/+ Tfam+/-	Ped2	14761	A	T	3611	0.644	MT	T|missense_variant|MODERATE|mt-Cytb|ENSMUSG00000064370|transcript|ENSMUST00000082421.1|protein_coding|1/1|c.617A>T|p.Asn206Ile|617/1144|617/1144|206/380||WARNING_TRANSCRIPT_INCOMPLETE	missense_variant	MODERATE	mt-Cytb	617/1144	206/380	protein coding
A14761T	486-1889_S48	486	1889	S48	3	Polg+/+ Tfam+/OE	Ped3	14761	A	T	5339	0.046	MT	T|missense_variant|MODERATE|mt-Cytb|ENSMUSG00000064370|transcript|ENSMUST00000082421.1|protein_coding|1/1|c.617A>T|p.Asn206Ile|617/1144|617/1144|206/380||WARNING_TRANSCRIPT_INCOMPLETE	missense_variant	MODERATE	mt-Cytb	617/1144	206/380	protein coding
A14761T	207-1586_S21	207	1586	S21	3	Polg+/+ Tfam+/-	Ped2	14761	A	T	18935	0.134	MT	T|missense_variant|MODERATE|mt-Cytb|ENSMUSG00000064370|transcript|ENSMUST00000082421.1|protein_coding|1/1|c.617A>T|p.Asn206Ile|617/1144|617/1144|206/380||WARNING_TRANSCRIPT_INCOMPLETE	missense_variant	MODERATE	mt-Cytb	617/1144	206/380	protein coding
A14768T	1036-1001_S62	1036	1001	S62	2	Polg+/+ Bcl2l13-/-	Ped4	14768	A	T	2811	0.108	MT	T|synonymous_variant|LOW|mt-Cytb|ENSMUSG00000064370|transcript|ENSMUST00000082421.1|protein_coding|1/1|c.624A>T|p.Pro208Pro|624/1144|624/1144|208/380||WARNING_TRANSCRIPT_INCOMPLETE	synonymous_variant	LOW	mt-Cytb	624/1144	208/380	protein coding
A14768T	1036-1002_S73	1036	1002	S73	1	Polg+/+ Bcl2l13-/-	Ped4	14768	A	T	3507	0.019	MT	T|synonymous_variant|LOW|mt-Cytb|ENSMUSG00000064370|transcript|ENSMUST00000082421.1|protein_coding|1/1|c.624A>T|p.Pro208Pro|624/1144|624/1144|208/380||WARNING_TRANSCRIPT_INCOMPLETE	synonymous_variant	LOW	mt-Cytb	624/1144	208/380	protein coding
A14771G	486-2127_S51	486	2127	S51	2	Polg+/+ Tfam+/OE	Ped3	14771	A	G	3212	0.014	MT	G|synonymous_variant|LOW|mt-Cytb|ENSMUSG00000064370|transcript|ENSMUST00000082421.1|protein_coding|1/1|c.627A>G|p.Thr209Thr|627/1144|627/1144|209/380||WARNING_TRANSCRIPT_INCOMPLETE	synonymous_variant	LOW	mt-Cytb	627/1144	209/380	protein coding
A14771G	207-1642_S29	207	1642	S29	3	Polg+/+ Tfam+/-	Ped2	14771	A	G	2067	0.034	MT	G|synonymous_variant|LOW|mt-Cytb|ENSMUSG00000064370|transcript|ENSMUST00000082421.1|protein_coding|1/1|c.627A>G|p.Thr209Thr|627/1144|627/1144|209/380||WARNING_TRANSCRIPT_INCOMPLETE	synonymous_variant	LOW	mt-Cytb	627/1144	209/380	protein coding
A14778T	33-664_S16	33	664	S16	3	Polg+/+	Ped1	14778	A	T	35829	0.071	MT	T|missense_variant|MODERATE|mt-Cytb|ENSMUSG00000064370|transcript|ENSMUST00000082421.1|protein_coding|1/1|c.634A>T|p.Asn212Tyr|634/1144|634/1144|212/380||WARNING_TRANSCRIPT_INCOMPLETE	missense_variant	MODERATE	mt-Cytb	634/1144	212/380	protein coding
A14778T	33-510_S29	33	510	S29	2	Polg+/+	Ped1	14778	A	T	2291	0.303	MT	T|missense_variant|MODERATE|mt-Cytb|ENSMUSG00000064370|transcript|ENSMUST00000082421.1|protein_coding|1/1|c.634A>T|p.Asn212Tyr|634/1144|634/1144|212/380||WARNING_TRANSCRIPT_INCOMPLETE	missense_variant	MODERATE	mt-Cytb	634/1144	212/380	protein coding
A14778T	1070-858_S74	1070	858	S74	3	Polg+/+ Ulk2-/-	Ped5	14778	A	T	5005	0.337	MT	T|missense_variant|MODERATE|mt-Cytb|ENSMUSG00000064370|transcript|ENSMUST00000082421.1|protein_coding|1/1|c.634A>T|p.Asn212Tyr|634/1144|634/1144|212/380||WARNING_TRANSCRIPT_INCOMPLETE	missense_variant	MODERATE	mt-Cytb	634/1144	212/380	protein coding
A14778T	1070-857_S124	1070	857	S124	3	Polg+/+ Ulk2-/-	Ped5	14778	A	T	2768	0.179	MT	T|missense_variant|MODERATE|mt-Cytb|ENSMUSG00000064370|transcript|ENSMUST00000082421.1|protein_coding|1/1|c.634A>T|p.Asn212Tyr|634/1144|634/1144|212/380||WARNING_TRANSCRIPT_INCOMPLETE	missense_variant	MODERATE	mt-Cytb	634/1144	212/380	protein coding
A14793G	486-2057_S46	486	2057	S46	3	Polg+/+ Tfam+/OE	Ped3	14793	A	G	5835	0.014	MT	G|missense_variant|MODERATE|mt-Cytb|ENSMUSG00000064370|transcript|ENSMUST00000082421.1|protein_coding|1/1|c.649A>G|p.Lys217Glu|649/1144|649/1144|217/380||WARNING_TRANSCRIPT_INCOMPLETE	missense_variant	MODERATE	mt-Cytb	649/1144	217/380	protein coding
A14793G	486-1659_S68	486	1659	S68	1	Polg+/+ Tfam+/OE	Ped3	14793	A	G	2864	0.012	MT	G|missense_variant|MODERATE|mt-Cytb|ENSMUSG00000064370|transcript|ENSMUST00000082421.1|protein_coding|1/1|c.649A>G|p.Lys217Glu|649/1144|649/1144|217/380||WARNING_TRANSCRIPT_INCOMPLETE	missense_variant	MODERATE	mt-Cytb	649/1144	217/380	protein coding
A14806G	486-1889_S48	486	1889	S48	3	Polg+/+ Tfam+/OE	Ped3	14806	A	G	5324	0.055	MT	G|missense_variant|MODERATE|mt-Cytb|ENSMUSG00000064370|transcript|ENSMUST00000082421.1|protein_coding|1/1|c.662A>G|p.His221Arg|662/1144|662/1144|221/380||WARNING_TRANSCRIPT_INCOMPLETE	missense_variant	MODERATE	mt-Cytb	662/1144	221/380	protein coding
A14812G	486-1529_S40	486	1529	S40	2	Polg+/+ Tfam+/OE	Ped3	14812	A	G	3189	0.19	MT	G|missense_variant|MODERATE|mt-Cytb|ENSMUSG00000064370|transcript|ENSMUST00000082421.1|protein_coding|1/1|c.668A>G|p.Tyr223Cys|668/1144|668/1144|223/380||WARNING_TRANSCRIPT_INCOMPLETE	missense_variant	MODERATE	mt-Cytb	668/1144	223/380	protein coding
A14812G	486-1530_S49	486	1530	S49	2	Polg+/+ Tfam+/OE	Ped3	14812	A	G	1774	0.238	MT	G|missense_variant|MODERATE|mt-Cytb|ENSMUSG00000064370|transcript|ENSMUST00000082421.1|protein_coding|1/1|c.668A>G|p.Tyr223Cys|668/1144|668/1144|223/380||WARNING_TRANSCRIPT_INCOMPLETE	missense_variant	MODERATE	mt-Cytb	668/1144	223/380	protein coding
A14817G	486-1866_S41	486	1866	S41	2	Polg+/+ Tfam+/OE	Ped3	14817	A	G	2452	0.034	MT	G|missense_variant|MODERATE|mt-Cytb|ENSMUSG00000064370|transcript|ENSMUST00000082421.1|protein_coding|1/1|c.673A>G|p.Thr225Ala|673/1144|673/1144|225/380||WARNING_TRANSCRIPT_INCOMPLETE	missense_variant	MODERATE	mt-Cytb	673/1144	225/380	protein coding
A14817G	486-1867_S48	486	1867	S48	2	Polg+/+ Tfam+/OE	Ped3	14817	A	G	2741	0.058	MT	G|missense_variant|MODERATE|mt-Cytb|ENSMUSG00000064370|transcript|ENSMUST00000082421.1|protein_coding|1/1|c.673A>G|p.Thr225Ala|673/1144|673/1144|225/380||WARNING_TRANSCRIPT_INCOMPLETE	missense_variant	MODERATE	mt-Cytb	673/1144	225/380	protein coding
A14817T	1070-758_S77	1070	758	S77	3	Polg+/+ Ulk2-/-	Ped5	14817	A	T	5300	0.014	MT	T|missense_variant|MODERATE|mt-Cytb|ENSMUSG00000064370|transcript|ENSMUST00000082421.1|protein_coding|1/1|c.673A>T|p.Thr225Ser|673/1144|673/1144|225/380||WARNING_TRANSCRIPT_INCOMPLETE	missense_variant	MODERATE	mt-Cytb	673/1144	225/380	protein coding
A1481T	1036-976_S56	1036	976	S56	3	Polg+/+ Bcl2l13-/-	Ped4	1481	A	T	13850	0.29	MT	T|upstream_gene_variant|MODIFIER|mt-Tl1|ENSMUSG00000064340|transcript|ENSMUST00000082391.1|Mt_tRNA||n.-1195A>T|||||1195	upstream_gene_variant	MODIFIER	mt-Tl1			rRNA
A1481T	1036-1056_S119	1036	1056	S119	3	Polg+/+ Bcl2l13-/-	Ped4	1481	A	T	4314	0.04	MT	T|upstream_gene_variant|MODIFIER|mt-Tl1|ENSMUSG00000064340|transcript|ENSMUST00000082391.1|Mt_tRNA||n.-1195A>T|||||1195	upstream_gene_variant	MODIFIER	mt-Tl1			rRNA
A1481T	1036-978_S80	1036	978	S80	1	Polg+/+ Bcl2l13-/-	Ped4	1481	A	T	4662	0.112	MT	T|upstream_gene_variant|MODIFIER|mt-Tl1|ENSMUSG00000064340|transcript|ENSMUST00000082391.1|Mt_tRNA||n.-1195A>T|||||1195	upstream_gene_variant	MODIFIER	mt-Tl1			rRNA
A1481T	1036-977_S57	1036	977	S57	3	Polg+/+ Bcl2l13-/-	Ped4	1481	A	T	3858	0.137	MT	T|upstream_gene_variant|MODIFIER|mt-Tl1|ENSMUSG00000064340|transcript|ENSMUST00000082391.1|Mt_tRNA||n.-1195A>T|||||1195	upstream_gene_variant	MODIFIER	mt-Tl1			rRNA
A14843G	1070-842_S72	1070	842	S72	3	Polg+/+ Ulk2-/-	Ped5	14843	A	G	9842	0.171	MT	G|synonymous_variant|LOW|mt-Cytb|ENSMUSG00000064370|transcript|ENSMUST00000082421.1|protein_coding|1/1|c.699A>G|p.Leu233Leu|699/1144|699/1144|233/380||WARNING_TRANSCRIPT_INCOMPLETE	synonymous_variant	LOW	mt-Cytb	699/1144	233/380	protein coding
A14843G	1070-841_S122	1070	841	S122	3	Polg+/+ Ulk2-/-	Ped5	14843	A	G	2419	0.154	MT	G|synonymous_variant|LOW|mt-Cytb|ENSMUSG00000064370|transcript|ENSMUST00000082421.1|protein_coding|1/1|c.699A>G|p.Leu233Leu|699/1144|699/1144|233/380||WARNING_TRANSCRIPT_INCOMPLETE	synonymous_variant	LOW	mt-Cytb	699/1144	233/380	protein coding
A14844G	207-2186_S22	207	2186	S22	3	Polg+/+ Tfam+/-	Ped2	14844	A	G	4603	0.095	MT	G|missense_variant|MODERATE|mt-Cytb|ENSMUSG00000064370|transcript|ENSMUST00000082421.1|protein_coding|1/1|c.700A>G|p.Ile234Val|700/1144|700/1144|234/380||WARNING_TRANSCRIPT_INCOMPLETE	missense_variant	MODERATE	mt-Cytb	700/1144	234/380	protein coding
A14844G	207-2043_S62	207	2043	S62	1	Polg+/+ Tfam+/-	Ped2	14844	A	G	4161	0.05	MT	G|missense_variant|MODERATE|mt-Cytb|ENSMUSG00000064370|transcript|ENSMUST00000082421.1|protein_coding|1/1|c.700A>G|p.Ile234Val|700/1144|700/1144|234/380||WARNING_TRANSCRIPT_INCOMPLETE	missense_variant	MODERATE	mt-Cytb	700/1144	234/380	protein coding
A14864G	486-1659_S68	486	1659	S68	1	Polg+/+ Tfam+/OE	Ped3	14864	A	G	2527	0.012	MT	G|synonymous_variant|LOW|mt-Cytb|ENSMUSG00000064370|transcript|ENSMUST00000082421.1|protein_coding|1/1|c.720A>G|p.Met240Met|720/1144|720/1144|240/380||WARNING_TRANSCRIPT_INCOMPLETE	synonymous_variant	LOW	mt-Cytb	720/1144	240/380	protein coding
A14864G	1070-640_S70	1070	640	S70	3	Polg+/+ Ulk2-/-	Ped5	14864	A	G	2538	0.23	MT	G|synonymous_variant|LOW|mt-Cytb|ENSMUSG00000064370|transcript|ENSMUST00000082421.1|protein_coding|1/1|c.720A>G|p.Met240Met|720/1144|720/1144|240/380||WARNING_TRANSCRIPT_INCOMPLETE	synonymous_variant	LOW	mt-Cytb	720/1144	240/380	protein coding
A14864G	1070-642_S84	1070	642	S84	1	Polg+/+ Ulk2-/-	Ped5	14864	A	G	4898	0.166	MT	G|synonymous_variant|LOW|mt-Cytb|ENSMUSG00000064370|transcript|ENSMUST00000082421.1|protein_coding|1/1|c.720A>G|p.Met240Met|720/1144|720/1144|240/380||WARNING_TRANSCRIPT_INCOMPLETE	synonymous_variant	LOW	mt-Cytb	720/1144	240/380	protein coding
A14864G	1070-641_S71	1070	641	S71	3	Polg+/+ Ulk2-/-	Ped5	14864	A	G	17492	0.116	MT	G|synonymous_variant|LOW|mt-Cytb|ENSMUSG00000064370|transcript|ENSMUST00000082421.1|protein_coding|1/1|c.720A>G|p.Met240Met|720/1144|720/1144|240/380||WARNING_TRANSCRIPT_INCOMPLETE	synonymous_variant	LOW	mt-Cytb	720/1144	240/380	protein coding
A14864T	1036-1013_S70	1036	1013	S70	2	Polg+/+ Bcl2l13-/-	Ped4	14864	A	T	1440	0.205	MT	T|missense_variant|MODERATE|mt-Cytb|ENSMUSG00000064370|transcript|ENSMUST00000082421.1|protein_coding|1/1|c.720A>T|p.Met240Ile|720/1144|720/1144|240/380||WARNING_TRANSCRIPT_INCOMPLETE	missense_variant	MODERATE	mt-Cytb	720/1144	240/380	protein coding
A14864T	1036-1016_S53	1036	1016	S53	3	Polg+/+ Bcl2l13-/-	Ped4	14864	A	T	2910	0.029	MT	T|missense_variant|MODERATE|mt-Cytb|ENSMUSG00000064370|transcript|ENSMUST00000082421.1|protein_coding|1/1|c.720A>T|p.Met240Ile|720/1144|720/1144|240/380||WARNING_TRANSCRIPT_INCOMPLETE	missense_variant	MODERATE	mt-Cytb	720/1144	240/380	protein coding
A14864T	1036-923_S54	1036	923	S54	3	Polg+/+ Bcl2l13-/-	Ped4	14864	A	T	7316	0.048	MT	T|missense_variant|MODERATE|mt-Cytb|ENSMUSG00000064370|transcript|ENSMUST00000082421.1|protein_coding|1/1|c.720A>T|p.Met240Ile|720/1144|720/1144|240/380||WARNING_TRANSCRIPT_INCOMPLETE	missense_variant	MODERATE	mt-Cytb	720/1144	240/380	protein coding
A14865G	207-1621_S36	207	1621	S36	2	Polg+/+ Tfam+/-	Ped2	14865	A	G	4559	0.049	MT	G|missense_variant|MODERATE|mt-Cytb|ENSMUSG00000064370|transcript|ENSMUST00000082421.1|protein_coding|1/1|c.721A>G|p.Thr241Ala|721/1144|721/1144|241/380||WARNING_TRANSCRIPT_INCOMPLETE	missense_variant	MODERATE	mt-Cytb	721/1144	241/380	protein coding
A14865G	207-1622_S30	207	1622	S30	3	Polg+/+ Tfam+/-	Ped2	14865	A	G	5613	0.118	MT	G|missense_variant|MODERATE|mt-Cytb|ENSMUSG00000064370|transcript|ENSMUST00000082421.1|protein_coding|1/1|c.721A>G|p.Thr241Ala|721/1144|721/1144|241/380||WARNING_TRANSCRIPT_INCOMPLETE	missense_variant	MODERATE	mt-Cytb	721/1144	241/380	protein coding
A14865T	1070-733_S86	1070	733	S86	1	Polg+/+ Ulk2-/-	Ped5	14865	A	T	5503	0.039	MT	T|missense_variant|MODERATE|mt-Cytb|ENSMUSG00000064370|transcript|ENSMUST00000082421.1|protein_coding|1/1|c.721A>T|p.Thr241Ser|721/1144|721/1144|241/380||WARNING_TRANSCRIPT_INCOMPLETE	missense_variant	MODERATE	mt-Cytb	721/1144	241/380	protein coding
A14865T	1070-734_S68	1070	734	S68	3	Polg+/+ Ulk2-/-	Ped5	14865	A	T	3223	0.012	MT	T|missense_variant|MODERATE|mt-Cytb|ENSMUSG00000064370|transcript|ENSMUST00000082421.1|protein_coding|1/1|c.721A>T|p.Thr241Ser|721/1144|721/1144|241/380||WARNING_TRANSCRIPT_INCOMPLETE	missense_variant	MODERATE	mt-Cytb	721/1144	241/380	protein coding
A14870G	207-1650_S18	207	1650	S18	3	Polg+/+ Tfam+/-	Ped2	14870	A	G	5875	0.222	MT	G|synonymous_variant|LOW|mt-Cytb|ENSMUSG00000064370|transcript|ENSMUST00000082421.1|protein_coding|1/1|c.726A>G|p.Leu242Leu|726/1144|726/1144|242/380||WARNING_TRANSCRIPT_INCOMPLETE	synonymous_variant	LOW	mt-Cytb	726/1144	242/380	protein coding
A14870G	207-1489_S116	207	1489	S116	3	Polg+/+ Tfam+/-	Ped2	14870	A	G	5622	0.555	MT	G|synonymous_variant|LOW|mt-Cytb|ENSMUSG00000064370|transcript|ENSMUST00000082421.1|protein_coding|1/1|c.726A>G|p.Leu242Leu|726/1144|726/1144|242/380||WARNING_TRANSCRIPT_INCOMPLETE	synonymous_variant	LOW	mt-Cytb	726/1144	242/380	protein coding
A14870G	207-2079_S17	207	2079	S17	3	Polg+/+ Tfam+/-	Ped2	14870	A	G	16775	0.357	MT	G|synonymous_variant|LOW|mt-Cytb|ENSMUSG00000064370|transcript|ENSMUST00000082421.1|protein_coding|1/1|c.726A>G|p.Leu242Leu|726/1144|726/1144|242/380||WARNING_TRANSCRIPT_INCOMPLETE	synonymous_variant	LOW	mt-Cytb	726/1144	242/380	protein coding
A14870G	207-1481_S59	207	1481	S59	1	Polg+/+ Tfam+/-	Ped2	14870	A	G	5786	0.015	MT	G|synonymous_variant|LOW|mt-Cytb|ENSMUSG00000064370|transcript|ENSMUST00000082421.1|protein_coding|1/1|c.726A>G|p.Leu242Leu|726/1144|726/1144|242/380||WARNING_TRANSCRIPT_INCOMPLETE	synonymous_variant	LOW	mt-Cytb	726/1144	242/380	protein coding
A14887G	207-1483_S37	207	1483	S37	2	Polg+/+ Tfam+/-	Ped2	14887	A	G	1604	0.093	MT	G|missense_variant|MODERATE|mt-Cytb|ENSMUSG00000064370|transcript|ENSMUST00000082421.1|protein_coding|1/1|c.743A>G|p.Asp248Gly|743/1144|743/1144|248/380||WARNING_TRANSCRIPT_INCOMPLETE	missense_variant	MODERATE	mt-Cytb	743/1144	248/380	protein coding
A14891T	1070-858_S74	1070	858	S74	3	Polg+/+ Ulk2-/-	Ped5	14891	A	T	5362	0.038	MT	T|missense_variant|MODERATE|mt-Cytb|ENSMUSG00000064370|transcript|ENSMUST00000082421.1|protein_coding|1/1|c.747A>T|p.Met249Ile|747/1144|747/1144|249/380||WARNING_TRANSCRIPT_INCOMPLETE	missense_variant	MODERATE	mt-Cytb	747/1144	249/380	protein coding
A14891T	486-2106_S70	486	2106	S70	1	Polg+/+ Tfam+/OE	Ped3	14891	A	T	2408	0.053	MT	T|missense_variant|MODERATE|mt-Cytb|ENSMUSG00000064370|transcript|ENSMUST00000082421.1|protein_coding|1/1|c.747A>T|p.Met249Ile|747/1144|747/1144|249/380||WARNING_TRANSCRIPT_INCOMPLETE	missense_variant	MODERATE	mt-Cytb	747/1144	249/380	protein coding
A14891T	1070-842_S72	1070	842	S72	3	Polg+/+ Ulk2-/-	Ped5	14891	A	T	9795	0.165	MT	T|missense_variant|MODERATE|mt-Cytb|ENSMUSG00000064370|transcript|ENSMUST00000082421.1|protein_coding|1/1|c.747A>T|p.Met249Ile|747/1144|747/1144|249/380||WARNING_TRANSCRIPT_INCOMPLETE	missense_variant	MODERATE	mt-Cytb	747/1144	249/380	protein coding
A14891T	1070-841_S122	1070	841	S122	3	Polg+/+ Ulk2-/-	Ped5	14891	A	T	2499	0.015	MT	T|missense_variant|MODERATE|mt-Cytb|ENSMUSG00000064370|transcript|ENSMUST00000082421.1|protein_coding|1/1|c.747A>T|p.Met249Ile|747/1144|747/1144|249/380||WARNING_TRANSCRIPT_INCOMPLETE	missense_variant	MODERATE	mt-Cytb	747/1144	249/380	protein coding
A14891T	1070-857_S124	1070	857	S124	3	Polg+/+ Ulk2-/-	Ped5	14891	A	T	2836	0.045	MT	T|missense_variant|MODERATE|mt-Cytb|ENSMUSG00000064370|transcript|ENSMUST00000082421.1|protein_coding|1/1|c.747A>T|p.Met249Ile|747/1144|747/1144|249/380||WARNING_TRANSCRIPT_INCOMPLETE	missense_variant	MODERATE	mt-Cytb	747/1144	249/380	protein coding
A14891T	486-2108_S44	486	2108	S44	2	Polg+/+ Tfam+/OE	Ped3	14891	A	T	1433	0.022	MT	T|missense_variant|MODERATE|mt-Cytb|ENSMUSG00000064370|transcript|ENSMUST00000082421.1|protein_coding|1/1|c.747A>T|p.Met249Ile|747/1144|747/1144|249/380||WARNING_TRANSCRIPT_INCOMPLETE	missense_variant	MODERATE	mt-Cytb	747/1144	249/380	protein coding
A14894C	486-1889_S48	486	1889	S48	3	Polg+/+ Tfam+/OE	Ped3	14894	A	C	5133	0.02	MT	C|synonymous_variant|LOW|mt-Cytb|ENSMUSG00000064370|transcript|ENSMUST00000082421.1|protein_coding|1/1|c.750A>C|p.Leu250Leu|750/1144|750/1144|250/380||WARNING_TRANSCRIPT_INCOMPLETE	synonymous_variant	LOW	mt-Cytb	750/1144	250/380	protein coding
A14899T	1070-652_S73	1070	652	S73	2	Polg+/+ Ulk2-/-	Ped5	14899	A	T	1921	0.376	MT	T|missense_variant|MODERATE|mt-Cytb|ENSMUSG00000064370|transcript|ENSMUST00000082421.1|protein_coding|1/1|c.755A>T|p.Asp252Val|755/1144|755/1144|252/380||WARNING_TRANSCRIPT_INCOMPLETE	missense_variant	MODERATE	mt-Cytb	755/1144	252/380	protein coding
A14899T	1070-653_S78	1070	653	S78	3	Polg+/+ Ulk2-/-	Ped5	14899	A	T	8375	0.429	MT	T|missense_variant|MODERATE|mt-Cytb|ENSMUSG00000064370|transcript|ENSMUST00000082421.1|protein_coding|1/1|c.755A>T|p.Asp252Val|755/1144|755/1144|252/380||WARNING_TRANSCRIPT_INCOMPLETE	missense_variant	MODERATE	mt-Cytb	755/1144	252/380	protein coding
A14899T	1070-626_S72	1070	626	S72	2	Polg+/+ Ulk2-/-	Ped5	14899	A	T	2589	0.129	MT	T|missense_variant|MODERATE|mt-Cytb|ENSMUSG00000064370|transcript|ENSMUST00000082421.1|protein_coding|1/1|c.755A>T|p.Asp252Val|755/1144|755/1144|252/380||WARNING_TRANSCRIPT_INCOMPLETE	missense_variant	MODERATE	mt-Cytb	755/1144	252/380	protein coding
A14899T	1070-758_S77	1070	758	S77	3	Polg+/+ Ulk2-/-	Ped5	14899	A	T	5464	0.086	MT	T|missense_variant|MODERATE|mt-Cytb|ENSMUSG00000064370|transcript|ENSMUST00000082421.1|protein_coding|1/1|c.755A>T|p.Asp252Val|755/1144|755/1144|252/380||WARNING_TRANSCRIPT_INCOMPLETE	missense_variant	MODERATE	mt-Cytb	755/1144	252/380	protein coding
A14903G	486-2057_S46	486	2057	S46	3	Polg+/+ Tfam+/OE	Ped3	14903	A	G	5575	0.039	MT	G|synonymous_variant|LOW|mt-Cytb|ENSMUSG00000064370|transcript|ENSMUST00000082421.1|protein_coding|1/1|c.759A>G|p.Pro253Pro|759/1144|759/1144|253/380||WARNING_TRANSCRIPT_INCOMPLETE	synonymous_variant	LOW	mt-Cytb	759/1144	253/380	protein coding
A14903G	486-1660_S47	486	1660	S47	2	Polg+/+ Tfam+/OE	Ped3	14903	A	G	1973	0.046	MT	G|synonymous_variant|LOW|mt-Cytb|ENSMUSG00000064370|transcript|ENSMUST00000082421.1|protein_coding|1/1|c.759A>G|p.Pro253Pro|759/1144|759/1144|253/380||WARNING_TRANSCRIPT_INCOMPLETE	synonymous_variant	LOW	mt-Cytb	759/1144	253/380	protein coding
A14903G	486-1659_S68	486	1659	S68	1	Polg+/+ Tfam+/OE	Ped3	14903	A	G	2285	0.011	MT	G|synonymous_variant|LOW|mt-Cytb|ENSMUSG00000064370|transcript|ENSMUST00000082421.1|protein_coding|1/1|c.759A>G|p.Pro253Pro|759/1144|759/1144|253/380||WARNING_TRANSCRIPT_INCOMPLETE	synonymous_variant	LOW	mt-Cytb	759/1144	253/380	protein coding
A14908G	1070-858_S74	1070	858	S74	3	Polg+/+ Ulk2-/-	Ped5	14908	A	G	5121	0.077	MT	G|missense_variant|MODERATE|mt-Cytb|ENSMUSG00000064370|transcript|ENSMUST00000082421.1|protein_coding|1/1|c.764A>G|p.Asn255Ser|764/1144|764/1144|255/380||WARNING_TRANSCRIPT_INCOMPLETE	missense_variant	MODERATE	mt-Cytb	764/1144	255/380	protein coding
A14908G	1070-857_S124	1070	857	S124	3	Polg+/+ Ulk2-/-	Ped5	14908	A	G	2768	0.057	MT	G|missense_variant|MODERATE|mt-Cytb|ENSMUSG00000064370|transcript|ENSMUST00000082421.1|protein_coding|1/1|c.764A>G|p.Asn255Ser|764/1144|764/1144|255/380||WARNING_TRANSCRIPT_INCOMPLETE	missense_variant	MODERATE	mt-Cytb	764/1144	255/380	protein coding
A14908T	486-1550_S46	486	1550	S46	2	Polg+/+ Tfam+/OE	Ped3	14908	A	T	1312	0.066	MT	T|missense_variant|MODERATE|mt-Cytb|ENSMUSG00000064370|transcript|ENSMUST00000082421.1|protein_coding|1/1|c.764A>T|p.Asn255Ile|764/1144|764/1144|255/380||WARNING_TRANSCRIPT_INCOMPLETE	missense_variant	MODERATE	mt-Cytb	764/1144	255/380	protein coding
A14908T	486-1811_S43	486	1811	S43	3	Polg+/+ Tfam+/OE	Ped3	14908	A	T	4448	0.016	MT	T|missense_variant|MODERATE|mt-Cytb|ENSMUSG00000064370|transcript|ENSMUST00000082421.1|protein_coding|1/1|c.764A>T|p.Asn255Ile|764/1144|764/1144|255/380||WARNING_TRANSCRIPT_INCOMPLETE	missense_variant	MODERATE	mt-Cytb	764/1144	255/380	protein coding
A14911T	1070-857_S124	1070	857	S124	3	Polg+/+ Ulk2-/-	Ped5	14911	A	T	2747	0.011	MT	T|missense_variant|MODERATE|mt-Cytb|ENSMUSG00000064370|transcript|ENSMUST00000082421.1|protein_coding|1/1|c.767A>T|p.Tyr256Phe|767/1144|767/1144|256/380||WARNING_TRANSCRIPT_INCOMPLETE	missense_variant	MODERATE	mt-Cytb	767/1144	256/380	protein coding
A14911T	207-2371_S39	207	2371	S39	2	Polg+/+ Tfam+/-	Ped2	14911	A	T	1196	0.132	MT	T|missense_variant|MODERATE|mt-Cytb|ENSMUSG00000064370|transcript|ENSMUST00000082421.1|protein_coding|1/1|c.767A>T|p.Tyr256Phe|767/1144|767/1144|256/380||WARNING_TRANSCRIPT_INCOMPLETE	missense_variant	MODERATE	mt-Cytb	767/1144	256/380	protein coding
A14911T	207-2049_S63	207	2049	S63	1	Polg+/+ Tfam+/-	Ped2	14911	A	T	3717	0.211	MT	T|missense_variant|MODERATE|mt-Cytb|ENSMUSG00000064370|transcript|ENSMUST00000082421.1|protein_coding|1/1|c.767A>T|p.Tyr256Phe|767/1144|767/1144|256/380||WARNING_TRANSCRIPT_INCOMPLETE	missense_variant	MODERATE	mt-Cytb	767/1144	256/380	protein coding
A14911T	1070-858_S74	1070	858	S74	3	Polg+/+ Ulk2-/-	Ped5	14911	A	T	5129	0.029	MT	T|missense_variant|MODERATE|mt-Cytb|ENSMUSG00000064370|transcript|ENSMUST00000082421.1|protein_coding|1/1|c.767A>T|p.Tyr256Phe|767/1144|767/1144|256/380||WARNING_TRANSCRIPT_INCOMPLETE	missense_variant	MODERATE	mt-Cytb	767/1144	256/380	protein coding
A14923G	1070-734_S68	1070	734	S68	3	Polg+/+ Ulk2-/-	Ped5	14923	A	G	2977	0.262	MT	G|missense_variant|MODERATE|mt-Cytb|ENSMUSG00000064370|transcript|ENSMUST00000082421.1|protein_coding|1/1|c.779A>G|p.Asn260Ser|779/1144|779/1144|260/380||WARNING_TRANSCRIPT_INCOMPLETE	missense_variant	MODERATE	mt-Cytb	779/1144	260/380	protein coding
A14927T	486-2108_S44	486	2108	S44	2	Polg+/+ Tfam+/OE	Ped3	14927	A	T	1761	0.013	MT	T|synonymous_variant|LOW|mt-Cytb|ENSMUSG00000064370|transcript|ENSMUST00000082421.1|protein_coding|1/1|c.783A>T|p.Pro261Pro|783/1144|783/1144|261/380||WARNING_TRANSCRIPT_INCOMPLETE	synonymous_variant	LOW	mt-Cytb	783/1144	261/380	protein coding
A14932T	1036-952_S77	1036	952	S77	1	Polg+/+ Bcl2l13-/-	Ped4	14932	A	T	4280	0.058	MT	T|missense_variant|MODERATE|mt-Cytb|ENSMUSG00000064370|transcript|ENSMUST00000082421.1|protein_coding|1/1|c.788A>T|p.Asn263Ile|788/1144|788/1144|263/380||WARNING_TRANSCRIPT_INCOMPLETE	missense_variant	MODERATE	mt-Cytb	788/1144	263/380	protein coding
A14932T	1036-1021_S64	1036	1021	S64	2	Polg+/+ Bcl2l13-/-	Ped4	14932	A	T	2148	0.071	MT	T|missense_variant|MODERATE|mt-Cytb|ENSMUSG00000064370|transcript|ENSMUST00000082421.1|protein_coding|1/1|c.788A>T|p.Asn263Ile|788/1144|788/1144|263/380||WARNING_TRANSCRIPT_INCOMPLETE	missense_variant	MODERATE	mt-Cytb	788/1144	263/380	protein coding
A14932T	1036-1022_S58	1036	1022	S58	3	Polg+/+ Bcl2l13-/-	Ped4	14932	A	T	1264	0.021	MT	T|missense_variant|MODERATE|mt-Cytb|ENSMUSG00000064370|transcript|ENSMUST00000082421.1|protein_coding|1/1|c.788A>T|p.Asn263Ile|788/1144|788/1144|263/380||WARNING_TRANSCRIPT_INCOMPLETE	missense_variant	MODERATE	mt-Cytb	788/1144	263/380	protein coding
A14934T	33-749_S26	33	749	S26	2	Polg+/+	Ped1	14934	A	T	5233	0.152	MT	T|missense_variant|MODERATE|mt-Cytb|ENSMUSG00000064370|transcript|ENSMUST00000082421.1|protein_coding|1/1|c.790A>T|p.Thr264Ser|790/1144|790/1144|264/380||WARNING_TRANSCRIPT_INCOMPLETE	missense_variant	MODERATE	mt-Cytb	790/1144	264/380	protein coding
A14934T	33-887_S10	33	887	S10	3	Polg+/+	Ped1	14934	A	T	4364	0.141	MT	T|missense_variant|MODERATE|mt-Cytb|ENSMUSG00000064370|transcript|ENSMUST00000082421.1|protein_coding|1/1|c.790A>T|p.Thr264Ser|790/1144|790/1144|264/380||WARNING_TRANSCRIPT_INCOMPLETE	missense_variant	MODERATE	mt-Cytb	790/1144	264/380	protein coding
A14951G	1070-851_S73	1070	851	S73	3	Polg+/+ Ulk2-/-	Ped5	14951	A	G	2203	0.021	MT	G|synonymous_variant|LOW|mt-Cytb|ENSMUSG00000064370|transcript|ENSMUST00000082421.1|protein_coding|1/1|c.807A>G|p.Lys269Lys|807/1144|807/1144|269/380||WARNING_TRANSCRIPT_INCOMPLETE	synonymous_variant	LOW	mt-Cytb	807/1144	269/380	protein coding
A14951G	1070-842_S72	1070	842	S72	3	Polg+/+ Ulk2-/-	Ped5	14951	A	G	9229	0.034	MT	G|synonymous_variant|LOW|mt-Cytb|ENSMUSG00000064370|transcript|ENSMUST00000082421.1|protein_coding|1/1|c.807A>G|p.Lys269Lys|807/1144|807/1144|269/380||WARNING_TRANSCRIPT_INCOMPLETE	synonymous_variant	LOW	mt-Cytb	807/1144	269/380	protein coding
A14951G	1070-841_S122	1070	841	S122	3	Polg+/+ Ulk2-/-	Ped5	14951	A	G	2279	0.029	MT	G|synonymous_variant|LOW|mt-Cytb|ENSMUSG00000064370|transcript|ENSMUST00000082421.1|protein_coding|1/1|c.807A>G|p.Lys269Lys|807/1144|807/1144|269/380||WARNING_TRANSCRIPT_INCOMPLETE	synonymous_variant	LOW	mt-Cytb	807/1144	269/380	protein coding
A14957G	33-749_S26	33	749	S26	2	Polg+/+	Ped1	14957	A	G	5774	0.015	MT	G|synonymous_variant|LOW|mt-Cytb|ENSMUSG00000064370|transcript|ENSMUST00000082421.1|protein_coding|1/1|c.813A>G|p.Glu271Glu|813/1144|813/1144|271/380||WARNING_TRANSCRIPT_INCOMPLETE	synonymous_variant	LOW	mt-Cytb	813/1144	271/380	protein coding
A14969G	486-1929_S33	486	1929	S33	3	Polg+/+ Tfam+/OE	Ped3	14969	A	G	5728	0.015	MT	G|synonymous_variant|LOW|mt-Cytb|ENSMUSG00000064370|transcript|ENSMUST00000082421.1|protein_coding|1/1|c.825A>G|p.Leu275Leu|825/1144|825/1144|275/380||WARNING_TRANSCRIPT_INCOMPLETE	synonymous_variant	LOW	mt-Cytb	825/1144	275/380	protein coding
A14993G	1036-918_S50	1036	918	S50	3	Polg+/+ Bcl2l13-/-	Ped4	14993	A	G	3519	0.016	MT	G|synonymous_variant|LOW|mt-Cytb|ENSMUSG00000064370|transcript|ENSMUST00000082421.1|protein_coding|1/1|c.849A>G|p.Ser283Ser|849/1144|849/1144|283/380||WARNING_TRANSCRIPT_INCOMPLETE	synonymous_variant	LOW	mt-Cytb	849/1144	283/380	protein coding
A14993G	1036-916_S49	1036	916	S49	3	Polg+/+ Bcl2l13-/-	Ped4	14993	A	G	4008	0.045	MT	G|synonymous_variant|LOW|mt-Cytb|ENSMUSG00000064370|transcript|ENSMUST00000082421.1|protein_coding|1/1|c.849A>G|p.Ser283Ser|849/1144|849/1144|283/380||WARNING_TRANSCRIPT_INCOMPLETE	synonymous_variant	LOW	mt-Cytb	849/1144	283/380	protein coding
A14993G	1036-919_S74	1036	919	S74	1	Polg+/+ Bcl2l13-/-	Ped4	14993	A	G	4935	0.174	MT	G|synonymous_variant|LOW|mt-Cytb|ENSMUSG00000064370|transcript|ENSMUST00000082421.1|protein_coding|1/1|c.849A>G|p.Ser283Ser|849/1144|849/1144|283/380||WARNING_TRANSCRIPT_INCOMPLETE	synonymous_variant	LOW	mt-Cytb	849/1144	283/380	protein coding
A14993T	1070-857_S124	1070	857	S124	3	Polg+/+ Ulk2-/-	Ped5	14993	A	T	2479	0.032	MT	T|synonymous_variant|LOW|mt-Cytb|ENSMUSG00000064370|transcript|ENSMUST00000082421.1|protein_coding|1/1|c.849A>T|p.Ser283Ser|849/1144|849/1144|283/380||WARNING_TRANSCRIPT_INCOMPLETE	synonymous_variant	LOW	mt-Cytb	849/1144	283/380	protein coding
A15011G	33-711_S25	33	711	S25	2	Polg+/+	Ped1	15011	A	G	6744	0.032	MT	G|synonymous_variant|LOW|mt-Cytb|ENSMUSG00000064370|transcript|ENSMUST00000082421.1|protein_coding|1/1|c.867A>G|p.Gly289Gly|867/1144|867/1144|289/380||WARNING_TRANSCRIPT_INCOMPLETE	synonymous_variant	LOW	mt-Cytb	867/1144	289/380	protein coding
A1502G	207-2119_S25	207	2119	S25	3	Polg+/+ Tfam+/-	Ped2	1502	A	G	16476	0.779	MT	G|upstream_gene_variant|MODIFIER|mt-Tl1|ENSMUSG00000064340|transcript|ENSMUST00000082391.1|Mt_tRNA||n.-1174A>G|||||1174	upstream_gene_variant	MODIFIER	mt-Tl1			rRNA
A1502G	207-2116_S24	207	2116	S24	3	Polg+/+ Tfam+/-	Ped2	1502	A	G	4184	0.916	MT	G|upstream_gene_variant|MODIFIER|mt-Tl1|ENSMUSG00000064340|transcript|ENSMUST00000082391.1|Mt_tRNA||n.-1174A>G|||||1174	upstream_gene_variant	MODIFIER	mt-Tl1			rRNA
A1502G	207-1511_S61	207	1511	S61	1	Polg+/+ Tfam+/-	Ped2	1502	A	G	3328	0.81	MT	G|upstream_gene_variant|MODIFIER|mt-Tl1|ENSMUSG00000064340|transcript|ENSMUST00000082391.1|Mt_tRNA||n.-1174A>G|||||1174	upstream_gene_variant	MODIFIER	mt-Tl1			rRNA
A1502G	207-2100_S26	207	2100	S26	3	Polg+/+ Tfam+/-	Ped2	1502	A	G	2408	0.019	MT	G|upstream_gene_variant|MODIFIER|mt-Tl1|ENSMUSG00000064340|transcript|ENSMUST00000082391.1|Mt_tRNA||n.-1174A>G|||||1174	upstream_gene_variant	MODIFIER	mt-Tl1			rRNA
A15054G	33-510_S29	33	510	S29	2	Polg+/+	Ped1	15054	A	G	1510	0.048	MT	G|missense_variant|MODERATE|mt-Cytb|ENSMUSG00000064370|transcript|ENSMUST00000082421.1|protein_coding|1/1|c.910A>G|p.Met304Val|910/1144|910/1144|304/380||WARNING_TRANSCRIPT_INCOMPLETE	missense_variant	MODERATE	mt-Cytb	910/1144	304/380	protein coding
A15054G	33-664_S16	33	664	S16	3	Polg+/+	Ped1	15054	A	G	30621	0.068	MT	G|missense_variant|MODERATE|mt-Cytb|ENSMUSG00000064370|transcript|ENSMUST00000082421.1|protein_coding|1/1|c.910A>G|p.Met304Val|910/1144|910/1144|304/380||WARNING_TRANSCRIPT_INCOMPLETE	missense_variant	MODERATE	mt-Cytb	910/1144	304/380	protein coding
A15067T	1070-752_S88	1070	752	S88	1	Polg+/+ Ulk2-/-	Ped5	15067	A	T	2949	0.228	MT	T|missense_variant|MODERATE|mt-Cytb|ENSMUSG00000064370|transcript|ENSMUST00000082421.1|protein_coding|1/1|c.923A>T|p.His308Leu|923/1144|923/1144|308/380||WARNING_TRANSCRIPT_INCOMPLETE	missense_variant	MODERATE	mt-Cytb	923/1144	308/380	protein coding
A15067T	1070-754_S66	1070	754	S66	3	Polg+/+ Ulk2-/-	Ped5	15067	A	T	1246	0.016	MT	T|missense_variant|MODERATE|mt-Cytb|ENSMUSG00000064370|transcript|ENSMUST00000082421.1|protein_coding|1/1|c.923A>T|p.His308Leu|923/1144|923/1144|308/380||WARNING_TRANSCRIPT_INCOMPLETE	missense_variant	MODERATE	mt-Cytb	923/1144	308/380	protein coding
A15067T	1070-753_S65	1070	753	S65	3	Polg+/+ Ulk2-/-	Ped5	15067	A	T	2166	0.12	MT	T|missense_variant|MODERATE|mt-Cytb|ENSMUSG00000064370|transcript|ENSMUST00000082421.1|protein_coding|1/1|c.923A>T|p.His308Leu|923/1144|923/1144|308/380||WARNING_TRANSCRIPT_INCOMPLETE	missense_variant	MODERATE	mt-Cytb	923/1144	308/380	protein coding
A15074G	1070-690_S85	1070	690	S85	1	Polg+/+ Ulk2-/-	Ped5	15074	A	G	4508	0.072	MT	G|synonymous_variant|LOW|mt-Cytb|ENSMUSG00000064370|transcript|ENSMUST00000082421.1|protein_coding|1/1|c.930A>G|p.Ser310Ser|930/1144|930/1144|310/380||WARNING_TRANSCRIPT_INCOMPLETE	synonymous_variant	LOW	mt-Cytb	930/1144	310/380	protein coding
A15074T	33-761_S28	33	761	S28	2	Polg+/+	Ped1	15074	A	T	6398	0.015	MT	T|synonymous_variant|LOW|mt-Cytb|ENSMUSG00000064370|transcript|ENSMUST00000082421.1|protein_coding|1/1|c.930A>T|p.Ser310Ser|930/1144|930/1144|310/380||WARNING_TRANSCRIPT_INCOMPLETE	synonymous_variant	LOW	mt-Cytb	930/1144	310/380	protein coding
A15075G	486-1660_S47	486	1660	S47	2	Polg+/+ Tfam+/OE	Ped3	15075	A	G	1652	0.165	MT	G|missense_variant|MODERATE|mt-Cytb|ENSMUSG00000064370|transcript|ENSMUST00000082421.1|protein_coding|1/1|c.931A>G|p.Lys311Glu|931/1144|931/1144|311/380||WARNING_TRANSCRIPT_INCOMPLETE	missense_variant	MODERATE	mt-Cytb	931/1144	311/380	protein coding
A15075G	486-1659_S68	486	1659	S68	1	Polg+/+ Tfam+/OE	Ped3	15075	A	G	3293	0.024	MT	G|missense_variant|MODERATE|mt-Cytb|ENSMUSG00000064370|transcript|ENSMUST00000082421.1|protein_coding|1/1|c.931A>G|p.Lys311Glu|931/1144|931/1144|311/380||WARNING_TRANSCRIPT_INCOMPLETE	missense_variant	MODERATE	mt-Cytb	931/1144	311/380	protein coding
A15080G	33-829_S9	33	829	S9	3	Polg+/+	Ped1	15080	A	G	5221	0.243	MT	G|synonymous_variant|LOW|mt-Cytb|ENSMUSG00000064370|transcript|ENSMUST00000082421.1|protein_coding|1/1|c.936A>G|p.Gln312Gln|936/1144|936/1144|312/380||WARNING_TRANSCRIPT_INCOMPLETE	synonymous_variant	LOW	mt-Cytb	936/1144	312/380	protein coding
A15080G	33-711_S25	33	711	S25	2	Polg+/+	Ped1	15080	A	G	5658	0.489	MT	G|synonymous_variant|LOW|mt-Cytb|ENSMUSG00000064370|transcript|ENSMUST00000082421.1|protein_coding|1/1|c.936A>G|p.Gln312Gln|936/1144|936/1144|312/380||WARNING_TRANSCRIPT_INCOMPLETE	synonymous_variant	LOW	mt-Cytb	936/1144	312/380	protein coding
A15080G	33-761_S28	33	761	S28	2	Polg+/+	Ped1	15080	A	G	6392	0.016	MT	G|synonymous_variant|LOW|mt-Cytb|ENSMUSG00000064370|transcript|ENSMUST00000082421.1|protein_coding|1/1|c.936A>G|p.Gln312Gln|936/1144|936/1144|312/380||WARNING_TRANSCRIPT_INCOMPLETE	synonymous_variant	LOW	mt-Cytb	936/1144	312/380	protein coding
A15080G	33-552_S5	33	552	S5	3	Polg+/+	Ped1	15080	A	G	11161	0.065	MT	G|synonymous_variant|LOW|mt-Cytb|ENSMUSG00000064370|transcript|ENSMUST00000082421.1|protein_coding|1/1|c.936A>G|p.Gln312Gln|936/1144|936/1144|312/380||WARNING_TRANSCRIPT_INCOMPLETE	synonymous_variant	LOW	mt-Cytb	936/1144	312/380	protein coding
A1508G	486-2108_S44	486	2108	S44	2	Polg+/+ Tfam+/OE	Ped3	1508	A	G	4090	0.016	MT	G|upstream_gene_variant|MODIFIER|mt-Tl1|ENSMUSG00000064340|transcript|ENSMUST00000082391.1|Mt_tRNA||n.-1168A>G|||||1168	upstream_gene_variant	MODIFIER	mt-Tl1			rRNA
A15123G	207-1650_S18	207	1650	S18	3	Polg+/+ Tfam+/-	Ped2	15123	A	G	5165	0.209	MT	G|missense_variant|MODERATE|mt-Cytb|ENSMUSG00000064370|transcript|ENSMUST00000082421.1|protein_coding|1/1|c.979A>G|p.Ile327Val|979/1144|979/1144|327/380||WARNING_TRANSCRIPT_INCOMPLETE	missense_variant	MODERATE	mt-Cytb	979/1144	327/380	protein coding
A15123G	1070-665_S121	1070	665	S121	3	Polg+/+ Ulk2-/-	Ped5	15123	A	G	2483	0.034	MT	G|missense_variant|MODERATE|mt-Cytb|ENSMUSG00000064370|transcript|ENSMUST00000082421.1|protein_coding|1/1|c.979A>G|p.Ile327Val|979/1144|979/1144|327/380||WARNING_TRANSCRIPT_INCOMPLETE	missense_variant	MODERATE	mt-Cytb	979/1144	327/380	protein coding
A15123G	1070-666_S79	1070	666	S79	3	Polg+/+ Ulk2-/-	Ped5	15123	A	G	15004	0.035	MT	G|missense_variant|MODERATE|mt-Cytb|ENSMUSG00000064370|transcript|ENSMUST00000082421.1|protein_coding|1/1|c.979A>G|p.Ile327Val|979/1144|979/1144|327/380||WARNING_TRANSCRIPT_INCOMPLETE	missense_variant	MODERATE	mt-Cytb	979/1144	327/380	protein coding
A15123G	207-1489_S116	207	1489	S116	3	Polg+/+ Tfam+/-	Ped2	15123	A	G	5159	0.541	MT	G|missense_variant|MODERATE|mt-Cytb|ENSMUSG00000064370|transcript|ENSMUST00000082421.1|protein_coding|1/1|c.979A>G|p.Ile327Val|979/1144|979/1144|327/380||WARNING_TRANSCRIPT_INCOMPLETE	missense_variant	MODERATE	mt-Cytb	979/1144	327/380	protein coding
A15123G	207-2079_S17	207	2079	S17	3	Polg+/+ Tfam+/-	Ped2	15123	A	G	14934	0.352	MT	G|missense_variant|MODERATE|mt-Cytb|ENSMUSG00000064370|transcript|ENSMUST00000082421.1|protein_coding|1/1|c.979A>G|p.Ile327Val|979/1144|979/1144|327/380||WARNING_TRANSCRIPT_INCOMPLETE	missense_variant	MODERATE	mt-Cytb	979/1144	327/380	protein coding
A15170T	33-633_S2	33	633	S2	3	Polg+/+	Ped1	15170	A	T	9376	0.038	MT	T|synonymous_variant|LOW|mt-Cytb|ENSMUSG00000064370|transcript|ENSMUST00000082421.1|protein_coding|1/1|c.1026A>T|p.Pro342Pro|1026/1144|1026/1144|342/380||WARNING_TRANSCRIPT_INCOMPLETE	synonymous_variant	LOW	mt-Cytb	1026/1144	342/380	protein coding
A15170T	33-460_S1	33	460	S1	3	Polg+/+	Ped1	15170	A	T	9094	0.06	MT	T|synonymous_variant|LOW|mt-Cytb|ENSMUSG00000064370|transcript|ENSMUST00000082421.1|protein_coding|1/1|c.1026A>T|p.Pro342Pro|1026/1144|1026/1144|342/380||WARNING_TRANSCRIPT_INCOMPLETE	synonymous_variant	LOW	mt-Cytb	1026/1144	342/380	protein coding
A15215T	1036-1022_S58	1036	1022	S58	3	Polg+/+ Bcl2l13-/-	Ped4	15215	A	T	1199	0.035	MT	T|synonymous_variant|LOW|mt-Cytb|ENSMUSG00000064370|transcript|ENSMUST00000082421.1|protein_coding|1/1|c.1071A>T|p.Ser357Ser|1071/1144|1071/1144|357/380||WARNING_TRANSCRIPT_INCOMPLETE	synonymous_variant	LOW	mt-Cytb	1071/1144	357/380	protein coding
A15234G	1070-653_S78	1070	653	S78	3	Polg+/+ Ulk2-/-	Ped5	15234	A	G	7542	0.368	MT	G|missense_variant|MODERATE|mt-Cytb|ENSMUSG00000064370|transcript|ENSMUST00000082421.1|protein_coding|1/1|c.1090A>G|p.Ile364Val|1090/1144|1090/1144|364/380||WARNING_TRANSCRIPT_INCOMPLETE	missense_variant	MODERATE	mt-Cytb	1090/1144	364/380	protein coding
A15242G	33-633_S2	33	633	S2	3	Polg+/+	Ped1	15242	A	G	9330	0.57	MT	G|synonymous_variant|LOW|mt-Cytb|ENSMUSG00000064370|transcript|ENSMUST00000082421.1|protein_coding|1/1|c.1098A>G|p.Met366Met|1098/1144|1098/1144|366/380||WARNING_TRANSCRIPT_INCOMPLETE	synonymous_variant	LOW	mt-Cytb	1098/1144	366/380	protein coding
A15242G	33-500_S4	33	500	S4	3	Polg+/+	Ped1	15242	A	G	5447	0.138	MT	G|synonymous_variant|LOW|mt-Cytb|ENSMUSG00000064370|transcript|ENSMUST00000082421.1|protein_coding|1/1|c.1098A>G|p.Met366Met|1098/1144|1098/1144|366/380||WARNING_TRANSCRIPT_INCOMPLETE	synonymous_variant	LOW	mt-Cytb	1098/1144	366/380	protein coding
A15242G	33-460_S1	33	460	S1	3	Polg+/+	Ped1	15242	A	G	9366	0.148	MT	G|synonymous_variant|LOW|mt-Cytb|ENSMUSG00000064370|transcript|ENSMUST00000082421.1|protein_coding|1/1|c.1098A>G|p.Met366Met|1098/1144|1098/1144|366/380||WARNING_TRANSCRIPT_INCOMPLETE	synonymous_variant	LOW	mt-Cytb	1098/1144	366/380	protein coding
A15254T	207-1578_S31	207	1578	S31	3	Polg+/+ Tfam+/-	Ped2	15254	A	T	5844	0.938	MT	T|synonymous_variant|LOW|mt-Cytb|ENSMUSG00000064370|transcript|ENSMUST00000082421.1|protein_coding|1/1|c.1110A>T|p.Gly370Gly|1110/1144|1110/1144|370/380||WARNING_TRANSCRIPT_INCOMPLETE	synonymous_variant	LOW	mt-Cytb	1110/1144	370/380	protein coding
A15254T	207-1481_S59	207	1481	S59	1	Polg+/+ Tfam+/-	Ped2	15254	A	T	4838	0.672	MT	T|synonymous_variant|LOW|mt-Cytb|ENSMUSG00000064370|transcript|ENSMUST00000082421.1|protein_coding|1/1|c.1110A>T|p.Gly370Gly|1110/1144|1110/1144|370/380||WARNING_TRANSCRIPT_INCOMPLETE	synonymous_variant	LOW	mt-Cytb	1110/1144	370/380	protein coding
A15255G	33-911_S27	33	911	S27	2	Polg+/+	Ped1	15255	A	G	6005	0.04	MT	G|missense_variant|MODERATE|mt-Cytb|ENSMUSG00000064370|transcript|ENSMUST00000082421.1|protein_coding|1/1|c.1111A>G|p.Ile371Val|1111/1144|1111/1144|371/380||WARNING_TRANSCRIPT_INCOMPLETE	missense_variant	MODERATE	mt-Cytb	1111/1144	371/380	protein coding
A15265G	207-1466_S58	207	1466	S58	1	Polg+/+ Tfam+/-	Ped2	15265	A	G	4210	0.055	MT	G|missense_variant|MODERATE|mt-Cytb|ENSMUSG00000064370|transcript|ENSMUST00000082421.1|protein_coding|1/1|c.1121A>G|p.Asp374Gly|1121/1144|1121/1144|374/380||WARNING_TRANSCRIPT_INCOMPLETE	missense_variant	MODERATE	mt-Cytb	1121/1144	374/380	protein coding
A15265G	207-1627_S19	207	1627	S19	3	Polg+/+ Tfam+/-	Ped2	15265	A	G	4306	0.158	MT	G|missense_variant|MODERATE|mt-Cytb|ENSMUSG00000064370|transcript|ENSMUST00000082421.1|protein_coding|1/1|c.1121A>G|p.Asp374Gly|1121/1144|1121/1144|374/380||WARNING_TRANSCRIPT_INCOMPLETE	missense_variant	MODERATE	mt-Cytb	1121/1144	374/380	protein coding
A15281G	207-2084_S38	207	2084	S38	2	Polg+/+ Tfam+/-	Ped2	15281	A	G	2413	0.152	MT	G|synonymous_variant|LOW|mt-Cytb|ENSMUSG00000064370|transcript|ENSMUST00000082421.1|protein_coding|1/1|c.1137A>G|p.Leu379Leu|1137/1144|1137/1144|379/380||WARNING_TRANSCRIPT_INCOMPLETE	synonymous_variant	LOW	mt-Cytb	1137/1144	379/380	protein coding
A15281G	207-2209_S27	207	2209	S27	3	Polg+/+ Tfam+/-	Ped2	15281	A	G	4271	0.159	MT	G|synonymous_variant|LOW|mt-Cytb|ENSMUSG00000064370|transcript|ENSMUST00000082421.1|protein_coding|1/1|c.1137A>G|p.Leu379Leu|1137/1144|1137/1144|379/380||WARNING_TRANSCRIPT_INCOMPLETE	synonymous_variant	LOW	mt-Cytb	1137/1144	379/380	protein coding
A15281G	207-2083_S64	207	2083	S64	1	Polg+/+ Tfam+/-	Ped2	15281	A	G	5015	0.026	MT	G|synonymous_variant|LOW|mt-Cytb|ENSMUSG00000064370|transcript|ENSMUST00000082421.1|protein_coding|1/1|c.1137A>G|p.Leu379Leu|1137/1144|1137/1144|379/380||WARNING_TRANSCRIPT_INCOMPLETE	synonymous_variant	LOW	mt-Cytb	1137/1144	379/380	protein coding
A152T	1070-758_S77	1070	758	S77	3	Polg+/+ Ulk2-/-	Ped5	152	A	T	4494	0.198	MT	T|upstream_gene_variant|MODIFIER|mt-Tv|ENSMUSG00000064338|transcript|ENSMUST00000082389.1|Mt_tRNA||n.-873A>T|||||873	upstream_gene_variant	MODIFIER	mt-Tv			rRNA
A152T	1070-626_S72	1070	626	S72	2	Polg+/+ Ulk2-/-	Ped5	152	A	T	5850	0.093	MT	T|upstream_gene_variant|MODIFIER|mt-Tv|ENSMUSG00000064338|transcript|ENSMUST00000082389.1|Mt_tRNA||n.-873A>T|||||873	upstream_gene_variant	MODIFIER	mt-Tv			rRNA
A15303G	207-1621_S36	207	1621	S36	2	Polg+/+ Tfam+/-	Ped2	15303	A	G	6312	0.011	MT	G|upstream_gene_variant|MODIFIER|mt-Nd6|ENSMUSG00000064368|transcript|ENSMUST00000082419.1|protein_coding||c.-1233T>C|||||1233	upstream_gene_variant	MODIFIER	mt-Nd6			tRNA
A1530T	486-1529_S40	486	1529	S40	2	Polg+/+ Tfam+/OE	Ped3	1530	A	T	6601	0.086	MT	T|upstream_gene_variant|MODIFIER|mt-Tl1|ENSMUSG00000064340|transcript|ENSMUST00000082391.1|Mt_tRNA||n.-1146A>T|||||1146	upstream_gene_variant	MODIFIER	mt-Tl1			rRNA
A1530T	486-1929_S33	486	1929	S33	3	Polg+/+ Tfam+/OE	Ped3	1530	A	T	4935	0.068	MT	T|upstream_gene_variant|MODIFIER|mt-Tl1|ENSMUSG00000064340|transcript|ENSMUST00000082391.1|Mt_tRNA||n.-1146A>T|||||1146	upstream_gene_variant	MODIFIER	mt-Tl1			rRNA
A15324T	1070-665_S121	1070	665	S121	3	Polg+/+ Ulk2-/-	Ped5	15324	A	T	2579	0.259	MT	T|upstream_gene_variant|MODIFIER|mt-Nd6|ENSMUSG00000064368|transcript|ENSMUST00000082419.1|protein_coding||c.-1254T>A|||||1254	upstream_gene_variant	MODIFIER	mt-Nd6			tRNA
A15324T	1070-666_S79	1070	666	S79	3	Polg+/+ Ulk2-/-	Ped5	15324	A	T	15448	0.099	MT	T|upstream_gene_variant|MODIFIER|mt-Nd6|ENSMUSG00000064368|transcript|ENSMUST00000082419.1|protein_coding||c.-1254T>A|||||1254	upstream_gene_variant	MODIFIER	mt-Nd6			tRNA
A15329G	486-2057_S46	486	2057	S46	3	Polg+/+ Tfam+/OE	Ped3	15329	A	G	5482	0.011	MT	G|upstream_gene_variant|MODIFIER|mt-Nd6|ENSMUSG00000064368|transcript|ENSMUST00000082419.1|protein_coding||c.-1259T>C|||||1259	upstream_gene_variant	MODIFIER	mt-Nd6			tRNA
A15353G	1070-609_S82	1070	609	S82	1	Polg+/+ Ulk2-/-	Ped5	15353	A	G	7705	0.019	MT	G|splice_region_variant&non_coding_transcript_exon_variant|LOW|mt-Tt|ENSMUSG00000064371|transcript|ENSMUST00000082422.1|Mt_tRNA|1/1|n.65A>G|||||	splice_region_variant&non_coding_transcript_exon_variant	LOW	mt-Tt			tRNA
A15353G	1070-726_S69	1070	726	S69	3	Polg+/+ Ulk2-/-	Ped5	15353	A	G	5018	0.011	MT	G|splice_region_variant&non_coding_transcript_exon_variant|LOW|mt-Tt|ENSMUSG00000064371|transcript|ENSMUST00000082422.1|Mt_tRNA|1/1|n.65A>G|||||	splice_region_variant&non_coding_transcript_exon_variant	LOW	mt-Tt			tRNA
A15362G	1070-626_S72	1070	626	S72	2	Polg+/+ Ulk2-/-	Ped5	15362	A	G	6150	0.016	MT	G|upstream_gene_variant|MODIFIER|mt-Nd6|ENSMUSG00000064368|transcript|ENSMUST00000082419.1|protein_coding||c.-1292T>C|||||1292	upstream_gene_variant	MODIFIER	mt-Nd6			tRNA
A15365G	1070-744_S67	1070	744	S67	3	Polg+/+ Ulk2-/-	Ped5	15365	A	G	4161	0.086	MT	G|upstream_gene_variant|MODIFIER|mt-Nd6|ENSMUSG00000064368|transcript|ENSMUST00000082419.1|protein_coding||c.-1295T>C|||||1295	upstream_gene_variant	MODIFIER	mt-Nd6			tRNA
A15365G	1070-734_S68	1070	734	S68	3	Polg+/+ Ulk2-/-	Ped5	15365	A	G	3138	0.186	MT	G|upstream_gene_variant|MODIFIER|mt-Nd6|ENSMUSG00000064368|transcript|ENSMUST00000082419.1|protein_coding||c.-1295T>C|||||1295	upstream_gene_variant	MODIFIER	mt-Nd6			tRNA
A15368G	486-1659_S68	486	1659	S68	1	Polg+/+ Tfam+/OE	Ped3	15368	A	G	3938	0.052	MT	G|upstream_gene_variant|MODIFIER|mt-Nd6|ENSMUSG00000064368|transcript|ENSMUST00000082419.1|protein_coding||c.-1298T>C|||||1298	upstream_gene_variant	MODIFIER	mt-Nd6			tRNA
A15379G	33-452_S31	33	452	S31	2	Polg+/+	Ped1	15379	A	G	5630	0.58	MT	G|upstream_gene_variant|MODIFIER|mt-Nd6|ENSMUSG00000064368|transcript|ENSMUST00000082419.1|protein_coding||c.-1309T>C|||||1309	upstream_gene_variant	MODIFIER	mt-Nd6			tRNA
A15379G	486-2641_S47	486	2641	S47	3	Polg+/+ Tfam+/OE	Ped3	15379	A	G	4160	0.02	MT	G|upstream_gene_variant|MODIFIER|mt-Nd6|ENSMUSG00000064368|transcript|ENSMUST00000082419.1|protein_coding||c.-1309T>C|||||1309	upstream_gene_variant	MODIFIER	mt-Nd6			tRNA
A15382G	1070-857_S124	1070	857	S124	3	Polg+/+ Ulk2-/-	Ped5	15382	A	G	2446	0.032	MT	G|upstream_gene_variant|MODIFIER|mt-Nd6|ENSMUSG00000064368|transcript|ENSMUST00000082419.1|protein_coding||c.-1312T>C|||||1312	upstream_gene_variant	MODIFIER	mt-Nd6			tRNA
A1538T	1036-978_S80	1036	978	S80	1	Polg+/+ Bcl2l13-/-	Ped4	1538	A	T	4428	0.385	MT	T|upstream_gene_variant|MODIFIER|mt-Tl1|ENSMUSG00000064340|transcript|ENSMUST00000082391.1|Mt_tRNA||n.-1138A>T|||||1138	upstream_gene_variant	MODIFIER	mt-Tl1			rRNA
A1538T	1036-977_S57	1036	977	S57	3	Polg+/+ Bcl2l13-/-	Ped4	1538	A	T	3861	0.133	MT	T|upstream_gene_variant|MODIFIER|mt-Tl1|ENSMUSG00000064340|transcript|ENSMUST00000082391.1|Mt_tRNA||n.-1138A>T|||||1138	upstream_gene_variant	MODIFIER	mt-Tl1			rRNA
A1538T	1036-1056_S119	1036	1056	S119	3	Polg+/+ Bcl2l13-/-	Ped4	1538	A	T	4134	0.301	MT	T|upstream_gene_variant|MODIFIER|mt-Tl1|ENSMUSG00000064340|transcript|ENSMUST00000082391.1|Mt_tRNA||n.-1138A>T|||||1138	upstream_gene_variant	MODIFIER	mt-Tl1			rRNA
A1538T	1036-976_S56	1036	976	S56	3	Polg+/+ Bcl2l13-/-	Ped4	1538	A	T	13592	0.341	MT	T|upstream_gene_variant|MODIFIER|mt-Tl1|ENSMUSG00000064340|transcript|ENSMUST00000082391.1|Mt_tRNA||n.-1138A>T|||||1138	upstream_gene_variant	MODIFIER	mt-Tl1			rRNA
A15394G	33-727_S56	33	727	S56	1	Polg+/+	Ped1	15394	A	G	10463	0.028	MT	G|upstream_gene_variant|MODIFIER|mt-Nd6|ENSMUSG00000064368|transcript|ENSMUST00000082419.1|protein_coding||c.-1324T>C|||||1324	upstream_gene_variant	MODIFIER	mt-Nd6			tRNA
A15410G	1070-609_S82	1070	609	S82	1	Polg+/+ Ulk2-/-	Ped5	15410	A	G	5135	0.016	MT	G|upstream_gene_variant|MODIFIER|mt-Nd6|ENSMUSG00000064368|transcript|ENSMUST00000082419.1|protein_coding||c.-1340T>C|||||1340	upstream_gene_variant	MODIFIER	mt-Nd6			tRNA
A15478G	1070-609_S82	1070	609	S82	1	Polg+/+ Ulk2-/-	Ped5	15478	A	G	5857	0.019	MT	G|upstream_gene_variant|MODIFIER|mt-Nd6|ENSMUSG00000064368|transcript|ENSMUST00000082419.1|protein_coding||c.-1408T>C|||||1408	upstream_gene_variant	MODIFIER	mt-Nd6			D-loop
A15478G	1070-726_S69	1070	726	S69	3	Polg+/+ Ulk2-/-	Ped5	15478	A	G	4963	0.013	MT	G|upstream_gene_variant|MODIFIER|mt-Nd6|ENSMUSG00000064368|transcript|ENSMUST00000082419.1|protein_coding||c.-1408T>C|||||1408	upstream_gene_variant	MODIFIER	mt-Nd6			D-loop
A15503T	33-727_S56	33	727	S56	1	Polg+/+	Ped1	15503	A	T	8462	0.012	MT	T|upstream_gene_variant|MODIFIER|mt-Nd6|ENSMUSG00000064368|transcript|ENSMUST00000082419.1|protein_coding||c.-1433T>A|||||1433	upstream_gene_variant	MODIFIER	mt-Nd6			D-loop
A1551G	486-2641_S47	486	2641	S47	3	Polg+/+ Tfam+/OE	Ped3	1551	A	G	3969	0.034	MT	G|upstream_gene_variant|MODIFIER|mt-Tl1|ENSMUSG00000064340|transcript|ENSMUST00000082391.1|Mt_tRNA||n.-1125A>G|||||1125	upstream_gene_variant	MODIFIER	mt-Tl1			rRNA
A1551G	486-2057_S46	486	2057	S46	3	Polg+/+ Tfam+/OE	Ped3	1551	A	G	5267	0.018	MT	G|upstream_gene_variant|MODIFIER|mt-Tl1|ENSMUSG00000064340|transcript|ENSMUST00000082391.1|Mt_tRNA||n.-1125A>G|||||1125	upstream_gene_variant	MODIFIER	mt-Tl1			rRNA
A1551G	486-1659_S68	486	1659	S68	1	Polg+/+ Tfam+/OE	Ped3	1551	A	G	1969	0.034	MT	G|upstream_gene_variant|MODIFIER|mt-Tl1|ENSMUSG00000064340|transcript|ENSMUST00000082391.1|Mt_tRNA||n.-1125A>G|||||1125	upstream_gene_variant	MODIFIER	mt-Tl1			rRNA
A1551G	486-2021_S50	486	2021	S50	2	Polg+/+ Tfam+/OE	Ped3	1551	A	G	4969	0.039	MT	G|upstream_gene_variant|MODIFIER|mt-Tl1|ENSMUSG00000064340|transcript|ENSMUST00000082391.1|Mt_tRNA||n.-1125A>G|||||1125	upstream_gene_variant	MODIFIER	mt-Tl1			rRNA
A15550AAT	33-552_S5	33	552	S5	3	Polg+/+	Ped1	15550	A	AAT	11494	0.013	MT	AAT|upstream_gene_variant|MODIFIER|mt-Nd6|ENSMUSG00000064368|transcript|ENSMUST00000082419.1|protein_coding||c.-1481_-1480insAT|||||1481	upstream_gene_variant	MODIFIER	mt-Nd6			D-loop
A15550AAT	1070-640_S70	1070	640	S70	3	Polg+/+ Ulk2-/-	Ped5	15550	A	AAT	2512	0.06	MT	AAT|upstream_gene_variant|MODIFIER|mt-Nd6|ENSMUSG00000064368|transcript|ENSMUST00000082419.1|protein_coding||c.-1481_-1480insAT|||||1481	upstream_gene_variant	MODIFIER	mt-Nd6			D-loop
A15555G	1070-640_S70	1070	640	S70	3	Polg+/+ Ulk2-/-	Ped5	15555	A	G	2490	0.274	MT	G|upstream_gene_variant|MODIFIER|mt-Nd6|ENSMUSG00000064368|transcript|ENSMUST00000082419.1|protein_coding||c.-1485T>C|||||1485	upstream_gene_variant	MODIFIER	mt-Nd6			D-loop
A15555G	1070-641_S71	1070	641	S71	3	Polg+/+ Ulk2-/-	Ped5	15555	A	G	17197	0.114	MT	G|upstream_gene_variant|MODIFIER|mt-Nd6|ENSMUSG00000064368|transcript|ENSMUST00000082419.1|protein_coding||c.-1485T>C|||||1485	upstream_gene_variant	MODIFIER	mt-Nd6			D-loop
A15555G	1070-642_S84	1070	642	S84	1	Polg+/+ Ulk2-/-	Ped5	15555	A	G	6734	0.21	MT	G|upstream_gene_variant|MODIFIER|mt-Nd6|ENSMUSG00000064368|transcript|ENSMUST00000082419.1|protein_coding||c.-1485T>C|||||1485	upstream_gene_variant	MODIFIER	mt-Nd6			D-loop
A15577G	1036-1048_S66	1036	1048	S66	2	Polg+/+ Bcl2l13-/-	Ped4	15577	A	G	4223	0.025	MT	G|upstream_gene_variant|MODIFIER|mt-Nd6|ENSMUSG00000064368|transcript|ENSMUST00000082419.1|protein_coding||c.-1507T>C|||||1507	upstream_gene_variant	MODIFIER	mt-Nd6			D-loop
A15577G	1036-967_S64	1036	967	S64	3	Polg+/+ Bcl2l13-/-	Ped4	15577	A	G	2718	0.017	MT	G|upstream_gene_variant|MODIFIER|mt-Nd6|ENSMUSG00000064368|transcript|ENSMUST00000082419.1|protein_coding||c.-1507T>C|||||1507	upstream_gene_variant	MODIFIER	mt-Nd6			D-loop
A15577G	1036-973_S79	1036	973	S79	1	Polg+/+ Bcl2l13-/-	Ped4	15577	A	G	8866	0.028	MT	G|upstream_gene_variant|MODIFIER|mt-Nd6|ENSMUSG00000064368|transcript|ENSMUST00000082419.1|protein_coding||c.-1507T>C|||||1507	upstream_gene_variant	MODIFIER	mt-Nd6			D-loop
A15578G	486-1659_S68	486	1659	S68	1	Polg+/+ Tfam+/OE	Ped3	15578	A	G	3147	0.011	MT	G|upstream_gene_variant|MODIFIER|mt-Nd6|ENSMUSG00000064368|transcript|ENSMUST00000082419.1|protein_coding||c.-1508T>C|||||1508	upstream_gene_variant	MODIFIER	mt-Nd6			D-loop
A15578G	486-2057_S46	486	2057	S46	3	Polg+/+ Tfam+/OE	Ped3	15578	A	G	5560	0.045	MT	G|upstream_gene_variant|MODIFIER|mt-Nd6|ENSMUSG00000064368|transcript|ENSMUST00000082419.1|protein_coding||c.-1508T>C|||||1508	upstream_gene_variant	MODIFIER	mt-Nd6			D-loop
A15578G	486-1660_S47	486	1660	S47	2	Polg+/+ Tfam+/OE	Ped3	15578	A	G	4437	0.037	MT	G|upstream_gene_variant|MODIFIER|mt-Nd6|ENSMUSG00000064368|transcript|ENSMUST00000082419.1|protein_coding||c.-1508T>C|||||1508	upstream_gene_variant	MODIFIER	mt-Nd6			D-loop
A15586G	207-1367_S57	207	1367	S57	1	Polg+/+ Tfam+/-	Ped2	15586	A	G	5605	0.03	MT	G|upstream_gene_variant|MODIFIER|mt-Nd6|ENSMUSG00000064368|transcript|ENSMUST00000082419.1|protein_coding||c.-1516T>C|||||1516	upstream_gene_variant	MODIFIER	mt-Nd6			D-loop
A15586G	207-1586_S21	207	1586	S21	3	Polg+/+ Tfam+/-	Ped2	15586	A	G	17865	0.205	MT	G|upstream_gene_variant|MODIFIER|mt-Nd6|ENSMUSG00000064368|transcript|ENSMUST00000082419.1|protein_coding||c.-1516T>C|||||1516	upstream_gene_variant	MODIFIER	mt-Nd6			D-loop
A15586G	207-2066_S32	207	2066	S32	3	Polg+/+ Tfam+/-	Ped2	15586	A	G	16676	0.309	MT	G|upstream_gene_variant|MODIFIER|mt-Nd6|ENSMUSG00000064368|transcript|ENSMUST00000082419.1|protein_coding||c.-1516T>C|||||1516	upstream_gene_variant	MODIFIER	mt-Nd6			D-loop
A1561C	486-2127_S51	486	2127	S51	2	Polg+/+ Tfam+/OE	Ped3	1561	A	C	4380	0.042	MT	C|upstream_gene_variant|MODIFIER|mt-Tl1|ENSMUSG00000064340|transcript|ENSMUST00000082391.1|Mt_tRNA||n.-1115A>C|||||1115	upstream_gene_variant	MODIFIER	mt-Tl1			rRNA
A15640G	1070-640_S70	1070	640	S70	3	Polg+/+ Ulk2-/-	Ped5	15640	A	G	2194	0.018	MT	G|upstream_gene_variant|MODIFIER|mt-Nd6|ENSMUSG00000064368|transcript|ENSMUST00000082419.1|protein_coding||c.-1570T>C|||||1570	upstream_gene_variant	MODIFIER	mt-Nd6			D-loop
A15640G	1070-641_S71	1070	641	S71	3	Polg+/+ Ulk2-/-	Ped5	15640	A	G	15055	0.018	MT	G|upstream_gene_variant|MODIFIER|mt-Nd6|ENSMUSG00000064368|transcript|ENSMUST00000082419.1|protein_coding||c.-1570T>C|||||1570	upstream_gene_variant	MODIFIER	mt-Nd6			D-loop
A15659T	486-1811_S43	486	1811	S43	3	Polg+/+ Tfam+/OE	Ped3	15659	A	T	4033	0.116	MT	T|upstream_gene_variant|MODIFIER|mt-Nd6|ENSMUSG00000064368|transcript|ENSMUST00000082419.1|protein_coding||c.-1589T>A|||||1589	upstream_gene_variant	MODIFIER	mt-Nd6			D-loop
A15659T	486-2000_S44	486	2000	S44	3	Polg+/+ Tfam+/OE	Ped3	15659	A	T	3536	0.039	MT	T|upstream_gene_variant|MODIFIER|mt-Nd6|ENSMUSG00000064368|transcript|ENSMUST00000082419.1|protein_coding||c.-1589T>A|||||1589	upstream_gene_variant	MODIFIER	mt-Nd6			D-loop
A15710G	486-2127_S51	486	2127	S51	2	Polg+/+ Tfam+/OE	Ped3	15710	A	G	3649	0.477	MT	G|upstream_gene_variant|MODIFIER|mt-Nd6|ENSMUSG00000064368|transcript|ENSMUST00000082419.1|protein_coding||c.-1640T>C|||||1640	upstream_gene_variant	MODIFIER	mt-Nd6			D-loop
A15710G	486-2674_S34	486	2674	S34	3	Polg+/+ Tfam+/OE	Ped3	15710	A	G	1519	0.442	MT	G|upstream_gene_variant|MODIFIER|mt-Nd6|ENSMUSG00000064368|transcript|ENSMUST00000082419.1|protein_coding||c.-1640T>C|||||1640	upstream_gene_variant	MODIFIER	mt-Nd6			D-loop
A15754G	33-711_S25	33	711	S25	2	Polg+/+	Ped1	15754	A	G	8640	0.036	MT	G|upstream_gene_variant|MODIFIER|mt-Nd6|ENSMUSG00000064368|transcript|ENSMUST00000082419.1|protein_coding||c.-1684T>C|||||1684	upstream_gene_variant	MODIFIER	mt-Nd6			D-loop
A1582G	1070-626_S72	1070	626	S72	2	Polg+/+ Ulk2-/-	Ped5	1582	A	G	6404	0.024	MT	G|upstream_gene_variant|MODIFIER|mt-Tl1|ENSMUSG00000064340|transcript|ENSMUST00000082391.1|Mt_tRNA||n.-1094A>G|||||1094	upstream_gene_variant	MODIFIER	mt-Tl1			rRNA
A15832T	207-1586_S21	207	1586	S21	3	Polg+/+ Tfam+/-	Ped2	15832	A	T	13179	0.044	MT	T|upstream_gene_variant|MODIFIER|mt-Nd6|ENSMUSG00000064368|transcript|ENSMUST00000082419.1|protein_coding||c.-1762T>A|||||1762	upstream_gene_variant	MODIFIER	mt-Nd6			D-loop
A1584T	33-780_S115	33	780	S115	3	Polg+/+	Ped1	1584	A	T	4900	0.018	MT	T|upstream_gene_variant|MODIFIER|mt-Tl1|ENSMUSG00000064340|transcript|ENSMUST00000082391.1|Mt_tRNA||n.-1092A>T|||||1092	upstream_gene_variant	MODIFIER	mt-Tl1			rRNA
A1584T	486-1866_S41	486	1866	S41	2	Polg+/+ Tfam+/OE	Ped3	1584	A	T	6223	0.047	MT	T|upstream_gene_variant|MODIFIER|mt-Tl1|ENSMUSG00000064340|transcript|ENSMUST00000082391.1|Mt_tRNA||n.-1092A>T|||||1092	upstream_gene_variant	MODIFIER	mt-Tl1			rRNA
A1584T	486-2046_S38	486	2046	S38	3	Polg+/+ Tfam+/OE	Ped3	1584	A	T	2708	0.133	MT	T|upstream_gene_variant|MODIFIER|mt-Tl1|ENSMUSG00000064340|transcript|ENSMUST00000082391.1|Mt_tRNA||n.-1092A>T|||||1092	upstream_gene_variant	MODIFIER	mt-Tl1			rRNA
A1584T	486-1867_S48	486	1867	S48	2	Polg+/+ Tfam+/OE	Ped3	1584	A	T	4555	0.08	MT	T|upstream_gene_variant|MODIFIER|mt-Tl1|ENSMUSG00000064340|transcript|ENSMUST00000082391.1|Mt_tRNA||n.-1092A>T|||||1092	upstream_gene_variant	MODIFIER	mt-Tl1			rRNA
A15963G	1070-857_S124	1070	857	S124	3	Polg+/+ Ulk2-/-	Ped5	15963	A	G	1993	0.012	MT	G|upstream_gene_variant|MODIFIER|mt-Nd6|ENSMUSG00000064368|transcript|ENSMUST00000082419.1|protein_coding||c.-1893T>C|||||1893	upstream_gene_variant	MODIFIER	mt-Nd6			D-loop
A15963G	1070-858_S74	1070	858	S74	3	Polg+/+ Ulk2-/-	Ped5	15963	A	G	3884	0.028	MT	G|upstream_gene_variant|MODIFIER|mt-Nd6|ENSMUSG00000064368|transcript|ENSMUST00000082419.1|protein_coding||c.-1893T>C|||||1893	upstream_gene_variant	MODIFIER	mt-Nd6			D-loop
A15972T	1070-642_S84	1070	642	S84	1	Polg+/+ Ulk2-/-	Ped5	15972	A	T	4571	0.022	MT	T|upstream_gene_variant|MODIFIER|mt-Nd6|ENSMUSG00000064368|transcript|ENSMUST00000082419.1|protein_coding||c.-1902T>A|||||1902	upstream_gene_variant	MODIFIER	mt-Nd6			D-loop
A15974G	1036-1049_S62	1036	1049	S62	3	Polg+/+ Bcl2l13-/-	Ped4	15974	A	G	3344	0.019	MT	G|upstream_gene_variant|MODIFIER|mt-Nd6|ENSMUSG00000064368|transcript|ENSMUST00000082419.1|protein_coding||c.-1904T>C|||||1904	upstream_gene_variant	MODIFIER	mt-Nd6			D-loop
A15974G	1036-973_S79	1036	973	S79	1	Polg+/+ Bcl2l13-/-	Ped4	15974	A	G	6211	0.021	MT	G|upstream_gene_variant|MODIFIER|mt-Nd6|ENSMUSG00000064368|transcript|ENSMUST00000082419.1|protein_coding||c.-1904T>C|||||1904	upstream_gene_variant	MODIFIER	mt-Nd6			D-loop
A15991G	1070-626_S72	1070	626	S72	2	Polg+/+ Ulk2-/-	Ped5	15991	A	G	4742	0.035	MT	G|upstream_gene_variant|MODIFIER|mt-Nd6|ENSMUSG00000064368|transcript|ENSMUST00000082419.1|protein_coding||c.-1921T>C|||||1921	upstream_gene_variant	MODIFIER	mt-Nd6			D-loop
A15G	486-2108_S44	486	2108	S44	2	Polg+/+ Tfam+/OE	Ped3	15	A	G	3497	0.013	MT	G|upstream_gene_variant|MODIFIER|mt-Rnr1|ENSMUSG00000064337|transcript|ENSMUST00000082388.1|Mt_rRNA||n.-55A>G|||||55	upstream_gene_variant	MODIFIER	mt-Rnr1			tRNA
A16069T	486-1889_S48	486	1889	S48	3	Polg+/+ Tfam+/OE	Ped3	16069	A	T	3465	0.044	MT	T|upstream_gene_variant|MODIFIER|mt-Nd6|ENSMUSG00000064368|transcript|ENSMUST00000082419.1|protein_coding||c.-1999T>A|||||1999	upstream_gene_variant	MODIFIER	mt-Nd6			D-loop
A16069T	486-2255_S117	486	2255	S117	3	Polg+/+ Tfam+/OE	Ped3	16069	A	T	3402	0.395	MT	T|upstream_gene_variant|MODIFIER|mt-Nd6|ENSMUSG00000064368|transcript|ENSMUST00000082419.1|protein_coding||c.-1999T>A|||||1999	upstream_gene_variant	MODIFIER	mt-Nd6			D-loop
A16082T	486-2046_S38	486	2046	S38	3	Polg+/+ Tfam+/OE	Ped3	16082	A	T	1955	0.271	MT	T|upstream_gene_variant|MODIFIER|mt-Nd6|ENSMUSG00000064368|transcript|ENSMUST00000082419.1|protein_coding||c.-2012T>A|||||2012	upstream_gene_variant	MODIFIER	mt-Nd6			D-loop
A16082T	486-1867_S48	486	1867	S48	2	Polg+/+ Tfam+/OE	Ped3	16082	A	T	3470	0.426	MT	T|upstream_gene_variant|MODIFIER|mt-Nd6|ENSMUSG00000064368|transcript|ENSMUST00000082419.1|protein_coding||c.-2012T>A|||||2012	upstream_gene_variant	MODIFIER	mt-Nd6			D-loop
A16082T	486-1866_S41	486	1866	S41	2	Polg+/+ Tfam+/OE	Ped3	16082	A	T	4307	0.193	MT	T|upstream_gene_variant|MODIFIER|mt-Nd6|ENSMUSG00000064368|transcript|ENSMUST00000082419.1|protein_coding||c.-2012T>A|||||2012	upstream_gene_variant	MODIFIER	mt-Nd6			D-loop
A16125C	1070-652_S73	1070	652	S73	2	Polg+/+ Ulk2-/-	Ped5	16125	A	C	2122	0.012	MT	C|upstream_gene_variant|MODIFIER|mt-Nd6|ENSMUSG00000064368|transcript|ENSMUST00000082419.1|protein_coding||c.-2055T>G|||||2055	upstream_gene_variant	MODIFIER	mt-Nd6			D-loop
A16125C	207-1621_S36	207	1621	S36	2	Polg+/+ Tfam+/-	Ped2	16125	A	C	2725	0.014	MT	C|upstream_gene_variant|MODIFIER|mt-Nd6|ENSMUSG00000064368|transcript|ENSMUST00000082419.1|protein_coding||c.-2055T>G|||||2055	upstream_gene_variant	MODIFIER	mt-Nd6			D-loop
A16125C	486-1659_S68	486	1659	S68	1	Polg+/+ Tfam+/OE	Ped3	16125	A	C	932	0.012	MT	C|upstream_gene_variant|MODIFIER|mt-Nd6|ENSMUSG00000064368|transcript|ENSMUST00000082419.1|protein_coding||c.-2055T>G|||||2055	upstream_gene_variant	MODIFIER	mt-Nd6			D-loop
A16125C	33-515-repeat-library_S20	33	515	S20	2	Polg+/+	Ped1	16125	A	C	2292	0.013	MT	C|upstream_gene_variant|MODIFIER|mt-Nd6|ENSMUSG00000064368|transcript|ENSMUST00000082419.1|protein_coding||c.-2055T>G|||||2055	upstream_gene_variant	MODIFIER	mt-Nd6			D-loop
A16125C	1036-940_S51	1036	940	S51	3	Polg+/+ Bcl2l13-/-	Ped4	16125	A	C	1139	0.012	MT	C|upstream_gene_variant|MODIFIER|mt-Nd6|ENSMUSG00000064368|transcript|ENSMUST00000082419.1|protein_coding||c.-2055T>G|||||2055	upstream_gene_variant	MODIFIER	mt-Nd6			D-loop
A16125C	1070-640_S70	1070	640	S70	3	Polg+/+ Ulk2-/-	Ped5	16125	A	C	1078	0.013	MT	C|upstream_gene_variant|MODIFIER|mt-Nd6|ENSMUSG00000064368|transcript|ENSMUST00000082419.1|protein_coding||c.-2055T>G|||||2055	upstream_gene_variant	MODIFIER	mt-Nd6			D-loop
A16125G	1070-857_S124	1070	857	S124	3	Polg+/+ Ulk2-/-	Ped5	16125	A	G	1138	0.134	MT	G|upstream_gene_variant|MODIFIER|mt-Nd6|ENSMUSG00000064368|transcript|ENSMUST00000082419.1|protein_coding||c.-2055T>C|||||2055	upstream_gene_variant	MODIFIER	mt-Nd6			D-loop
A16125G	1070-858_S74	1070	858	S74	3	Polg+/+ Ulk2-/-	Ped5	16125	A	G	2282	0.118	MT	G|upstream_gene_variant|MODIFIER|mt-Nd6|ENSMUSG00000064368|transcript|ENSMUST00000082419.1|protein_coding||c.-2055T>C|||||2055	upstream_gene_variant	MODIFIER	mt-Nd6			D-loop
A1612G	33-749_S26	33	749	S26	2	Polg+/+	Ped1	1612	A	G	6569	0.055	MT	G|upstream_gene_variant|MODIFIER|mt-Tl1|ENSMUSG00000064340|transcript|ENSMUST00000082391.1|Mt_tRNA||n.-1064A>G|||||1064	upstream_gene_variant	MODIFIER	mt-Tl1			rRNA
A1612G	33-887_S10	33	887	S10	3	Polg+/+	Ped1	1612	A	G	4518	0.049	MT	G|upstream_gene_variant|MODIFIER|mt-Tl1|ENSMUSG00000064340|transcript|ENSMUST00000082391.1|Mt_tRNA||n.-1064A>G|||||1064	upstream_gene_variant	MODIFIER	mt-Tl1			rRNA
A1612T	1070-788_S76	1070	788	S76	3	Polg+/+ Ulk2-/-	Ped5	1612	A	T	9797	0.011	MT	T|upstream_gene_variant|MODIFIER|mt-Tl1|ENSMUSG00000064340|transcript|ENSMUST00000082391.1|Mt_tRNA||n.-1064A>T|||||1064	upstream_gene_variant	MODIFIER	mt-Tl1			rRNA
A16166T	1070-850_S123	1070	850	S123	3	Polg+/+ Ulk2-/-	Ped5	16166	A	T	1575	0.012	MT	T|upstream_gene_variant|MODIFIER|mt-Nd6|ENSMUSG00000064368|transcript|ENSMUST00000082419.1|protein_coding||c.-2096T>A|||||2096	upstream_gene_variant	MODIFIER	mt-Nd6			D-loop
A16167G	33-829_S9	33	829	S9	3	Polg+/+	Ped1	16167	A	G	2768	0.032	MT	G|upstream_gene_variant|MODIFIER|mt-Nd6|ENSMUSG00000064368|transcript|ENSMUST00000082419.1|protein_coding||c.-2097T>C|||||2097	upstream_gene_variant	MODIFIER	mt-Nd6			D-loop
A16240G	207-2138_S28	207	2138	S28	3	Polg+/+ Tfam+/-	Ped2	16240	A	G	2815	0.064	MT	G|upstream_gene_variant|MODIFIER|mt-Nd6|ENSMUSG00000064368|transcript|ENSMUST00000082419.1|protein_coding||c.-2170T>C|||||2170	upstream_gene_variant	MODIFIER	mt-Nd6			D-loop
A16240G	207-1556_S35	207	1556	S35	2	Polg+/+ Tfam+/-	Ped2	16240	A	G	3920	0.032	MT	G|upstream_gene_variant|MODIFIER|mt-Nd6|ENSMUSG00000064368|transcript|ENSMUST00000082419.1|protein_coding||c.-2170T>C|||||2170	upstream_gene_variant	MODIFIER	mt-Nd6			D-loop
A16245G	1036-1072_S120	1036	1072	S120	3	Polg+/+ Bcl2l13-/-	Ped4	16245	A	G	4091	0.024	MT	G|upstream_gene_variant|MODIFIER|mt-Nd6|ENSMUSG00000064368|transcript|ENSMUST00000082419.1|protein_coding||c.-2175T>C|||||2175	upstream_gene_variant	MODIFIER	mt-Nd6			D-loop
A16245G	1036-1068_S52	1036	1068	S52	3	Polg+/+ Bcl2l13-/-	Ped4	16245	A	G	3637	0.013	MT	G|upstream_gene_variant|MODIFIER|mt-Nd6|ENSMUSG00000064368|transcript|ENSMUST00000082419.1|protein_coding||c.-2175T>C|||||2175	upstream_gene_variant	MODIFIER	mt-Nd6			D-loop
A16255G	1036-919_S74	1036	919	S74	1	Polg+/+ Bcl2l13-/-	Ped4	16255	A	G	4167	0.066	MT	G|upstream_gene_variant|MODIFIER|mt-Nd6|ENSMUSG00000064368|transcript|ENSMUST00000082419.1|protein_coding||c.-2185T>C|||||2185	upstream_gene_variant	MODIFIER	mt-Nd6			D-loop
A16255G	1036-918_S50	1036	918	S50	3	Polg+/+ Bcl2l13-/-	Ped4	16255	A	G	2732	0.011	MT	G|upstream_gene_variant|MODIFIER|mt-Nd6|ENSMUSG00000064368|transcript|ENSMUST00000082419.1|protein_coding||c.-2185T>C|||||2185	upstream_gene_variant	MODIFIER	mt-Nd6			D-loop
A16255G	207-2186_S22	207	2186	S22	3	Polg+/+ Tfam+/-	Ped2	16255	A	G	3341	0.09	MT	G|upstream_gene_variant|MODIFIER|mt-Nd6|ENSMUSG00000064368|transcript|ENSMUST00000082419.1|protein_coding||c.-2185T>C|||||2185	upstream_gene_variant	MODIFIER	mt-Nd6			D-loop
A16255G	207-2043_S62	207	2043	S62	1	Polg+/+ Tfam+/-	Ped2	16255	A	G	4023	0.046	MT	G|upstream_gene_variant|MODIFIER|mt-Nd6|ENSMUSG00000064368|transcript|ENSMUST00000082419.1|protein_coding||c.-2185T>C|||||2185	upstream_gene_variant	MODIFIER	mt-Nd6			D-loop
A16256G	33-829_S9	33	829	S9	3	Polg+/+	Ped1	16256	A	G	4249	0.016	MT	G|upstream_gene_variant|MODIFIER|mt-Nd6|ENSMUSG00000064368|transcript|ENSMUST00000082419.1|protein_coding||c.-2186T>C|||||2186	upstream_gene_variant	MODIFIER	mt-Nd6			D-loop
A16256G	33-711_S25	33	711	S25	2	Polg+/+	Ped1	16256	A	G	9360	0.069	MT	G|upstream_gene_variant|MODIFIER|mt-Nd6|ENSMUSG00000064368|transcript|ENSMUST00000082419.1|protein_coding||c.-2186T>C|||||2186	upstream_gene_variant	MODIFIER	mt-Nd6			D-loop
A16267G	486-1660_S47	486	1660	S47	2	Polg+/+ Tfam+/OE	Ped3	16267	A	G	3242	0.047	MT	G|upstream_gene_variant|MODIFIER|mt-Nd6|ENSMUSG00000064368|transcript|ENSMUST00000082419.1|protein_coding||c.-2197T>C|||||2197	upstream_gene_variant	MODIFIER	mt-Nd6			D-loop
A16267G	486-1659_S68	486	1659	S68	1	Polg+/+ Tfam+/OE	Ped3	16267	A	G	1550	0.109	MT	G|upstream_gene_variant|MODIFIER|mt-Nd6|ENSMUSG00000064368|transcript|ENSMUST00000082419.1|protein_coding||c.-2197T>C|||||2197	upstream_gene_variant	MODIFIER	mt-Nd6			D-loop
A16273G	33-810_S12	33	810	S12	3	Polg+/+	Ped1	16273	A	G	3504	0.015	MT	G|upstream_gene_variant|MODIFIER|mt-Nd6|ENSMUSG00000064368|transcript|ENSMUST00000082419.1|protein_coding||c.-2203T>C|||||2203	upstream_gene_variant	MODIFIER	mt-Nd6			D-loop
A16273G	33-727_S56	33	727	S56	1	Polg+/+	Ped1	16273	A	G	5114	0.051	MT	G|upstream_gene_variant|MODIFIER|mt-Nd6|ENSMUSG00000064368|transcript|ENSMUST00000082419.1|protein_coding||c.-2203T>C|||||2203	upstream_gene_variant	MODIFIER	mt-Nd6			D-loop
[truncated: 6,996 more rows]
